# Supplementary material for: Kinases on Double Duty: A Review of UniProtKB Annotated Bifunctionality within the Kinome
Source: Biomolecules. 2022 May 11;12(5):685. doi: 10.3390/biom12050685 (PMC9138534; doi:10.3390/biom12050685)
Supplement: Supplementary file 1 [file biomolecules-12-00685-s001.zip]

Archive with 1 entries (1 files):
- biomolecules-1693863-supplementary.xlsx
