# Supplementary material for: Kinases on Double Duty: A Review of UniProtKB Annotated Bifunctionality within the Kinome
Source: Biomolecules. 2022 May 11;12(5):685. doi: 10.3390/biom12050685 (PMC9138534; doi:10.3390/biom12050685)
Supplement: Supplementary file 1 [file biomolecules-12-00685-s001.zip › biomolecules-1693863-supplementary.xlsx]

## Sheet: Table S1 - Full Search
Entry	Entry name	Status	Protein names	Gene names	Organism	Involvement in disease	Domain [CC]	Domain [FT]	Protein families	Motif	Sequence similarities	EC number	Mass	Pathway	Binding site	Catalytic activity	Active site	Interacts with	Mutagenesis	Post-translational modification
B7AWB6	B7AWB6_9FIRM	unreviewed	HPr kinase/phosphorylase (HPrK/P) (EC 2.7.11.-) (EC 2.7.4.-) (HPr(Ser) kinase/phosphorylase)	hprK BACPEC_03016	[Bacteroides] pectinophilus ATCC 43243		DOMAIN: The Walker A ATP-binding motif also binds Pi and PPi. {ECO:0000256|HAMAP-Rule:MF_01249}.	DOMAIN 2..116; /note="Hpr_kinase_N"; /evidence="ECO:0000259|Pfam:PF02603"; DOMAIN 119..287; /note="Hpr_kinase_C"; /evidence="ECO:0000259|Pfam:PF07475"	HPrK/P family		SIMILARITY: Belongs to the HPrK/P family. {ECO:0000256|ARBA:ARBA00006883, ECO:0000256|HAMAP-Rule:MF_01249}.	2.7.11.-; 2.7.4.-	34,428			CATALYTIC ACTIVITY: Reaction=[HPr protein]-L-serine + ATP = [HPr protein]-O-phospho-L-serine + ADP + H(+); Xref=Rhea:RHEA:46600, Rhea:RHEA-COMP:11602, Rhea:RHEA-COMP:11603, ChEBI:CHEBI:15378, ChEBI:CHEBI:29999, ChEBI:CHEBI:30616, ChEBI:CHEBI:83421, ChEBI:CHEBI:456216; Evidence={ECO:0000256|ARBA:ARBA00001120, ECO:0000256|HAMAP-Rule:MF_01249}; CATALYTIC ACTIVITY: Reaction=[HPr protein]-O-phospho-L-…	ACT_SITE 127; /evidence="ECO:0000256|HAMAP-Rule:MF_01249"; ACT_SITE 148; /evidence="ECO:0000256|HAMAP-Rule:MF_01249"; ACT_SITE 166; /note="Proton acceptor; for phosphorylation activity. Proton donor; for dephosphorylation activity"; /evidence="ECO:0000256|HAMAP-Rule:MF_01249"; ACT_SITE 232; /evidence="ECO:0000256|HAMAP-Rule:MF_01249"
A0A3Q9SJ60	A0A3Q9SJ60_9BACI	unreviewed	Putative pyruvate, phosphate dikinase regulatory protein (PPDK regulatory protein) (EC 2.7.11.32) (EC 2.7.4.27)	DOZ91_25250	[Brevibacterium] frigoritolerans				Pyruvate, phosphate/water dikinase regulatory protein family, PDRP subfamily		SIMILARITY: Belongs to the pyruvate, phosphate/water dikinase regulatory protein family. PDRP subfamily. {ECO:0000256|HAMAP-Rule:MF_00921}.	2.7.11.32; 2.7.4.27	30,141			CATALYTIC ACTIVITY: Reaction=ADP + N(tele)-phospho-L-histidyl/L-threonyl-[pyruvate, phosphate dikinase] = AMP + H(+) + N(tele)-phospho-L-histidyl/O-phospho-L-threonyl-[pyruvate, phosphate dikinase]; Xref=Rhea:RHEA:43692, Rhea:RHEA-COMP:10650, Rhea:RHEA-COMP:10651, ChEBI:CHEBI:15378, ChEBI:CHEBI:30013, ChEBI:CHEBI:61977, ChEBI:CHEBI:83586, ChEBI:CHEBI:456215, ChEBI:CHEBI:456216; EC=2.7.11.32; Evid…
A0A4R6ACH5	A0A4R6ACH5_9BACI	unreviewed	HPr kinase/phosphorylase (HPrK/P) (EC 2.7.11.-) (EC 2.7.4.-) (HPr(Ser) kinase/phosphorylase)	hprK E2R53_15685	[Brevibacterium] frigoritolerans		DOMAIN: The Walker A ATP-binding motif also binds Pi and PPi. {ECO:0000256|HAMAP-Rule:MF_01249}.	DOMAIN 4..127; /note="Hpr_kinase_N"; /evidence="ECO:0000259|Pfam:PF02603"; DOMAIN 130..298; /note="Hpr_kinase_C"; /evidence="ECO:0000259|Pfam:PF07475"	HPrK/P family		SIMILARITY: Belongs to the HPrK/P family. {ECO:0000256|ARBA:ARBA00006883, ECO:0000256|HAMAP-Rule:MF_01249}.	2.7.11.-; 2.7.4.-	34,806			CATALYTIC ACTIVITY: Reaction=[HPr protein]-L-serine + ATP = [HPr protein]-O-phospho-L-serine + ADP + H(+); Xref=Rhea:RHEA:46600, Rhea:RHEA-COMP:11602, Rhea:RHEA-COMP:11603, ChEBI:CHEBI:15378, ChEBI:CHEBI:29999, ChEBI:CHEBI:30616, ChEBI:CHEBI:83421, ChEBI:CHEBI:456216; Evidence={ECO:0000256|ARBA:ARBA00001120, ECO:0000256|HAMAP-Rule:MF_01249}; CATALYTIC ACTIVITY: Reaction=[HPr protein]-O-phospho-L-…	ACT_SITE 138; /evidence="ECO:0000256|HAMAP-Rule:MF_01249"; ACT_SITE 159; /evidence="ECO:0000256|HAMAP-Rule:MF_01249"; ACT_SITE 177; /note="Proton acceptor; for phosphorylation activity. Proton donor; for dephosphorylation activity"; /evidence="ECO:0000256|HAMAP-Rule:MF_01249"; ACT_SITE 243; /evidence="ECO:0000256|HAMAP-Rule:MF_01249"
A0A561DLQ5	A0A561DLQ5_9BACI	unreviewed	Putative pyruvate, phosphate dikinase regulatory protein (PPDK regulatory protein) (EC 2.7.11.32) (EC 2.7.4.27)	FB545_1383	[Brevibacterium] frigoritolerans				Pyruvate, phosphate/water dikinase regulatory protein family, PDRP subfamily		SIMILARITY: Belongs to the pyruvate, phosphate/water dikinase regulatory protein family. PDRP subfamily. {ECO:0000256|HAMAP-Rule:MF_00921}.	2.7.11.32; 2.7.4.27	30,602			CATALYTIC ACTIVITY: Reaction=ADP + N(tele)-phospho-L-histidyl/L-threonyl-[pyruvate, phosphate dikinase] = AMP + H(+) + N(tele)-phospho-L-histidyl/O-phospho-L-threonyl-[pyruvate, phosphate dikinase]; Xref=Rhea:RHEA:43692, Rhea:RHEA-COMP:10650, Rhea:RHEA-COMP:10651, ChEBI:CHEBI:15378, ChEBI:CHEBI:30013, ChEBI:CHEBI:61977, ChEBI:CHEBI:83586, ChEBI:CHEBI:456215, ChEBI:CHEBI:456216; EC=2.7.11.32; Evid…
A0A4Y8UII1	A0A4Y8UII1_9BACI	unreviewed	Putative pyruvate, phosphate dikinase regulatory protein (PPDK regulatory protein) (EC 2.7.11.32) (EC 2.7.4.27)	E4J71_07350	[Brevibacterium] frigoritolerans				Pyruvate, phosphate/water dikinase regulatory protein family, PDRP subfamily		SIMILARITY: Belongs to the pyruvate, phosphate/water dikinase regulatory protein family. PDRP subfamily. {ECO:0000256|HAMAP-Rule:MF_00921}.	2.7.11.32; 2.7.4.27	30,100			CATALYTIC ACTIVITY: Reaction=ADP + N(tele)-phospho-L-histidyl/L-threonyl-[pyruvate, phosphate dikinase] = AMP + H(+) + N(tele)-phospho-L-histidyl/O-phospho-L-threonyl-[pyruvate, phosphate dikinase]; Xref=Rhea:RHEA:43692, Rhea:RHEA-COMP:10650, Rhea:RHEA-COMP:10651, ChEBI:CHEBI:15378, ChEBI:CHEBI:30013, ChEBI:CHEBI:61977, ChEBI:CHEBI:83586, ChEBI:CHEBI:456215, ChEBI:CHEBI:456216; EC=2.7.11.32; Evid…
A0A4R6AGT1	A0A4R6AGT1_9BACI	unreviewed	Putative pyruvate, phosphate dikinase regulatory protein (PPDK regulatory protein) (EC 2.7.11.32) (EC 2.7.4.27)	E2R53_01405	[Brevibacterium] frigoritolerans				Pyruvate, phosphate/water dikinase regulatory protein family, PDRP subfamily		SIMILARITY: Belongs to the pyruvate, phosphate/water dikinase regulatory protein family. PDRP subfamily. {ECO:0000256|HAMAP-Rule:MF_00921}.	2.7.11.32; 2.7.4.27	30,397			CATALYTIC ACTIVITY: Reaction=ADP + N(tele)-phospho-L-histidyl/L-threonyl-[pyruvate, phosphate dikinase] = AMP + H(+) + N(tele)-phospho-L-histidyl/O-phospho-L-threonyl-[pyruvate, phosphate dikinase]; Xref=Rhea:RHEA:43692, Rhea:RHEA-COMP:10650, Rhea:RHEA-COMP:10651, ChEBI:CHEBI:15378, ChEBI:CHEBI:30013, ChEBI:CHEBI:61977, ChEBI:CHEBI:83586, ChEBI:CHEBI:456215, ChEBI:CHEBI:456216; EC=2.7.11.32; Evid…
A0A3T0MBI4	A0A3T0MBI4_9BACI	unreviewed	HPr kinase/phosphorylase (HPrK/P) (EC 2.7.11.-) (EC 2.7.4.-) (HPr(Ser) kinase/phosphorylase)	hprK DOZ91_17400 E4J71_09845 FB545_4353	[Brevibacterium] frigoritolerans		DOMAIN: The Walker A ATP-binding motif also binds Pi and PPi. {ECO:0000256|HAMAP-Rule:MF_01249}.	DOMAIN 4..127; /note="Hpr_kinase_N"; /evidence="ECO:0000259|Pfam:PF02603"; DOMAIN 130..298; /note="Hpr_kinase_C"; /evidence="ECO:0000259|Pfam:PF07475"	HPrK/P family		SIMILARITY: Belongs to the HPrK/P family. {ECO:0000256|ARBA:ARBA00006883, ECO:0000256|HAMAP-Rule:MF_01249}.	2.7.11.-; 2.7.4.-	34,904			CATALYTIC ACTIVITY: Reaction=[HPr protein]-L-serine + ATP = [HPr protein]-O-phospho-L-serine + ADP + H(+); Xref=Rhea:RHEA:46600, Rhea:RHEA-COMP:11602, Rhea:RHEA-COMP:11603, ChEBI:CHEBI:15378, ChEBI:CHEBI:29999, ChEBI:CHEBI:30616, ChEBI:CHEBI:83421, ChEBI:CHEBI:456216; Evidence={ECO:0000256|ARBA:ARBA00001120, ECO:0000256|HAMAP-Rule:MF_01249}; CATALYTIC ACTIVITY: Reaction=[HPr protein]-O-phospho-L-…	ACT_SITE 138; /evidence="ECO:0000256|HAMAP-Rule:MF_01249"; ACT_SITE 159; /evidence="ECO:0000256|HAMAP-Rule:MF_01249"; ACT_SITE 177; /note="Proton acceptor; for phosphorylation activity. Proton donor; for dephosphorylation activity"; /evidence="ECO:0000256|HAMAP-Rule:MF_01249"; ACT_SITE 243; /evidence="ECO:0000256|HAMAP-Rule:MF_01249"
A0A1I0A124	A0A1I0A124_9FIRM	unreviewed	HPr kinase/phosphorylase (HPrK/P) (EC 2.7.11.-) (EC 2.7.4.-) (HPr(Ser) kinase/phosphorylase)	hprK SAMN04487771_100141	[Clostridium] aminophilum		DOMAIN: The Walker A ATP-binding motif also binds Pi and PPi. {ECO:0000256|HAMAP-Rule:MF_01249}.	DOMAIN 4..128; /note="Hpr_kinase_N"; /evidence="ECO:0000259|Pfam:PF02603"; DOMAIN 131..299; /note="Hpr_kinase_C"; /evidence="ECO:0000259|Pfam:PF07475"	HPrK/P family		SIMILARITY: Belongs to the HPrK/P family. {ECO:0000256|ARBA:ARBA00006883, ECO:0000256|HAMAP-Rule:MF_01249}.	2.7.11.-; 2.7.4.-	34,490			CATALYTIC ACTIVITY: Reaction=[HPr protein]-L-serine + ATP = [HPr protein]-O-phospho-L-serine + ADP + H(+); Xref=Rhea:RHEA:46600, Rhea:RHEA-COMP:11602, Rhea:RHEA-COMP:11603, ChEBI:CHEBI:15378, ChEBI:CHEBI:29999, ChEBI:CHEBI:30616, ChEBI:CHEBI:83421, ChEBI:CHEBI:456216; Evidence={ECO:0000256|ARBA:ARBA00001120, ECO:0000256|HAMAP-Rule:MF_01249}; CATALYTIC ACTIVITY: Reaction=[HPr protein]-O-phospho-L-…	ACT_SITE 139; /evidence="ECO:0000256|HAMAP-Rule:MF_01249"; ACT_SITE 160; /evidence="ECO:0000256|HAMAP-Rule:MF_01249"; ACT_SITE 178; /note="Proton acceptor; for phosphorylation activity. Proton donor; for dephosphorylation activity"; /evidence="ECO:0000256|HAMAP-Rule:MF_01249"; ACT_SITE 244; /evidence="ECO:0000256|HAMAP-Rule:MF_01249"
A0A1I6IB43	A0A1I6IB43_9FIRM	unreviewed	HPr kinase/phosphorylase (HPrK/P) (EC 2.7.11.-) (EC 2.7.4.-) (HPr(Ser) kinase/phosphorylase)	hprK SAMN02910262_00147	[Clostridium] aminophilum		DOMAIN: The Walker A ATP-binding motif also binds Pi and PPi. {ECO:0000256|HAMAP-Rule:MF_01249}.	DOMAIN 4..128; /note="Hpr_kinase_N"; /evidence="ECO:0000259|Pfam:PF02603"; DOMAIN 131..299; /note="Hpr_kinase_C"; /evidence="ECO:0000259|Pfam:PF07475"	HPrK/P family		SIMILARITY: Belongs to the HPrK/P family. {ECO:0000256|ARBA:ARBA00006883, ECO:0000256|HAMAP-Rule:MF_01249}.	2.7.11.-; 2.7.4.-	34,520			CATALYTIC ACTIVITY: Reaction=[HPr protein]-L-serine + ATP = [HPr protein]-O-phospho-L-serine + ADP + H(+); Xref=Rhea:RHEA:46600, Rhea:RHEA-COMP:11602, Rhea:RHEA-COMP:11603, ChEBI:CHEBI:15378, ChEBI:CHEBI:29999, ChEBI:CHEBI:30616, ChEBI:CHEBI:83421, ChEBI:CHEBI:456216; Evidence={ECO:0000256|ARBA:ARBA00001120, ECO:0000256|HAMAP-Rule:MF_01249}; CATALYTIC ACTIVITY: Reaction=[HPr protein]-O-phospho-L-…	ACT_SITE 139; /evidence="ECO:0000256|HAMAP-Rule:MF_01249"; ACT_SITE 160; /evidence="ECO:0000256|HAMAP-Rule:MF_01249"; ACT_SITE 178; /note="Proton acceptor; for phosphorylation activity. Proton donor; for dephosphorylation activity"; /evidence="ECO:0000256|HAMAP-Rule:MF_01249"; ACT_SITE 244; /evidence="ECO:0000256|HAMAP-Rule:MF_01249"
C0D2T9	C0D2T9_9FIRM	unreviewed	HPr kinase/phosphorylase (HPrK/P) (EC 2.7.11.-) (EC 2.7.4.-) (HPr(Ser) kinase/phosphorylase)	hprK CLOSTASPAR_03578	[Clostridium] asparagiforme DSM 15981		DOMAIN: The Walker A ATP-binding motif also binds Pi and PPi. {ECO:0000256|HAMAP-Rule:MF_01249}.	DOMAIN 4..128; /note="Hpr_kinase_N"; /evidence="ECO:0000259|Pfam:PF02603"; DOMAIN 131..299; /note="Hpr_kinase_C"; /evidence="ECO:0000259|Pfam:PF07475"	HPrK/P family		SIMILARITY: Belongs to the HPrK/P family. {ECO:0000256|ARBA:ARBA00006883, ECO:0000256|HAMAP-Rule:MF_01249}.	2.7.11.-; 2.7.4.-	35,035			CATALYTIC ACTIVITY: Reaction=[HPr protein]-L-serine + ATP = [HPr protein]-O-phospho-L-serine + ADP + H(+); Xref=Rhea:RHEA:46600, Rhea:RHEA-COMP:11602, Rhea:RHEA-COMP:11603, ChEBI:CHEBI:15378, ChEBI:CHEBI:29999, ChEBI:CHEBI:30616, ChEBI:CHEBI:83421, ChEBI:CHEBI:456216; Evidence={ECO:0000256|ARBA:ARBA00001120, ECO:0000256|HAMAP-Rule:MF_01249}; CATALYTIC ACTIVITY: Reaction=[HPr protein]-O-phospho-L-…	ACT_SITE 139; /evidence="ECO:0000256|HAMAP-Rule:MF_01249"; ACT_SITE 160; /evidence="ECO:0000256|HAMAP-Rule:MF_01249"; ACT_SITE 178; /note="Proton acceptor; for phosphorylation activity. Proton donor; for dephosphorylation activity"; /evidence="ECO:0000256|HAMAP-Rule:MF_01249"; ACT_SITE 244; /evidence="ECO:0000256|HAMAP-Rule:MF_01249"
R0C2J8	R0C2J8_9FIRM	unreviewed	HPr kinase/phosphorylase (HPrK/P) (EC 2.7.11.-) (EC 2.7.4.-) (HPr(Ser) kinase/phosphorylase)	hprK HMPREF1085_01587	[Clostridium] bolteae 90A9		DOMAIN: The Walker A ATP-binding motif also binds Pi and PPi. {ECO:0000256|HAMAP-Rule:MF_01249}.	DOMAIN 4..128; /note="Hpr_kinase_N"; /evidence="ECO:0000259|Pfam:PF02603"; DOMAIN 131..299; /note="Hpr_kinase_C"; /evidence="ECO:0000259|Pfam:PF07475"	HPrK/P family		SIMILARITY: Belongs to the HPrK/P family. {ECO:0000256|ARBA:ARBA00006883, ECO:0000256|HAMAP-Rule:MF_01249}.	2.7.11.-; 2.7.4.-	35,103			CATALYTIC ACTIVITY: Reaction=[HPr protein]-L-serine + ATP = [HPr protein]-O-phospho-L-serine + ADP + H(+); Xref=Rhea:RHEA:46600, Rhea:RHEA-COMP:11602, Rhea:RHEA-COMP:11603, ChEBI:CHEBI:15378, ChEBI:CHEBI:29999, ChEBI:CHEBI:30616, ChEBI:CHEBI:83421, ChEBI:CHEBI:456216; Evidence={ECO:0000256|ARBA:ARBA00001120, ECO:0000256|HAMAP-Rule:MF_01249}; CATALYTIC ACTIVITY: Reaction=[HPr protein]-O-phospho-L-…	ACT_SITE 139; /evidence="ECO:0000256|HAMAP-Rule:MF_01249"; ACT_SITE 160; /evidence="ECO:0000256|HAMAP-Rule:MF_01249"; ACT_SITE 178; /note="Proton acceptor; for phosphorylation activity. Proton donor; for dephosphorylation activity"; /evidence="ECO:0000256|HAMAP-Rule:MF_01249"; ACT_SITE 244; /evidence="ECO:0000256|HAMAP-Rule:MF_01249"
R0APX6	R0APX6_9FIRM	unreviewed	HPr kinase/phosphorylase (HPrK/P) (EC 2.7.11.-) (EC 2.7.4.-) (HPr(Ser) kinase/phosphorylase)	hprK HMPREF1097_04224	[Clostridium] bolteae 90B8		DOMAIN: The Walker A ATP-binding motif also binds Pi and PPi. {ECO:0000256|HAMAP-Rule:MF_01249}.	DOMAIN 4..128; /note="Hpr_kinase_N"; /evidence="ECO:0000259|Pfam:PF02603"; DOMAIN 131..299; /note="Hpr_kinase_C"; /evidence="ECO:0000259|Pfam:PF07475"	HPrK/P family		SIMILARITY: Belongs to the HPrK/P family. {ECO:0000256|ARBA:ARBA00006883, ECO:0000256|HAMAP-Rule:MF_01249}.	2.7.11.-; 2.7.4.-	35,103			CATALYTIC ACTIVITY: Reaction=[HPr protein]-L-serine + ATP = [HPr protein]-O-phospho-L-serine + ADP + H(+); Xref=Rhea:RHEA:46600, Rhea:RHEA-COMP:11602, Rhea:RHEA-COMP:11603, ChEBI:CHEBI:15378, ChEBI:CHEBI:29999, ChEBI:CHEBI:30616, ChEBI:CHEBI:83421, ChEBI:CHEBI:456216; Evidence={ECO:0000256|ARBA:ARBA00001120, ECO:0000256|HAMAP-Rule:MF_01249}; CATALYTIC ACTIVITY: Reaction=[HPr protein]-O-phospho-L-…	ACT_SITE 139; /evidence="ECO:0000256|HAMAP-Rule:MF_01249"; ACT_SITE 160; /evidence="ECO:0000256|HAMAP-Rule:MF_01249"; ACT_SITE 178; /note="Proton acceptor; for phosphorylation activity. Proton donor; for dephosphorylation activity"; /evidence="ECO:0000256|HAMAP-Rule:MF_01249"; ACT_SITE 244; /evidence="ECO:0000256|HAMAP-Rule:MF_01249"
A0A2M8Z730	A0A2M8Z730_9FIRM	unreviewed	HPr kinase/phosphorylase (HPrK/P) (EC 2.7.11.-) (EC 2.7.4.-) (HPr(Ser) kinase/phosphorylase)	hprK H171_2777	[Clostridium] celerecrescens 18A		DOMAIN: The Walker A ATP-binding motif also binds Pi and PPi. {ECO:0000256|HAMAP-Rule:MF_01249}.	DOMAIN 4..128; /note="Hpr_kinase_N"; /evidence="ECO:0000259|Pfam:PF02603"; DOMAIN 131..299; /note="Hpr_kinase_C"; /evidence="ECO:0000259|Pfam:PF07475"	HPrK/P family		SIMILARITY: Belongs to the HPrK/P family. {ECO:0000256|ARBA:ARBA00006883, ECO:0000256|HAMAP-Rule:MF_01249}.	2.7.11.-; 2.7.4.-	35,292			CATALYTIC ACTIVITY: Reaction=[HPr protein]-L-serine + ATP = [HPr protein]-O-phospho-L-serine + ADP + H(+); Xref=Rhea:RHEA:46600, Rhea:RHEA-COMP:11602, Rhea:RHEA-COMP:11603, ChEBI:CHEBI:15378, ChEBI:CHEBI:29999, ChEBI:CHEBI:30616, ChEBI:CHEBI:83421, ChEBI:CHEBI:456216; Evidence={ECO:0000256|ARBA:ARBA00001120, ECO:0000256|HAMAP-Rule:MF_01249}; CATALYTIC ACTIVITY: Reaction=[HPr protein]-O-phospho-L-…	ACT_SITE 139; /evidence="ECO:0000256|HAMAP-Rule:MF_01249"; ACT_SITE 160; /evidence="ECO:0000256|HAMAP-Rule:MF_01249"; ACT_SITE 178; /note="Proton acceptor; for phosphorylation activity. Proton donor; for dephosphorylation activity"; /evidence="ECO:0000256|HAMAP-Rule:MF_01249"; ACT_SITE 244; /evidence="ECO:0000256|HAMAP-Rule:MF_01249"
A0A078KNM2	A0A078KNM2_9FIRM	unreviewed	HPr kinase/phosphorylase (HPrK/P) (EC 2.7.11.-) (EC 2.7.4.-) (HPr(Ser) kinase/phosphorylase)	hprK CCDG5_0964	[Clostridium] cellulosi		DOMAIN: The Walker A ATP-binding motif also binds Pi and PPi. {ECO:0000256|HAMAP-Rule:MF_01249}.	DOMAIN 7..131; /note="Hpr_kinase_N"; /evidence="ECO:0000259|Pfam:PF02603"; DOMAIN 134..302; /note="Hpr_kinase_C"; /evidence="ECO:0000259|Pfam:PF07475"	HPrK/P family		SIMILARITY: Belongs to the HPrK/P family. {ECO:0000256|ARBA:ARBA00006883, ECO:0000256|HAMAP-Rule:MF_01249}.	2.7.11.-; 2.7.4.-	36,476			CATALYTIC ACTIVITY: Reaction=[HPr protein]-L-serine + ATP = [HPr protein]-O-phospho-L-serine + ADP + H(+); Xref=Rhea:RHEA:46600, Rhea:RHEA-COMP:11602, Rhea:RHEA-COMP:11603, ChEBI:CHEBI:15378, ChEBI:CHEBI:29999, ChEBI:CHEBI:30616, ChEBI:CHEBI:83421, ChEBI:CHEBI:456216; Evidence={ECO:0000256|ARBA:ARBA00001120, ECO:0000256|HAMAP-Rule:MF_01249}; CATALYTIC ACTIVITY: Reaction=[HPr protein]-O-phospho-L-…	ACT_SITE 142; /evidence="ECO:0000256|HAMAP-Rule:MF_01249"; ACT_SITE 163; /evidence="ECO:0000256|HAMAP-Rule:MF_01249"; ACT_SITE 181; /note="Proton acceptor; for phosphorylation activity. Proton donor; for dephosphorylation activity"; /evidence="ECO:0000256|HAMAP-Rule:MF_01249"; ACT_SITE 247; /evidence="ECO:0000256|HAMAP-Rule:MF_01249"
G5HCL6	G5HCL6_9FIRM	unreviewed	HPr kinase/phosphorylase (HPrK/P) (EC 2.7.11.-) (EC 2.7.4.-) (HPr(Ser) kinase/phosphorylase)	hprK HMPREF9469_00328	[Clostridium] citroniae WAL-17108		DOMAIN: The Walker A ATP-binding motif also binds Pi and PPi. {ECO:0000256|HAMAP-Rule:MF_01249}.	DOMAIN 4..128; /note="Hpr_kinase_N"; /evidence="ECO:0000259|Pfam:PF02603"; DOMAIN 131..299; /note="Hpr_kinase_C"; /evidence="ECO:0000259|Pfam:PF07475"	HPrK/P family		SIMILARITY: Belongs to the HPrK/P family. {ECO:0000256|ARBA:ARBA00006883, ECO:0000256|HAMAP-Rule:MF_01249}.	2.7.11.-; 2.7.4.-	35,108			CATALYTIC ACTIVITY: Reaction=[HPr protein]-L-serine + ATP = [HPr protein]-O-phospho-L-serine + ADP + H(+); Xref=Rhea:RHEA:46600, Rhea:RHEA-COMP:11602, Rhea:RHEA-COMP:11603, ChEBI:CHEBI:15378, ChEBI:CHEBI:29999, ChEBI:CHEBI:30616, ChEBI:CHEBI:83421, ChEBI:CHEBI:456216; Evidence={ECO:0000256|ARBA:ARBA00001120, ECO:0000256|HAMAP-Rule:MF_01249}; CATALYTIC ACTIVITY: Reaction=[HPr protein]-O-phospho-L-…	ACT_SITE 139; /evidence="ECO:0000256|HAMAP-Rule:MF_01249"; ACT_SITE 160; /evidence="ECO:0000256|HAMAP-Rule:MF_01249"; ACT_SITE 178; /note="Proton acceptor; for phosphorylation activity. Proton donor; for dephosphorylation activity"; /evidence="ECO:0000256|HAMAP-Rule:MF_01249"; ACT_SITE 244; /evidence="ECO:0000256|HAMAP-Rule:MF_01249"
A0A0J9BYP6	A0A0J9BYP6_9FIRM	unreviewed	HPr kinase/phosphorylase (HPrK/P) (EC 2.7.11.-) (EC 2.7.4.-) (HPr(Ser) kinase/phosphorylase)	hprK HMPREF9470_03027	[Clostridium] citroniae WAL-19142		DOMAIN: The Walker A ATP-binding motif also binds Pi and PPi. {ECO:0000256|HAMAP-Rule:MF_01249}.	DOMAIN 4..128; /note="Hpr_kinase_N"; /evidence="ECO:0000259|Pfam:PF02603"; DOMAIN 131..299; /note="Hpr_kinase_C"; /evidence="ECO:0000259|Pfam:PF07475"	HPrK/P family		SIMILARITY: Belongs to the HPrK/P family. {ECO:0000256|ARBA:ARBA00006883, ECO:0000256|HAMAP-Rule:MF_01249}.	2.7.11.-; 2.7.4.-	35,108			CATALYTIC ACTIVITY: Reaction=[HPr protein]-L-serine + ATP = [HPr protein]-O-phospho-L-serine + ADP + H(+); Xref=Rhea:RHEA:46600, Rhea:RHEA-COMP:11602, Rhea:RHEA-COMP:11603, ChEBI:CHEBI:15378, ChEBI:CHEBI:29999, ChEBI:CHEBI:30616, ChEBI:CHEBI:83421, ChEBI:CHEBI:456216; Evidence={ECO:0000256|ARBA:ARBA00001120, ECO:0000256|HAMAP-Rule:MF_01249}; CATALYTIC ACTIVITY: Reaction=[HPr protein]-O-phospho-L-…	ACT_SITE 139; /evidence="ECO:0000256|HAMAP-Rule:MF_01249"; ACT_SITE 160; /evidence="ECO:0000256|HAMAP-Rule:MF_01249"; ACT_SITE 178; /note="Proton acceptor; for phosphorylation activity. Proton donor; for dephosphorylation activity"; /evidence="ECO:0000256|HAMAP-Rule:MF_01249"; ACT_SITE 244; /evidence="ECO:0000256|HAMAP-Rule:MF_01249"
R0CUQ8	R0CUQ8_9FIRM	unreviewed	HPr kinase/phosphorylase (HPrK/P) (EC 2.7.11.-) (EC 2.7.4.-) (HPr(Ser) kinase/phosphorylase)	hprK HMPREF1083_03761	[Clostridium] clostridioforme 90A6		DOMAIN: The Walker A ATP-binding motif also binds Pi and PPi. {ECO:0000256|HAMAP-Rule:MF_01249}.	DOMAIN 4..128; /note="Hpr_kinase_N"; /evidence="ECO:0000259|Pfam:PF02603"; DOMAIN 131..299; /note="Hpr_kinase_C"; /evidence="ECO:0000259|Pfam:PF07475"	HPrK/P family		SIMILARITY: Belongs to the HPrK/P family. {ECO:0000256|ARBA:ARBA00006883, ECO:0000256|HAMAP-Rule:MF_01249}.	2.7.11.-; 2.7.4.-	34,861			CATALYTIC ACTIVITY: Reaction=[HPr protein]-L-serine + ATP = [HPr protein]-O-phospho-L-serine + ADP + H(+); Xref=Rhea:RHEA:46600, Rhea:RHEA-COMP:11602, Rhea:RHEA-COMP:11603, ChEBI:CHEBI:15378, ChEBI:CHEBI:29999, ChEBI:CHEBI:30616, ChEBI:CHEBI:83421, ChEBI:CHEBI:456216; Evidence={ECO:0000256|ARBA:ARBA00001120, ECO:0000256|HAMAP-Rule:MF_01249}; CATALYTIC ACTIVITY: Reaction=[HPr protein]-O-phospho-L-…	ACT_SITE 139; /evidence="ECO:0000256|HAMAP-Rule:MF_01249"; ACT_SITE 160; /evidence="ECO:0000256|HAMAP-Rule:MF_01249"; ACT_SITE 178; /note="Proton acceptor; for phosphorylation activity. Proton donor; for dephosphorylation activity"; /evidence="ECO:0000256|HAMAP-Rule:MF_01249"; ACT_SITE 244; /evidence="ECO:0000256|HAMAP-Rule:MF_01249"
N9YET6	N9YET6_9FIRM	unreviewed	HPr kinase/phosphorylase (HPrK/P) (EC 2.7.11.-) (EC 2.7.4.-) (HPr(Ser) kinase/phosphorylase)	hprK HMPREF1082_04715	[Clostridium] clostridioforme 90A7		DOMAIN: The Walker A ATP-binding motif also binds Pi and PPi. {ECO:0000256|HAMAP-Rule:MF_01249}.	DOMAIN 4..128; /note="Hpr_kinase_N"; /evidence="ECO:0000259|Pfam:PF02603"; DOMAIN 131..299; /note="Hpr_kinase_C"; /evidence="ECO:0000259|Pfam:PF07475"	HPrK/P family		SIMILARITY: Belongs to the HPrK/P family. {ECO:0000256|ARBA:ARBA00006883, ECO:0000256|HAMAP-Rule:MF_01249}.	2.7.11.-; 2.7.4.-	35,103			CATALYTIC ACTIVITY: Reaction=[HPr protein]-L-serine + ATP = [HPr protein]-O-phospho-L-serine + ADP + H(+); Xref=Rhea:RHEA:46600, Rhea:RHEA-COMP:11602, Rhea:RHEA-COMP:11603, ChEBI:CHEBI:15378, ChEBI:CHEBI:29999, ChEBI:CHEBI:30616, ChEBI:CHEBI:83421, ChEBI:CHEBI:456216; Evidence={ECO:0000256|ARBA:ARBA00001120, ECO:0000256|HAMAP-Rule:MF_01249}; CATALYTIC ACTIVITY: Reaction=[HPr protein]-O-phospho-L-…	ACT_SITE 139; /evidence="ECO:0000256|HAMAP-Rule:MF_01249"; ACT_SITE 160; /evidence="ECO:0000256|HAMAP-Rule:MF_01249"; ACT_SITE 178; /note="Proton acceptor; for phosphorylation activity. Proton donor; for dephosphorylation activity"; /evidence="ECO:0000256|HAMAP-Rule:MF_01249"; ACT_SITE 244; /evidence="ECO:0000256|HAMAP-Rule:MF_01249"
A0A0E2H2X7	A0A0E2H2X7_9FIRM	unreviewed	HPr kinase/phosphorylase (HPrK/P) (EC 2.7.11.-) (EC 2.7.4.-) (HPr(Ser) kinase/phosphorylase)	hprK HMPREF1090_05202	[Clostridium] clostridioforme 90A8		DOMAIN: The Walker A ATP-binding motif also binds Pi and PPi. {ECO:0000256|HAMAP-Rule:MF_01249}.	DOMAIN 4..128; /note="Hpr_kinase_N"; /evidence="ECO:0000259|Pfam:PF02603"; DOMAIN 131..299; /note="Hpr_kinase_C"; /evidence="ECO:0000259|Pfam:PF07475"	HPrK/P family		SIMILARITY: Belongs to the HPrK/P family. {ECO:0000256|ARBA:ARBA00006883, ECO:0000256|HAMAP-Rule:MF_01249}.	2.7.11.-; 2.7.4.-	34,861			CATALYTIC ACTIVITY: Reaction=[HPr protein]-L-serine + ATP = [HPr protein]-O-phospho-L-serine + ADP + H(+); Xref=Rhea:RHEA:46600, Rhea:RHEA-COMP:11602, Rhea:RHEA-COMP:11603, ChEBI:CHEBI:15378, ChEBI:CHEBI:29999, ChEBI:CHEBI:30616, ChEBI:CHEBI:83421, ChEBI:CHEBI:456216; Evidence={ECO:0000256|ARBA:ARBA00001120, ECO:0000256|HAMAP-Rule:MF_01249}; CATALYTIC ACTIVITY: Reaction=[HPr protein]-O-phospho-L-…	ACT_SITE 139; /evidence="ECO:0000256|HAMAP-Rule:MF_01249"; ACT_SITE 160; /evidence="ECO:0000256|HAMAP-Rule:MF_01249"; ACT_SITE 178; /note="Proton acceptor; for phosphorylation activity. Proton donor; for dephosphorylation activity"; /evidence="ECO:0000256|HAMAP-Rule:MF_01249"; ACT_SITE 244; /evidence="ECO:0000256|HAMAP-Rule:MF_01249"
A0A1I0G6L6	A0A1I0G6L6_9FIRM	unreviewed	HPr kinase/phosphorylase (HPrK/P) (EC 2.7.11.-) (EC 2.7.4.-) (HPr(Ser) kinase/phosphorylase)	hprK IMSAGC017_01635 SAMN04489758_12610	[Clostridium] cocleatum		DOMAIN: The Walker A ATP-binding motif also binds Pi and PPi. {ECO:0000256|HAMAP-Rule:MF_01249}.	DOMAIN 5..129; /note="Hpr_kinase_N"; /evidence="ECO:0000259|Pfam:PF02603"; DOMAIN 132..301; /note="Hpr_kinase_C"; /evidence="ECO:0000259|Pfam:PF07475"	HPrK/P family		SIMILARITY: Belongs to the HPrK/P family. {ECO:0000256|ARBA:ARBA00006883, ECO:0000256|HAMAP-Rule:MF_01249}.	2.7.11.-; 2.7.4.-	34,676			CATALYTIC ACTIVITY: Reaction=[HPr protein]-L-serine + ATP = [HPr protein]-O-phospho-L-serine + ADP + H(+); Xref=Rhea:RHEA:46600, Rhea:RHEA-COMP:11602, Rhea:RHEA-COMP:11603, ChEBI:CHEBI:15378, ChEBI:CHEBI:29999, ChEBI:CHEBI:30616, ChEBI:CHEBI:83421, ChEBI:CHEBI:456216; Evidence={ECO:0000256|ARBA:ARBA00001120, ECO:0000256|HAMAP-Rule:MF_01249}; CATALYTIC ACTIVITY: Reaction=[HPr protein]-O-phospho-L-…	ACT_SITE 140; /evidence="ECO:0000256|HAMAP-Rule:MF_01249"; ACT_SITE 161; /evidence="ECO:0000256|HAMAP-Rule:MF_01249"; ACT_SITE 179; /note="Proton acceptor; for phosphorylation activity. Proton donor; for dephosphorylation activity"; /evidence="ECO:0000256|HAMAP-Rule:MF_01249"
A0A1I0M8H3	A0A1I0M8H3_9FIRM	unreviewed	HPr kinase/phosphorylase (HPrK/P) (EC 2.7.11.-) (EC 2.7.4.-) (HPr(Ser) kinase/phosphorylase)	hprK SAMN05421659_101265	[Clostridium] fimetarium		DOMAIN: The Walker A ATP-binding motif also binds Pi and PPi. {ECO:0000256|HAMAP-Rule:MF_01249}.	DOMAIN 7..131; /note="Hpr_kinase_N"; /evidence="ECO:0000259|Pfam:PF02603"; DOMAIN 134..302; /note="Hpr_kinase_C"; /evidence="ECO:0000259|Pfam:PF07475"	HPrK/P family		SIMILARITY: Belongs to the HPrK/P family. {ECO:0000256|ARBA:ARBA00006883, ECO:0000256|HAMAP-Rule:MF_01249}.	2.7.11.-; 2.7.4.-	36,249			CATALYTIC ACTIVITY: Reaction=[HPr protein]-L-serine + ATP = [HPr protein]-O-phospho-L-serine + ADP + H(+); Xref=Rhea:RHEA:46600, Rhea:RHEA-COMP:11602, Rhea:RHEA-COMP:11603, ChEBI:CHEBI:15378, ChEBI:CHEBI:29999, ChEBI:CHEBI:30616, ChEBI:CHEBI:83421, ChEBI:CHEBI:456216; Evidence={ECO:0000256|ARBA:ARBA00001120, ECO:0000256|HAMAP-Rule:MF_01249}; CATALYTIC ACTIVITY: Reaction=[HPr protein]-O-phospho-L-…	ACT_SITE 142; /evidence="ECO:0000256|HAMAP-Rule:MF_01249"; ACT_SITE 163; /evidence="ECO:0000256|HAMAP-Rule:MF_01249"; ACT_SITE 181; /note="Proton acceptor; for phosphorylation activity. Proton donor; for dephosphorylation activity"; /evidence="ECO:0000256|HAMAP-Rule:MF_01249"; ACT_SITE 247; /evidence="ECO:0000256|HAMAP-Rule:MF_01249"
C0BYS1	C0BYS1_9FIRM	unreviewed	HPr kinase/phosphorylase (HPrK/P) (EC 2.7.11.-) (EC 2.7.4.-) (HPr(Ser) kinase/phosphorylase)	hprK CLOHYLEM_04960	[Clostridium] hylemonae DSM 15053		DOMAIN: The Walker A ATP-binding motif also binds Pi and PPi. {ECO:0000256|HAMAP-Rule:MF_01249}.	DOMAIN 5..129; /note="Hpr_kinase_N"; /evidence="ECO:0000259|Pfam:PF02603"; DOMAIN 132..300; /note="Hpr_kinase_C"; /evidence="ECO:0000259|Pfam:PF07475"	HPrK/P family		SIMILARITY: Belongs to the HPrK/P family. {ECO:0000256|ARBA:ARBA00006883, ECO:0000256|HAMAP-Rule:MF_01249}.	2.7.11.-; 2.7.4.-	35,217			CATALYTIC ACTIVITY: Reaction=[HPr protein]-L-serine + ATP = [HPr protein]-O-phospho-L-serine + ADP + H(+); Xref=Rhea:RHEA:46600, Rhea:RHEA-COMP:11602, Rhea:RHEA-COMP:11603, ChEBI:CHEBI:15378, ChEBI:CHEBI:29999, ChEBI:CHEBI:30616, ChEBI:CHEBI:83421, ChEBI:CHEBI:456216; Evidence={ECO:0000256|ARBA:ARBA00001120, ECO:0000256|HAMAP-Rule:MF_01249}; CATALYTIC ACTIVITY: Reaction=[HPr protein]-O-phospho-L-…	ACT_SITE 140; /evidence="ECO:0000256|HAMAP-Rule:MF_01249"; ACT_SITE 161; /evidence="ECO:0000256|HAMAP-Rule:MF_01249"; ACT_SITE 179; /note="Proton acceptor; for phosphorylation activity. Proton donor; for dephosphorylation activity"; /evidence="ECO:0000256|HAMAP-Rule:MF_01249"; ACT_SITE 245; /evidence="ECO:0000256|HAMAP-Rule:MF_01249"
N9WK12	N9WK12_CLOIN	unreviewed	HPr kinase/phosphorylase (HPrK/P) (EC 2.7.11.-) (EC 2.7.4.-) (HPr(Ser) kinase/phosphorylase)	hprK HMPREF1094_00313	[Clostridium] innocuum 2959		DOMAIN: The Walker A ATP-binding motif also binds Pi and PPi. {ECO:0000256|HAMAP-Rule:MF_01249}.	DOMAIN 7..131; /note="Hpr_kinase_N"; /evidence="ECO:0000259|Pfam:PF02603"; DOMAIN 133..302; /note="Hpr_kinase_C"; /evidence="ECO:0000259|Pfam:PF07475"	HPrK/P family		SIMILARITY: Belongs to the HPrK/P family. {ECO:0000256|ARBA:ARBA00006883, ECO:0000256|HAMAP-Rule:MF_01249}.	2.7.11.-; 2.7.4.-	35,493			CATALYTIC ACTIVITY: Reaction=[HPr protein]-L-serine + ATP = [HPr protein]-O-phospho-L-serine + ADP + H(+); Xref=Rhea:RHEA:46600, Rhea:RHEA-COMP:11602, Rhea:RHEA-COMP:11603, ChEBI:CHEBI:15378, ChEBI:CHEBI:29999, ChEBI:CHEBI:30616, ChEBI:CHEBI:83421, ChEBI:CHEBI:456216; Evidence={ECO:0000256|ARBA:ARBA00001120, ECO:0000256|HAMAP-Rule:MF_01249}; CATALYTIC ACTIVITY: Reaction=[HPr protein]-O-phospho-L-…	ACT_SITE 142; /evidence="ECO:0000256|HAMAP-Rule:MF_01249"; ACT_SITE 163; /evidence="ECO:0000256|HAMAP-Rule:MF_01249"; ACT_SITE 181; /note="Proton acceptor; for phosphorylation activity. Proton donor; for dephosphorylation activity"; /evidence="ECO:0000256|HAMAP-Rule:MF_01249"; ACT_SITE 246; /evidence="ECO:0000256|HAMAP-Rule:MF_01249"
A0A412AWH9	A0A412AWH9_9FIRM	unreviewed	HPr kinase/phosphorylase (HPrK/P) (EC 2.7.11.-) (EC 2.7.4.-) (HPr(Ser) kinase/phosphorylase)	hprK DWY99_08550	[Clostridium] leptum		DOMAIN: The Walker A ATP-binding motif also binds Pi and PPi. {ECO:0000256|HAMAP-Rule:MF_01249}.	DOMAIN 8..131; /note="Hpr_kinase_N"; /evidence="ECO:0000259|Pfam:PF02603"; DOMAIN 134..302; /note="Hpr_kinase_C"; /evidence="ECO:0000259|Pfam:PF07475"	HPrK/P family		SIMILARITY: Belongs to the HPrK/P family. {ECO:0000256|ARBA:ARBA00006883, ECO:0000256|HAMAP-Rule:MF_01249}.	2.7.11.-; 2.7.4.-	35,731			CATALYTIC ACTIVITY: Reaction=[HPr protein]-L-serine + ATP = [HPr protein]-O-phospho-L-serine + ADP + H(+); Xref=Rhea:RHEA:46600, Rhea:RHEA-COMP:11602, Rhea:RHEA-COMP:11603, ChEBI:CHEBI:15378, ChEBI:CHEBI:29999, ChEBI:CHEBI:30616, ChEBI:CHEBI:83421, ChEBI:CHEBI:456216; Evidence={ECO:0000256|ARBA:ARBA00001120, ECO:0000256|HAMAP-Rule:MF_01249}; CATALYTIC ACTIVITY: Reaction=[HPr protein]-O-phospho-L-…	ACT_SITE 142; /evidence="ECO:0000256|HAMAP-Rule:MF_01249"; ACT_SITE 163; /evidence="ECO:0000256|HAMAP-Rule:MF_01249"; ACT_SITE 181; /note="Proton acceptor; for phosphorylation activity. Proton donor; for dephosphorylation activity"; /evidence="ECO:0000256|HAMAP-Rule:MF_01249"; ACT_SITE 247; /evidence="ECO:0000256|HAMAP-Rule:MF_01249"
A0A855A0Z8	A0A855A0Z8_9FIRM	unreviewed	HPr kinase/phosphorylase (HPrK/P) (EC 2.7.11.-) (EC 2.7.4.-) (HPr(Ser) kinase/phosphorylase)	hprK CH238_14205	[Clostridium] leptum DSM 753		DOMAIN: The Walker A ATP-binding motif also binds Pi and PPi. {ECO:0000256|HAMAP-Rule:MF_01249}.	DOMAIN 8..131; /note="Hpr_kinase_N"; /evidence="ECO:0000259|Pfam:PF02603"; DOMAIN 134..302; /note="Hpr_kinase_C"; /evidence="ECO:0000259|Pfam:PF07475"	HPrK/P family		SIMILARITY: Belongs to the HPrK/P family. {ECO:0000256|ARBA:ARBA00006883, ECO:0000256|HAMAP-Rule:MF_01249}.	2.7.11.-; 2.7.4.-	35,768			CATALYTIC ACTIVITY: Reaction=[HPr protein]-L-serine + ATP = [HPr protein]-O-phospho-L-serine + ADP + H(+); Xref=Rhea:RHEA:46600, Rhea:RHEA-COMP:11602, Rhea:RHEA-COMP:11603, ChEBI:CHEBI:15378, ChEBI:CHEBI:29999, ChEBI:CHEBI:30616, ChEBI:CHEBI:83421, ChEBI:CHEBI:456216; Evidence={ECO:0000256|ARBA:ARBA00001120, ECO:0000256|HAMAP-Rule:MF_01249}; CATALYTIC ACTIVITY: Reaction=[HPr protein]-O-phospho-L-…	ACT_SITE 142; /evidence="ECO:0000256|HAMAP-Rule:MF_01249"; ACT_SITE 163; /evidence="ECO:0000256|HAMAP-Rule:MF_01249"; ACT_SITE 181; /note="Proton acceptor; for phosphorylation activity. Proton donor; for dephosphorylation activity"; /evidence="ECO:0000256|HAMAP-Rule:MF_01249"; ACT_SITE 247; /evidence="ECO:0000256|HAMAP-Rule:MF_01249"
A7VNE1	A7VNE1_9FIRM	unreviewed	HPr kinase/phosphorylase (HPrK/P) (EC 2.7.11.-) (EC 2.7.4.-) (HPr(Ser) kinase/phosphorylase)	hprK CLOLEP_00065	[Clostridium] leptum DSM 753		DOMAIN: The Walker A ATP-binding motif also binds Pi and PPi. {ECO:0000256|HAMAP-Rule:MF_01249}.	DOMAIN 1..119; /note="Hpr_kinase_N"; /evidence="ECO:0000259|Pfam:PF02603"; DOMAIN 122..290; /note="Hpr_kinase_C"; /evidence="ECO:0000259|Pfam:PF07475"	HPrK/P family		SIMILARITY: Belongs to the HPrK/P family. {ECO:0000256|ARBA:ARBA00006883, ECO:0000256|HAMAP-Rule:MF_01249}.	2.7.11.-; 2.7.4.-	34,489			CATALYTIC ACTIVITY: Reaction=[HPr protein]-L-serine + ATP = [HPr protein]-O-phospho-L-serine + ADP + H(+); Xref=Rhea:RHEA:46600, Rhea:RHEA-COMP:11602, Rhea:RHEA-COMP:11603, ChEBI:CHEBI:15378, ChEBI:CHEBI:29999, ChEBI:CHEBI:30616, ChEBI:CHEBI:83421, ChEBI:CHEBI:456216; Evidence={ECO:0000256|ARBA:ARBA00001120, ECO:0000256|HAMAP-Rule:MF_01249}; CATALYTIC ACTIVITY: Reaction=[HPr protein]-O-phospho-L-…	ACT_SITE 130; /evidence="ECO:0000256|HAMAP-Rule:MF_01249"; ACT_SITE 151; /evidence="ECO:0000256|HAMAP-Rule:MF_01249"; ACT_SITE 169; /note="Proton acceptor; for phosphorylation activity. Proton donor; for dephosphorylation activity"; /evidence="ECO:0000256|HAMAP-Rule:MF_01249"; ACT_SITE 235; /evidence="ECO:0000256|HAMAP-Rule:MF_01249"
C0EG45	C0EG45_9FIRM	unreviewed	HPr kinase/phosphorylase (HPrK/P) (EC 2.7.11.-) (EC 2.7.4.-) (HPr(Ser) kinase/phosphorylase)	hprK CLOSTMETH_02837	[Clostridium] methylpentosum DSM 5476		DOMAIN: The Walker A ATP-binding motif also binds Pi and PPi. {ECO:0000256|HAMAP-Rule:MF_01249}.	DOMAIN 7..131; /note="Hpr_kinase_N"; /evidence="ECO:0000259|Pfam:PF02603"; DOMAIN 135..300; /note="Hpr_kinase_C"; /evidence="ECO:0000259|Pfam:PF07475"	HPrK/P family		SIMILARITY: Belongs to the HPrK/P family. {ECO:0000256|ARBA:ARBA00006883, ECO:0000256|HAMAP-Rule:MF_01249}.	2.7.11.-; 2.7.4.-	36,632			CATALYTIC ACTIVITY: Reaction=[HPr protein]-L-serine + ATP = [HPr protein]-O-phospho-L-serine + ADP + H(+); Xref=Rhea:RHEA:46600, Rhea:RHEA-COMP:11602, Rhea:RHEA-COMP:11603, ChEBI:CHEBI:15378, ChEBI:CHEBI:29999, ChEBI:CHEBI:30616, ChEBI:CHEBI:83421, ChEBI:CHEBI:456216; Evidence={ECO:0000256|ARBA:ARBA00001120, ECO:0000256|HAMAP-Rule:MF_01249}; CATALYTIC ACTIVITY: Reaction=[HPr protein]-O-phospho-L-…	ACT_SITE 142; /evidence="ECO:0000256|HAMAP-Rule:MF_01249"; ACT_SITE 163; /evidence="ECO:0000256|HAMAP-Rule:MF_01249"; ACT_SITE 181; /note="Proton acceptor; for phosphorylation activity. Proton donor; for dephosphorylation activity"; /evidence="ECO:0000256|HAMAP-Rule:MF_01249"; ACT_SITE 247; /evidence="ECO:0000256|HAMAP-Rule:MF_01249"
A0A150FS93	A0A150FS93_CLOPD	unreviewed	HPr kinase/phosphorylase (HPrK/P) (EC 2.7.11.-) (EC 2.7.4.-) (HPr(Ser) kinase/phosphorylase)	hprK JWYL7_1554	[Clostridium] paradoxum JW-YL-7 = DSM 7308		DOMAIN: The Walker A ATP-binding motif also binds Pi and PPi. {ECO:0000256|HAMAP-Rule:MF_01249}.	DOMAIN 4..127; /note="Hpr_kinase_N"; /evidence="ECO:0000259|Pfam:PF02603"; DOMAIN 129..298; /note="Hpr_kinase_C"; /evidence="ECO:0000259|Pfam:PF07475"	HPrK/P family		SIMILARITY: Belongs to the HPrK/P family. {ECO:0000256|ARBA:ARBA00006883, ECO:0000256|HAMAP-Rule:MF_01249}.	2.7.11.-; 2.7.4.-	35,008			CATALYTIC ACTIVITY: Reaction=[HPr protein]-L-serine + ATP = [HPr protein]-O-phospho-L-serine + ADP + H(+); Xref=Rhea:RHEA:46600, Rhea:RHEA-COMP:11602, Rhea:RHEA-COMP:11603, ChEBI:CHEBI:15378, ChEBI:CHEBI:29999, ChEBI:CHEBI:30616, ChEBI:CHEBI:83421, ChEBI:CHEBI:456216; Evidence={ECO:0000256|ARBA:ARBA00001120, ECO:0000256|HAMAP-Rule:MF_01249}; CATALYTIC ACTIVITY: Reaction=[HPr protein]-O-phospho-L-…	ACT_SITE 138; /evidence="ECO:0000256|HAMAP-Rule:MF_01249"; ACT_SITE 159; /evidence="ECO:0000256|HAMAP-Rule:MF_01249"; ACT_SITE 177; /note="Proton acceptor; for phosphorylation activity. Proton donor; for dephosphorylation activity"; /evidence="ECO:0000256|HAMAP-Rule:MF_01249"; ACT_SITE 243; /evidence="ECO:0000256|HAMAP-Rule:MF_01249"
A0A150FQ43	A0A150FQ43_CLOPD	unreviewed	Putative pyruvate, phosphate dikinase regulatory protein (PPDK regulatory protein) (EC 2.7.11.32) (EC 2.7.4.27)	JWYL7_0771	[Clostridium] paradoxum JW-YL-7 = DSM 7308				Pyruvate, phosphate/water dikinase regulatory protein family, PDRP subfamily		SIMILARITY: Belongs to the pyruvate, phosphate/water dikinase regulatory protein family. PDRP subfamily. {ECO:0000256|HAMAP-Rule:MF_00921}.	2.7.11.32; 2.7.4.27	31,228			CATALYTIC ACTIVITY: Reaction=ADP + N(tele)-phospho-L-histidyl/L-threonyl-[pyruvate, phosphate dikinase] = AMP + H(+) + N(tele)-phospho-L-histidyl/O-phospho-L-threonyl-[pyruvate, phosphate dikinase]; Xref=Rhea:RHEA:43692, Rhea:RHEA-COMP:10650, Rhea:RHEA-COMP:10651, ChEBI:CHEBI:15378, ChEBI:CHEBI:30013, ChEBI:CHEBI:61977, ChEBI:CHEBI:83586, ChEBI:CHEBI:456215, ChEBI:CHEBI:456216; EC=2.7.11.32; Evid…
A0A1I0C647	A0A1I0C647_9FIRM	unreviewed	HPr kinase/phosphorylase (HPrK/P) (EC 2.7.11.-) (EC 2.7.4.-) (HPr(Ser) kinase/phosphorylase)	hprK SAMN04487772_10935	[Clostridium] polysaccharolyticum		DOMAIN: The Walker A ATP-binding motif also binds Pi and PPi. {ECO:0000256|HAMAP-Rule:MF_01249}.	DOMAIN 5..129; /note="Hpr_kinase_N"; /evidence="ECO:0000259|Pfam:PF02603"; DOMAIN 132..300; /note="Hpr_kinase_C"; /evidence="ECO:0000259|Pfam:PF07475"	HPrK/P family		SIMILARITY: Belongs to the HPrK/P family. {ECO:0000256|ARBA:ARBA00006883, ECO:0000256|HAMAP-Rule:MF_01249}.	2.7.11.-; 2.7.4.-	35,010			CATALYTIC ACTIVITY: Reaction=[HPr protein]-L-serine + ATP = [HPr protein]-O-phospho-L-serine + ADP + H(+); Xref=Rhea:RHEA:46600, Rhea:RHEA-COMP:11602, Rhea:RHEA-COMP:11603, ChEBI:CHEBI:15378, ChEBI:CHEBI:29999, ChEBI:CHEBI:30616, ChEBI:CHEBI:83421, ChEBI:CHEBI:456216; Evidence={ECO:0000256|ARBA:ARBA00001120, ECO:0000256|HAMAP-Rule:MF_01249}; CATALYTIC ACTIVITY: Reaction=[HPr protein]-O-phospho-L-…	ACT_SITE 140; /evidence="ECO:0000256|HAMAP-Rule:MF_01249"; ACT_SITE 161; /evidence="ECO:0000256|HAMAP-Rule:MF_01249"; ACT_SITE 179; /note="Proton acceptor; for phosphorylation activity. Proton donor; for dephosphorylation activity"; /evidence="ECO:0000256|HAMAP-Rule:MF_01249"; ACT_SITE 245; /evidence="ECO:0000256|HAMAP-Rule:MF_01249"
A0A1I6JYP1	A0A1I6JYP1_9FIRM	unreviewed	HPr kinase/phosphorylase (HPrK/P) (EC 2.7.11.-) (EC 2.7.4.-) (HPr(Ser) kinase/phosphorylase)	hprK SAMN05661086_02094	[Clostridium] populeti		DOMAIN: The Walker A ATP-binding motif also binds Pi and PPi. {ECO:0000256|HAMAP-Rule:MF_01249}.	DOMAIN 22..146; /note="Hpr_kinase_N"; /evidence="ECO:0000259|Pfam:PF02603"; DOMAIN 149..317; /note="Hpr_kinase_C"; /evidence="ECO:0000259|Pfam:PF07475"	HPrK/P family		SIMILARITY: Belongs to the HPrK/P family. {ECO:0000256|ARBA:ARBA00006883, ECO:0000256|HAMAP-Rule:MF_01249}.	2.7.11.-; 2.7.4.-	36,941			CATALYTIC ACTIVITY: Reaction=[HPr protein]-L-serine + ATP = [HPr protein]-O-phospho-L-serine + ADP + H(+); Xref=Rhea:RHEA:46600, Rhea:RHEA-COMP:11602, Rhea:RHEA-COMP:11603, ChEBI:CHEBI:15378, ChEBI:CHEBI:29999, ChEBI:CHEBI:30616, ChEBI:CHEBI:83421, ChEBI:CHEBI:456216; Evidence={ECO:0000256|ARBA:ARBA00001120, ECO:0000256|HAMAP-Rule:MF_01249}; CATALYTIC ACTIVITY: Reaction=[HPr protein]-O-phospho-L-…	ACT_SITE 157; /evidence="ECO:0000256|HAMAP-Rule:MF_01249"; ACT_SITE 178; /evidence="ECO:0000256|HAMAP-Rule:MF_01249"; ACT_SITE 196; /note="Proton acceptor; for phosphorylation activity. Proton donor; for dephosphorylation activity"; /evidence="ECO:0000256|HAMAP-Rule:MF_01249"; ACT_SITE 262; /evidence="ECO:0000256|HAMAP-Rule:MF_01249"
A0A1Y4Q7S0	A0A1Y4Q7S0_9FIRM	unreviewed	HPr kinase/phosphorylase (HPrK/P) (EC 2.7.11.-) (EC 2.7.4.-) (HPr(Ser) kinase/phosphorylase)	hprK B5E91_01705 DXB31_06050	[Clostridium] spiroforme		DOMAIN: The Walker A ATP-binding motif also binds Pi and PPi. {ECO:0000256|HAMAP-Rule:MF_01249}.	DOMAIN 5..129; /note="Hpr_kinase_N"; /evidence="ECO:0000259|Pfam:PF02603"; DOMAIN 132..301; /note="Hpr_kinase_C"; /evidence="ECO:0000259|Pfam:PF07475"	HPrK/P family		SIMILARITY: Belongs to the HPrK/P family. {ECO:0000256|ARBA:ARBA00006883, ECO:0000256|HAMAP-Rule:MF_01249}.	2.7.11.-; 2.7.4.-	34,698			CATALYTIC ACTIVITY: Reaction=[HPr protein]-L-serine + ATP = [HPr protein]-O-phospho-L-serine + ADP + H(+); Xref=Rhea:RHEA:46600, Rhea:RHEA-COMP:11602, Rhea:RHEA-COMP:11603, ChEBI:CHEBI:15378, ChEBI:CHEBI:29999, ChEBI:CHEBI:30616, ChEBI:CHEBI:83421, ChEBI:CHEBI:456216; Evidence={ECO:0000256|ARBA:ARBA00001120, ECO:0000256|HAMAP-Rule:MF_01249}; CATALYTIC ACTIVITY: Reaction=[HPr protein]-O-phospho-L-…	ACT_SITE 140; /evidence="ECO:0000256|HAMAP-Rule:MF_01249"; ACT_SITE 161; /evidence="ECO:0000256|HAMAP-Rule:MF_01249"; ACT_SITE 179; /note="Proton acceptor; for phosphorylation activity. Proton donor; for dephosphorylation activity"; /evidence="ECO:0000256|HAMAP-Rule:MF_01249"
B1C5C6	B1C5C6_9FIRM	unreviewed	HPr kinase/phosphorylase (HPrK/P) (EC 2.7.11.-) (EC 2.7.4.-) (HPr(Ser) kinase/phosphorylase)	hprK CLOSPI_02295	[Clostridium] spiroforme DSM 1552		DOMAIN: The Walker A ATP-binding motif also binds Pi and PPi. {ECO:0000256|HAMAP-Rule:MF_01249}.	DOMAIN 5..129; /note="Hpr_kinase_N"; /evidence="ECO:0000259|Pfam:PF02603"; DOMAIN 132..301; /note="Hpr_kinase_C"; /evidence="ECO:0000259|Pfam:PF07475"	HPrK/P family		SIMILARITY: Belongs to the HPrK/P family. {ECO:0000256|ARBA:ARBA00006883, ECO:0000256|HAMAP-Rule:MF_01249}.	2.7.11.-; 2.7.4.-	34,698			CATALYTIC ACTIVITY: Reaction=[HPr protein]-L-serine + ATP = [HPr protein]-O-phospho-L-serine + ADP + H(+); Xref=Rhea:RHEA:46600, Rhea:RHEA-COMP:11602, Rhea:RHEA-COMP:11603, ChEBI:CHEBI:15378, ChEBI:CHEBI:29999, ChEBI:CHEBI:30616, ChEBI:CHEBI:83421, ChEBI:CHEBI:456216; Evidence={ECO:0000256|ARBA:ARBA00001120, ECO:0000256|HAMAP-Rule:MF_01249}; CATALYTIC ACTIVITY: Reaction=[HPr protein]-O-phospho-L-…	ACT_SITE 140; /evidence="ECO:0000256|HAMAP-Rule:MF_01249"; ACT_SITE 161; /evidence="ECO:0000256|HAMAP-Rule:MF_01249"; ACT_SITE 179; /note="Proton acceptor; for phosphorylation activity. Proton donor; for dephosphorylation activity"; /evidence="ECO:0000256|HAMAP-Rule:MF_01249"
U2B9P8	U2B9P8_CLOSY	unreviewed	HPr kinase/phosphorylase (HPrK/P) (EC 2.7.11.-) (EC 2.7.4.-) (HPr(Ser) kinase/phosphorylase)	hprK CLOSYM_03602	[Clostridium] symbiosum ATCC 14940		DOMAIN: The Walker A ATP-binding motif also binds Pi and PPi. {ECO:0000256|HAMAP-Rule:MF_01249}.	DOMAIN 4..128; /note="Hpr_kinase_N"; /evidence="ECO:0000259|Pfam:PF02603"; DOMAIN 131..299; /note="Hpr_kinase_C"; /evidence="ECO:0000259|Pfam:PF07475"	HPrK/P family		SIMILARITY: Belongs to the HPrK/P family. {ECO:0000256|ARBA:ARBA00006883, ECO:0000256|HAMAP-Rule:MF_01249}.	2.7.11.-; 2.7.4.-	34,845			CATALYTIC ACTIVITY: Reaction=[HPr protein]-L-serine + ATP = [HPr protein]-O-phospho-L-serine + ADP + H(+); Xref=Rhea:RHEA:46600, Rhea:RHEA-COMP:11602, Rhea:RHEA-COMP:11603, ChEBI:CHEBI:15378, ChEBI:CHEBI:29999, ChEBI:CHEBI:30616, ChEBI:CHEBI:83421, ChEBI:CHEBI:456216; Evidence={ECO:0000256|ARBA:ARBA00001120, ECO:0000256|HAMAP-Rule:MF_01249}; CATALYTIC ACTIVITY: Reaction=[HPr protein]-O-phospho-L-…	ACT_SITE 139; /evidence="ECO:0000256|HAMAP-Rule:MF_01249"; ACT_SITE 160; /evidence="ECO:0000256|HAMAP-Rule:MF_01249"; ACT_SITE 178; /note="Proton acceptor; for phosphorylation activity. Proton donor; for dephosphorylation activity"; /evidence="ECO:0000256|HAMAP-Rule:MF_01249"; ACT_SITE 244; /evidence="ECO:0000256|HAMAP-Rule:MF_01249"
E7GPU3	E7GPU3_CLOSY	unreviewed	HPr kinase/phosphorylase (HPrK/P) (EC 2.7.11.-) (EC 2.7.4.-) (HPr(Ser) kinase/phosphorylase)	hprK HMPREF9474_02938	[Clostridium] symbiosum WAL-14163		DOMAIN: The Walker A ATP-binding motif also binds Pi and PPi. {ECO:0000256|HAMAP-Rule:MF_01249}.	DOMAIN 4..128; /note="Hpr_kinase_N"; /evidence="ECO:0000259|Pfam:PF02603"; DOMAIN 131..299; /note="Hpr_kinase_C"; /evidence="ECO:0000259|Pfam:PF07475"	HPrK/P family		SIMILARITY: Belongs to the HPrK/P family. {ECO:0000256|ARBA:ARBA00006883, ECO:0000256|HAMAP-Rule:MF_01249}.	2.7.11.-; 2.7.4.-	34,845			CATALYTIC ACTIVITY: Reaction=[HPr protein]-L-serine + ATP = [HPr protein]-O-phospho-L-serine + ADP + H(+); Xref=Rhea:RHEA:46600, Rhea:RHEA-COMP:11602, Rhea:RHEA-COMP:11603, ChEBI:CHEBI:15378, ChEBI:CHEBI:29999, ChEBI:CHEBI:30616, ChEBI:CHEBI:83421, ChEBI:CHEBI:456216; Evidence={ECO:0000256|ARBA:ARBA00001120, ECO:0000256|HAMAP-Rule:MF_01249}; CATALYTIC ACTIVITY: Reaction=[HPr protein]-O-phospho-L-…	ACT_SITE 139; /evidence="ECO:0000256|HAMAP-Rule:MF_01249"; ACT_SITE 160; /evidence="ECO:0000256|HAMAP-Rule:MF_01249"; ACT_SITE 178; /note="Proton acceptor; for phosphorylation activity. Proton donor; for dephosphorylation activity"; /evidence="ECO:0000256|HAMAP-Rule:MF_01249"; ACT_SITE 244; /evidence="ECO:0000256|HAMAP-Rule:MF_01249"
A0A1V4I5R7	A0A1V4I5R7_9FIRM	unreviewed	HPr kinase/phosphorylase (HPrK/P) (EC 2.7.11.-) (EC 2.7.4.-) (HPr(Ser) kinase/phosphorylase)	hprK CLOTH_17770	[Clostridium] thermoalcaliphilum		DOMAIN: The Walker A ATP-binding motif also binds Pi and PPi. {ECO:0000256|HAMAP-Rule:MF_01249}.	DOMAIN 4..127; /note="Hpr_kinase_N"; /evidence="ECO:0000259|Pfam:PF02603"; DOMAIN 129..298; /note="Hpr_kinase_C"; /evidence="ECO:0000259|Pfam:PF07475"	HPrK/P family		SIMILARITY: Belongs to the HPrK/P family. {ECO:0000256|ARBA:ARBA00006883, ECO:0000256|HAMAP-Rule:MF_01249}.	2.7.11.-; 2.7.4.-	34,891			CATALYTIC ACTIVITY: Reaction=[HPr protein]-L-serine + ATP = [HPr protein]-O-phospho-L-serine + ADP + H(+); Xref=Rhea:RHEA:46600, Rhea:RHEA-COMP:11602, Rhea:RHEA-COMP:11603, ChEBI:CHEBI:15378, ChEBI:CHEBI:29999, ChEBI:CHEBI:30616, ChEBI:CHEBI:83421, ChEBI:CHEBI:456216; Evidence={ECO:0000256|ARBA:ARBA00001120, ECO:0000256|HAMAP-Rule:MF_01249}; CATALYTIC ACTIVITY: Reaction=[HPr protein]-O-phospho-L-…	ACT_SITE 138; /evidence="ECO:0000256|HAMAP-Rule:MF_01249"; ACT_SITE 159; /evidence="ECO:0000256|HAMAP-Rule:MF_01249"; ACT_SITE 177; /note="Proton acceptor; for phosphorylation activity. Proton donor; for dephosphorylation activity"; /evidence="ECO:0000256|HAMAP-Rule:MF_01249"; ACT_SITE 243; /evidence="ECO:0000256|HAMAP-Rule:MF_01249"
A0A1V4IAU6	A0A1V4IAU6_9FIRM	unreviewed	Putative pyruvate, phosphate dikinase regulatory protein (PPDK regulatory protein) (EC 2.7.11.32) (EC 2.7.4.27)	yqfL CLOTH_02860	[Clostridium] thermoalcaliphilum				Pyruvate, phosphate/water dikinase regulatory protein family, PDRP subfamily		SIMILARITY: Belongs to the pyruvate, phosphate/water dikinase regulatory protein family. PDRP subfamily. {ECO:0000256|HAMAP-Rule:MF_00921}.	2.7.11.32; 2.7.4.27	31,344			CATALYTIC ACTIVITY: Reaction=ADP + N(tele)-phospho-L-histidyl/L-threonyl-[pyruvate, phosphate dikinase] = AMP + H(+) + N(tele)-phospho-L-histidyl/O-phospho-L-threonyl-[pyruvate, phosphate dikinase]; Xref=Rhea:RHEA:43692, Rhea:RHEA-COMP:10650, Rhea:RHEA-COMP:10651, ChEBI:CHEBI:15378, ChEBI:CHEBI:30013, ChEBI:CHEBI:61977, ChEBI:CHEBI:83586, ChEBI:CHEBI:456215, ChEBI:CHEBI:456216; EC=2.7.11.32; Evid…
M1ZGJ0	M1ZGJ0_9FIRM	unreviewed	Putative pyruvate, phosphate dikinase regulatory protein (PPDK regulatory protein) (EC 2.7.11.32) (EC 2.7.4.27)	yqfL CUESP1_2061	[Clostridium] ultunense Esp				Pyruvate, phosphate/water dikinase regulatory protein family, PDRP subfamily		SIMILARITY: Belongs to the pyruvate, phosphate/water dikinase regulatory protein family. PDRP subfamily. {ECO:0000256|HAMAP-Rule:MF_00921}.	2.7.11.32; 2.7.4.27	31,578			CATALYTIC ACTIVITY: Reaction=ADP + N(tele)-phospho-L-histidyl/L-threonyl-[pyruvate, phosphate dikinase] = AMP + H(+) + N(tele)-phospho-L-histidyl/O-phospho-L-threonyl-[pyruvate, phosphate dikinase]; Xref=Rhea:RHEA:43692, Rhea:RHEA-COMP:10650, Rhea:RHEA-COMP:10651, ChEBI:CHEBI:15378, ChEBI:CHEBI:30013, ChEBI:CHEBI:61977, ChEBI:CHEBI:83586, ChEBI:CHEBI:456215, ChEBI:CHEBI:456216; EC=2.7.11.32; Evid…
M1Z4Z8	M1Z4Z8_9FIRM	unreviewed	HPr kinase/phosphorylase (HPrK/P) (EC 2.7.11.-) (EC 2.7.4.-) (HPr(Ser) kinase/phosphorylase)	hprK CUESP1_0224	[Clostridium] ultunense Esp		DOMAIN: The Walker A ATP-binding motif also binds Pi and PPi. {ECO:0000256|HAMAP-Rule:MF_01249}.	DOMAIN 4..128; /note="Hpr_kinase_N"; /evidence="ECO:0000259|Pfam:PF02603"; DOMAIN 132..298; /note="Hpr_kinase_C"; /evidence="ECO:0000259|Pfam:PF07475"	HPrK/P family		SIMILARITY: Belongs to the HPrK/P family. {ECO:0000256|ARBA:ARBA00006883, ECO:0000256|HAMAP-Rule:MF_01249}.	2.7.11.-; 2.7.4.-	35,467			CATALYTIC ACTIVITY: Reaction=[HPr protein]-L-serine + ATP = [HPr protein]-O-phospho-L-serine + ADP + H(+); Xref=Rhea:RHEA:46600, Rhea:RHEA-COMP:11602, Rhea:RHEA-COMP:11603, ChEBI:CHEBI:15378, ChEBI:CHEBI:29999, ChEBI:CHEBI:30616, ChEBI:CHEBI:83421, ChEBI:CHEBI:456216; Evidence={ECO:0000256|ARBA:ARBA00001120, ECO:0000256|HAMAP-Rule:MF_01249}; CATALYTIC ACTIVITY: Reaction=[HPr protein]-O-phospho-L-…	ACT_SITE 139; /evidence="ECO:0000256|HAMAP-Rule:MF_01249"; ACT_SITE 160; /evidence="ECO:0000256|HAMAP-Rule:MF_01249"; ACT_SITE 178; /note="Proton acceptor; for phosphorylation activity. Proton donor; for dephosphorylation activity"; /evidence="ECO:0000256|HAMAP-Rule:MF_01249"; ACT_SITE 243; /evidence="ECO:0000256|HAMAP-Rule:MF_01249"
A0A806XB14	A0A806XB14_9ENTR	unreviewed	Putative phosphoenolpyruvate synthase regulatory protein (PEP synthase regulatory protein) (PSRP) (EC 2.7.11.33) (EC 2.7.4.28) (Pyruvate, water dikinase regulatory protein)	AO703_11640	[Enterobacter] lignolyticus				Pyruvate, phosphate/water dikinase regulatory protein family, PSRP subfamily		SIMILARITY: Belongs to the pyruvate, phosphate/water dikinase regulatory protein family. PSRP subfamily. {ECO:0000256|HAMAP-Rule:MF_01062}.	2.7.11.33; 2.7.4.28	31,220			CATALYTIC ACTIVITY: Reaction=[pyruvate, water dikinase] + ADP = [pyruvate, water dikinase]-phosphate + AMP + H(+); Xref=Rhea:RHEA:46020, Rhea:RHEA-COMP:11425, Rhea:RHEA-COMP:11426, ChEBI:CHEBI:15378, ChEBI:CHEBI:43176, ChEBI:CHEBI:68546, ChEBI:CHEBI:456215, ChEBI:CHEBI:456216; EC=2.7.11.33; Evidence={ECO:0000256|HAMAP-Rule:MF_01062}; CATALYTIC ACTIVITY: Reaction=[pyruvate, water dikinase]-phospha…
A0A806X8S0	A0A806X8S0_9ENTR	unreviewed	Isocitrate dehydrogenase kinase/phosphatase (IDH kinase/phosphatase) (IDHK/P) (EC 2.7.11.5) (EC 3.1.3.-)	aceK AO703_01215	[Enterobacter] lignolyticus				AceK family		SIMILARITY: Belongs to the AceK family. {ECO:0000256|HAMAP-Rule:MF_00747}.	2.7.11.5; 3.1.3.-	68,616		BINDING 336; /note="ATP"; /evidence="ECO:0000256|HAMAP-Rule:MF_00747"	CATALYTIC ACTIVITY: Reaction=ATP + L-seryl-[isocitrate dehydrogenase] = ADP + H(+) + O-phospho-L-seryl-[isocitrate dehydrogenase]; Xref=Rhea:RHEA:43540, Rhea:RHEA-COMP:10605, Rhea:RHEA-COMP:10606, ChEBI:CHEBI:15378, ChEBI:CHEBI:29999, ChEBI:CHEBI:30616, ChEBI:CHEBI:83421, ChEBI:CHEBI:456216; EC=2.7.11.5; Evidence={ECO:0000256|HAMAP-Rule:MF_00747};	ACT_SITE 371; /evidence="ECO:0000256|HAMAP-Rule:MF_00747"
I5AUP4	I5AUP4_EUBCE	unreviewed	HPr kinase/phosphorylase (HPrK/P) (EC 2.7.11.-) (EC 2.7.4.-) (HPr(Ser) kinase/phosphorylase)	hprK EubceDRAFT1_1740	[Eubacterium] cellulosolvens 6		DOMAIN: The Walker A ATP-binding motif also binds Pi and PPi. {ECO:0000256|HAMAP-Rule:MF_01249}.	DOMAIN 7..131; /note="Hpr_kinase_N"; /evidence="ECO:0000259|Pfam:PF02603"; DOMAIN 134..302; /note="Hpr_kinase_C"; /evidence="ECO:0000259|Pfam:PF07475"	HPrK/P family		SIMILARITY: Belongs to the HPrK/P family. {ECO:0000256|ARBA:ARBA00006883, ECO:0000256|HAMAP-Rule:MF_01249}.	2.7.11.-; 2.7.4.-	36,150			CATALYTIC ACTIVITY: Reaction=[HPr protein]-L-serine + ATP = [HPr protein]-O-phospho-L-serine + ADP + H(+); Xref=Rhea:RHEA:46600, Rhea:RHEA-COMP:11602, Rhea:RHEA-COMP:11603, ChEBI:CHEBI:15378, ChEBI:CHEBI:29999, ChEBI:CHEBI:30616, ChEBI:CHEBI:83421, ChEBI:CHEBI:456216; Evidence={ECO:0000256|ARBA:ARBA00001120, ECO:0000256|HAMAP-Rule:MF_01249}; CATALYTIC ACTIVITY: Reaction=[HPr protein]-O-phospho-L-…	ACT_SITE 142; /evidence="ECO:0000256|HAMAP-Rule:MF_01249"; ACT_SITE 163; /evidence="ECO:0000256|HAMAP-Rule:MF_01249"; ACT_SITE 181; /note="Proton acceptor; for phosphorylation activity. Proton donor; for dephosphorylation activity"; /evidence="ECO:0000256|HAMAP-Rule:MF_01249"; ACT_SITE 247; /evidence="ECO:0000256|HAMAP-Rule:MF_01249"
A0A173X895	A0A173X895_9FIRM	unreviewed	HPr kinase/phosphorylase (HPrK/P) (EC 2.7.11.-) (EC 2.7.4.-) (HPr(Ser) kinase/phosphorylase)	hprK DW001_08290 DW775_10220 DW948_07930 DW975_05670 DWV45_11145 DWW89_07195 DXA03_04020 ERS852417_00362 FYL37_06385	[Eubacterium] rectale		DOMAIN: The Walker A ATP-binding motif also binds Pi and PPi. {ECO:0000256|HAMAP-Rule:MF_01249}.	DOMAIN 7..131; /note="Hpr_kinase_N"; /evidence="ECO:0000259|Pfam:PF02603"; DOMAIN 133..302; /note="Hpr_kinase_C"; /evidence="ECO:0000259|Pfam:PF07475"	HPrK/P family		SIMILARITY: Belongs to the HPrK/P family. {ECO:0000256|ARBA:ARBA00006883, ECO:0000256|HAMAP-Rule:MF_01249}.	2.7.11.-; 2.7.4.-	35,683			CATALYTIC ACTIVITY: Reaction=[HPr protein]-L-serine + ATP = [HPr protein]-O-phospho-L-serine + ADP + H(+); Xref=Rhea:RHEA:46600, Rhea:RHEA-COMP:11602, Rhea:RHEA-COMP:11603, ChEBI:CHEBI:15378, ChEBI:CHEBI:29999, ChEBI:CHEBI:30616, ChEBI:CHEBI:83421, ChEBI:CHEBI:456216; Evidence={ECO:0000256|ARBA:ARBA00001120, ECO:0000256|HAMAP-Rule:MF_01249}; CATALYTIC ACTIVITY: Reaction=[HPr protein]-O-phospho-L-…	ACT_SITE 142; /evidence="ECO:0000256|HAMAP-Rule:MF_01249"; ACT_SITE 163; /evidence="ECO:0000256|HAMAP-Rule:MF_01249"; ACT_SITE 181; /note="Proton acceptor; for phosphorylation activity. Proton donor; for dephosphorylation activity"; /evidence="ECO:0000256|HAMAP-Rule:MF_01249"; ACT_SITE 247; /evidence="ECO:0000256|HAMAP-Rule:MF_01249"
A0A395UXP9	A0A395UXP9_9FIRM	unreviewed	HPr kinase/phosphorylase (HPrK/P) (EC 2.7.11.-) (EC 2.7.4.-) (HPr(Ser) kinase/phosphorylase)	hprK DW028_06350 DW038_10735 DW172_10410 DW753_00290 DWX06_04725 DWY38_08975 DXB99_11750	[Eubacterium] rectale		DOMAIN: The Walker A ATP-binding motif also binds Pi and PPi. {ECO:0000256|HAMAP-Rule:MF_01249}.	DOMAIN 7..131; /note="Hpr_kinase_N"; /evidence="ECO:0000259|Pfam:PF02603"; DOMAIN 133..302; /note="Hpr_kinase_C"; /evidence="ECO:0000259|Pfam:PF07475"	HPrK/P family		SIMILARITY: Belongs to the HPrK/P family. {ECO:0000256|ARBA:ARBA00006883, ECO:0000256|HAMAP-Rule:MF_01249}.	2.7.11.-; 2.7.4.-	35,699			CATALYTIC ACTIVITY: Reaction=[HPr protein]-L-serine + ATP = [HPr protein]-O-phospho-L-serine + ADP + H(+); Xref=Rhea:RHEA:46600, Rhea:RHEA-COMP:11602, Rhea:RHEA-COMP:11603, ChEBI:CHEBI:15378, ChEBI:CHEBI:29999, ChEBI:CHEBI:30616, ChEBI:CHEBI:83421, ChEBI:CHEBI:456216; Evidence={ECO:0000256|ARBA:ARBA00001120, ECO:0000256|HAMAP-Rule:MF_01249}; CATALYTIC ACTIVITY: Reaction=[HPr protein]-O-phospho-L-…	ACT_SITE 142; /evidence="ECO:0000256|HAMAP-Rule:MF_01249"; ACT_SITE 163; /evidence="ECO:0000256|HAMAP-Rule:MF_01249"; ACT_SITE 181; /note="Proton acceptor; for phosphorylation activity. Proton donor; for dephosphorylation activity"; /evidence="ECO:0000256|HAMAP-Rule:MF_01249"; ACT_SITE 247; /evidence="ECO:0000256|HAMAP-Rule:MF_01249"
A0A3E5AN88	A0A3E5AN88_9FIRM	unreviewed	HPr kinase/phosphorylase (HPrK/P) (EC 2.7.11.-) (EC 2.7.4.-) (HPr(Ser) kinase/phosphorylase)	hprK DW703_06405 DWV78_03775 DXB72_07680	[Eubacterium] rectale		DOMAIN: The Walker A ATP-binding motif also binds Pi and PPi. {ECO:0000256|HAMAP-Rule:MF_01249}.	DOMAIN 7..131; /note="Hpr_kinase_N"; /evidence="ECO:0000259|Pfam:PF02603"; DOMAIN 133..302; /note="Hpr_kinase_C"; /evidence="ECO:0000259|Pfam:PF07475"	HPrK/P family		SIMILARITY: Belongs to the HPrK/P family. {ECO:0000256|ARBA:ARBA00006883, ECO:0000256|HAMAP-Rule:MF_01249}.	2.7.11.-; 2.7.4.-	35,713			CATALYTIC ACTIVITY: Reaction=[HPr protein]-L-serine + ATP = [HPr protein]-O-phospho-L-serine + ADP + H(+); Xref=Rhea:RHEA:46600, Rhea:RHEA-COMP:11602, Rhea:RHEA-COMP:11603, ChEBI:CHEBI:15378, ChEBI:CHEBI:29999, ChEBI:CHEBI:30616, ChEBI:CHEBI:83421, ChEBI:CHEBI:456216; Evidence={ECO:0000256|ARBA:ARBA00001120, ECO:0000256|HAMAP-Rule:MF_01249}; CATALYTIC ACTIVITY: Reaction=[HPr protein]-O-phospho-L-…	ACT_SITE 142; /evidence="ECO:0000256|HAMAP-Rule:MF_01249"; ACT_SITE 163; /evidence="ECO:0000256|HAMAP-Rule:MF_01249"; ACT_SITE 181; /note="Proton acceptor; for phosphorylation activity. Proton donor; for dephosphorylation activity"; /evidence="ECO:0000256|HAMAP-Rule:MF_01249"; ACT_SITE 247; /evidence="ECO:0000256|HAMAP-Rule:MF_01249"
A0A2U2EEU9	A0A2U2EEU9_9FIRM	unreviewed	HPr kinase/phosphorylase (HPrK/P) (EC 2.7.11.-) (EC 2.7.4.-) (HPr(Ser) kinase/phosphorylase)	hprK LD38_12595	[Eubacterium] rectale		DOMAIN: The Walker A ATP-binding motif also binds Pi and PPi. {ECO:0000256|HAMAP-Rule:MF_01249}.	DOMAIN 7..131; /note="Hpr_kinase_N"; /evidence="ECO:0000259|Pfam:PF02603"; DOMAIN 133..302; /note="Hpr_kinase_C"; /evidence="ECO:0000259|Pfam:PF07475"	HPrK/P family		SIMILARITY: Belongs to the HPrK/P family. {ECO:0000256|ARBA:ARBA00006883, ECO:0000256|HAMAP-Rule:MF_01249}.	2.7.11.-; 2.7.4.-	35,729			CATALYTIC ACTIVITY: Reaction=[HPr protein]-L-serine + ATP = [HPr protein]-O-phospho-L-serine + ADP + H(+); Xref=Rhea:RHEA:46600, Rhea:RHEA-COMP:11602, Rhea:RHEA-COMP:11603, ChEBI:CHEBI:15378, ChEBI:CHEBI:29999, ChEBI:CHEBI:30616, ChEBI:CHEBI:83421, ChEBI:CHEBI:456216; Evidence={ECO:0000256|ARBA:ARBA00001120, ECO:0000256|HAMAP-Rule:MF_01249}; CATALYTIC ACTIVITY: Reaction=[HPr protein]-O-phospho-L-…	ACT_SITE 142; /evidence="ECO:0000256|HAMAP-Rule:MF_01249"; ACT_SITE 163; /evidence="ECO:0000256|HAMAP-Rule:MF_01249"; ACT_SITE 181; /note="Proton acceptor; for phosphorylation activity. Proton donor; for dephosphorylation activity"; /evidence="ECO:0000256|HAMAP-Rule:MF_01249"; ACT_SITE 247; /evidence="ECO:0000256|HAMAP-Rule:MF_01249"
A0A414A8B3	A0A414A8B3_9FIRM	unreviewed	HPr kinase/phosphorylase (HPrK/P) (EC 2.7.11.-) (EC 2.7.4.-) (HPr(Ser) kinase/phosphorylase)	hprK DW848_01605	[Eubacterium] rectale		DOMAIN: The Walker A ATP-binding motif also binds Pi and PPi. {ECO:0000256|HAMAP-Rule:MF_01249}.	DOMAIN 7..131; /note="Hpr_kinase_N"; /evidence="ECO:0000259|Pfam:PF02603"; DOMAIN 133..302; /note="Hpr_kinase_C"; /evidence="ECO:0000259|Pfam:PF07475"	HPrK/P family		SIMILARITY: Belongs to the HPrK/P family. {ECO:0000256|ARBA:ARBA00006883, ECO:0000256|HAMAP-Rule:MF_01249}.	2.7.11.-; 2.7.4.-	35,697			CATALYTIC ACTIVITY: Reaction=[HPr protein]-L-serine + ATP = [HPr protein]-O-phospho-L-serine + ADP + H(+); Xref=Rhea:RHEA:46600, Rhea:RHEA-COMP:11602, Rhea:RHEA-COMP:11603, ChEBI:CHEBI:15378, ChEBI:CHEBI:29999, ChEBI:CHEBI:30616, ChEBI:CHEBI:83421, ChEBI:CHEBI:456216; Evidence={ECO:0000256|ARBA:ARBA00001120, ECO:0000256|HAMAP-Rule:MF_01249}; CATALYTIC ACTIVITY: Reaction=[HPr protein]-O-phospho-L-…	ACT_SITE 142; /evidence="ECO:0000256|HAMAP-Rule:MF_01249"; ACT_SITE 163; /evidence="ECO:0000256|HAMAP-Rule:MF_01249"; ACT_SITE 181; /note="Proton acceptor; for phosphorylation activity. Proton donor; for dephosphorylation activity"; /evidence="ECO:0000256|HAMAP-Rule:MF_01249"; ACT_SITE 247; /evidence="ECO:0000256|HAMAP-Rule:MF_01249"
A0A6L5T5D8	A0A6L5T5D8_9FIRM	unreviewed	HPr kinase/phosphorylase (HPrK/P) (EC 2.7.11.-) (EC 2.7.4.-) (HPr(Ser) kinase/phosphorylase)	hprK GKE07_03395	[Eubacterium] rectale		DOMAIN: The Walker A ATP-binding motif also binds Pi and PPi. {ECO:0000256|HAMAP-Rule:MF_01249}.	DOMAIN 7..131; /note="Hpr_kinase_N"; /evidence="ECO:0000259|Pfam:PF02603"; DOMAIN 133..302; /note="Hpr_kinase_C"; /evidence="ECO:0000259|Pfam:PF07475"	HPrK/P family		SIMILARITY: Belongs to the HPrK/P family. {ECO:0000256|ARBA:ARBA00006883, ECO:0000256|HAMAP-Rule:MF_01249}.	2.7.11.-; 2.7.4.-	35,682			CATALYTIC ACTIVITY: Reaction=[HPr protein]-L-serine + ATP = [HPr protein]-O-phospho-L-serine + ADP + H(+); Xref=Rhea:RHEA:46600, Rhea:RHEA-COMP:11602, Rhea:RHEA-COMP:11603, ChEBI:CHEBI:15378, ChEBI:CHEBI:29999, ChEBI:CHEBI:30616, ChEBI:CHEBI:83421, ChEBI:CHEBI:456216; Evidence={ECO:0000256|ARBA:ARBA00001120, ECO:0000256|HAMAP-Rule:MF_01249}; CATALYTIC ACTIVITY: Reaction=[HPr protein]-O-phospho-L-…	ACT_SITE 142; /evidence="ECO:0000256|HAMAP-Rule:MF_01249"; ACT_SITE 163; /evidence="ECO:0000256|HAMAP-Rule:MF_01249"; ACT_SITE 181; /note="Proton acceptor; for phosphorylation activity. Proton donor; for dephosphorylation activity"; /evidence="ECO:0000256|HAMAP-Rule:MF_01249"; ACT_SITE 247; /evidence="ECO:0000256|HAMAP-Rule:MF_01249"
A0A0M6WCT9	A0A0M6WCT9_9FIRM	unreviewed	HPr kinase/phosphorylase (HPrK/P) (EC 2.7.11.-) (EC 2.7.4.-) (HPr(Ser) kinase/phosphorylase)	hprK DXD95_03150 ERS852497_02365 ERS852580_02341 FYL31_06490 GKE44_03175 T1815_06851	[Eubacterium] rectale		DOMAIN: The Walker A ATP-binding motif also binds Pi and PPi. {ECO:0000256|HAMAP-Rule:MF_01249}.	DOMAIN 7..131; /note="Hpr_kinase_N"; /evidence="ECO:0000259|Pfam:PF02603"; DOMAIN 133..302; /note="Hpr_kinase_C"; /evidence="ECO:0000259|Pfam:PF07475"	HPrK/P family		SIMILARITY: Belongs to the HPrK/P family. {ECO:0000256|ARBA:ARBA00006883, ECO:0000256|HAMAP-Rule:MF_01249}.	2.7.11.-; 2.7.4.-	35,784			CATALYTIC ACTIVITY: Reaction=[HPr protein]-L-serine + ATP = [HPr protein]-O-phospho-L-serine + ADP + H(+); Xref=Rhea:RHEA:46600, Rhea:RHEA-COMP:11602, Rhea:RHEA-COMP:11603, ChEBI:CHEBI:15378, ChEBI:CHEBI:29999, ChEBI:CHEBI:30616, ChEBI:CHEBI:83421, ChEBI:CHEBI:456216; Evidence={ECO:0000256|ARBA:ARBA00001120, ECO:0000256|HAMAP-Rule:MF_01249}; CATALYTIC ACTIVITY: Reaction=[HPr protein]-O-phospho-L-…	ACT_SITE 142; /evidence="ECO:0000256|HAMAP-Rule:MF_01249"; ACT_SITE 163; /evidence="ECO:0000256|HAMAP-Rule:MF_01249"; ACT_SITE 181; /note="Proton acceptor; for phosphorylation activity. Proton donor; for dephosphorylation activity"; /evidence="ECO:0000256|HAMAP-Rule:MF_01249"; ACT_SITE 247; /evidence="ECO:0000256|HAMAP-Rule:MF_01249"
A0A3E4LZH9	A0A3E4LZH9_9FIRM	unreviewed	HPr kinase/phosphorylase (HPrK/P) (EC 2.7.11.-) (EC 2.7.4.-) (HPr(Ser) kinase/phosphorylase)	hprK DXC13_10485 DXD13_08610	[Eubacterium] rectale		DOMAIN: The Walker A ATP-binding motif also binds Pi and PPi. {ECO:0000256|HAMAP-Rule:MF_01249}.	DOMAIN 7..131; /note="Hpr_kinase_N"; /evidence="ECO:0000259|Pfam:PF02603"; DOMAIN 133..302; /note="Hpr_kinase_C"; /evidence="ECO:0000259|Pfam:PF07475"	HPrK/P family		SIMILARITY: Belongs to the HPrK/P family. {ECO:0000256|ARBA:ARBA00006883, ECO:0000256|HAMAP-Rule:MF_01249}.	2.7.11.-; 2.7.4.-	35,698			CATALYTIC ACTIVITY: Reaction=[HPr protein]-L-serine + ATP = [HPr protein]-O-phospho-L-serine + ADP + H(+); Xref=Rhea:RHEA:46600, Rhea:RHEA-COMP:11602, Rhea:RHEA-COMP:11603, ChEBI:CHEBI:15378, ChEBI:CHEBI:29999, ChEBI:CHEBI:30616, ChEBI:CHEBI:83421, ChEBI:CHEBI:456216; Evidence={ECO:0000256|ARBA:ARBA00001120, ECO:0000256|HAMAP-Rule:MF_01249}; CATALYTIC ACTIVITY: Reaction=[HPr protein]-O-phospho-L-…	ACT_SITE 142; /evidence="ECO:0000256|HAMAP-Rule:MF_01249"; ACT_SITE 163; /evidence="ECO:0000256|HAMAP-Rule:MF_01249"; ACT_SITE 181; /note="Proton acceptor; for phosphorylation activity. Proton donor; for dephosphorylation activity"; /evidence="ECO:0000256|HAMAP-Rule:MF_01249"; ACT_SITE 247; /evidence="ECO:0000256|HAMAP-Rule:MF_01249"
A0A413U0T1	A0A413U0T1_9FIRM	unreviewed	HPr kinase/phosphorylase (HPrK/P) (EC 2.7.11.-) (EC 2.7.4.-) (HPr(Ser) kinase/phosphorylase)	hprK DW912_11360	[Eubacterium] rectale		DOMAIN: The Walker A ATP-binding motif also binds Pi and PPi. {ECO:0000256|HAMAP-Rule:MF_01249}.	DOMAIN 7..131; /note="Hpr_kinase_N"; /evidence="ECO:0000259|Pfam:PF02603"; DOMAIN 133..302; /note="Hpr_kinase_C"; /evidence="ECO:0000259|Pfam:PF07475"	HPrK/P family		SIMILARITY: Belongs to the HPrK/P family. {ECO:0000256|ARBA:ARBA00006883, ECO:0000256|HAMAP-Rule:MF_01249}.	2.7.11.-; 2.7.4.-	35,727			CATALYTIC ACTIVITY: Reaction=[HPr protein]-L-serine + ATP = [HPr protein]-O-phospho-L-serine + ADP + H(+); Xref=Rhea:RHEA:46600, Rhea:RHEA-COMP:11602, Rhea:RHEA-COMP:11603, ChEBI:CHEBI:15378, ChEBI:CHEBI:29999, ChEBI:CHEBI:30616, ChEBI:CHEBI:83421, ChEBI:CHEBI:456216; Evidence={ECO:0000256|ARBA:ARBA00001120, ECO:0000256|HAMAP-Rule:MF_01249}; CATALYTIC ACTIVITY: Reaction=[HPr protein]-O-phospho-L-…	ACT_SITE 142; /evidence="ECO:0000256|HAMAP-Rule:MF_01249"; ACT_SITE 163; /evidence="ECO:0000256|HAMAP-Rule:MF_01249"; ACT_SITE 181; /note="Proton acceptor; for phosphorylation activity. Proton donor; for dephosphorylation activity"; /evidence="ECO:0000256|HAMAP-Rule:MF_01249"; ACT_SITE 247; /evidence="ECO:0000256|HAMAP-Rule:MF_01249"
D6E2A0	D6E2A0_9FIRM	unreviewed	HPr kinase/phosphorylase (HPrK/P) (EC 2.7.11.-) (EC 2.7.4.-) (HPr(Ser) kinase/phosphorylase)	hprK EUR_03150	[Eubacterium] rectale DSM 17629		DOMAIN: The Walker A ATP-binding motif also binds Pi and PPi. {ECO:0000256|HAMAP-Rule:MF_01249}.	DOMAIN 7..131; /note="Hpr_kinase_N"; /evidence="ECO:0000259|Pfam:PF02603"; DOMAIN 133..302; /note="Hpr_kinase_C"; /evidence="ECO:0000259|Pfam:PF07475"	HPrK/P family		SIMILARITY: Belongs to the HPrK/P family. {ECO:0000256|ARBA:ARBA00006883, ECO:0000256|HAMAP-Rule:MF_01249}.	2.7.11.-; 2.7.4.-	35,683			CATALYTIC ACTIVITY: Reaction=[HPr protein]-L-serine + ATP = [HPr protein]-O-phospho-L-serine + ADP + H(+); Xref=Rhea:RHEA:46600, Rhea:RHEA-COMP:11602, Rhea:RHEA-COMP:11603, ChEBI:CHEBI:15378, ChEBI:CHEBI:29999, ChEBI:CHEBI:30616, ChEBI:CHEBI:83421, ChEBI:CHEBI:456216; Evidence={ECO:0000256|ARBA:ARBA00001120, ECO:0000256|HAMAP-Rule:MF_01249}; CATALYTIC ACTIVITY: Reaction=[HPr protein]-O-phospho-L-…	ACT_SITE 142; /evidence="ECO:0000256|HAMAP-Rule:MF_01249"; ACT_SITE 163; /evidence="ECO:0000256|HAMAP-Rule:MF_01249"; ACT_SITE 181; /note="Proton acceptor; for phosphorylation activity. Proton donor; for dephosphorylation activity"; /evidence="ECO:0000256|HAMAP-Rule:MF_01249"; ACT_SITE 247; /evidence="ECO:0000256|HAMAP-Rule:MF_01249"
D4JKM3	D4JKM3_9FIRM	unreviewed	HPr kinase/phosphorylase (HPrK/P) (EC 2.7.11.-) (EC 2.7.4.-) (HPr(Ser) kinase/phosphorylase)	hprK ERE_22930	[Eubacterium] rectale M104/1		DOMAIN: The Walker A ATP-binding motif also binds Pi and PPi. {ECO:0000256|HAMAP-Rule:MF_01249}.	DOMAIN 7..131; /note="Hpr_kinase_N"; /evidence="ECO:0000259|Pfam:PF02603"; DOMAIN 133..302; /note="Hpr_kinase_C"; /evidence="ECO:0000259|Pfam:PF07475"	HPrK/P family		SIMILARITY: Belongs to the HPrK/P family. {ECO:0000256|ARBA:ARBA00006883, ECO:0000256|HAMAP-Rule:MF_01249}.	2.7.11.-; 2.7.4.-	35,696			CATALYTIC ACTIVITY: Reaction=[HPr protein]-L-serine + ATP = [HPr protein]-O-phospho-L-serine + ADP + H(+); Xref=Rhea:RHEA:46600, Rhea:RHEA-COMP:11602, Rhea:RHEA-COMP:11603, ChEBI:CHEBI:15378, ChEBI:CHEBI:29999, ChEBI:CHEBI:30616, ChEBI:CHEBI:83421, ChEBI:CHEBI:456216; Evidence={ECO:0000256|ARBA:ARBA00001120, ECO:0000256|HAMAP-Rule:MF_01249}; CATALYTIC ACTIVITY: Reaction=[HPr protein]-O-phospho-L-…	ACT_SITE 142; /evidence="ECO:0000256|HAMAP-Rule:MF_01249"; ACT_SITE 163; /evidence="ECO:0000256|HAMAP-Rule:MF_01249"; ACT_SITE 181; /note="Proton acceptor; for phosphorylation activity. Proton donor; for dephosphorylation activity"; /evidence="ECO:0000256|HAMAP-Rule:MF_01249"; ACT_SITE 247; /evidence="ECO:0000256|HAMAP-Rule:MF_01249"
A0A174ZH58	A0A174ZH58_9FIRM	unreviewed	HPr kinase/phosphorylase (HPrK/P) (EC 2.7.11.-) (EC 2.7.4.-) (HPr(Ser) kinase/phosphorylase)	hprK ERS852540_00833	[Eubacterium] siraeum		DOMAIN: The Walker A ATP-binding motif also binds Pi and PPi. {ECO:0000256|HAMAP-Rule:MF_01249}.	DOMAIN 7..131; /note="Hpr_kinase_N"; /evidence="ECO:0000259|Pfam:PF02603"; DOMAIN 134..301; /note="Hpr_kinase_C"; /evidence="ECO:0000259|Pfam:PF07475"	HPrK/P family		SIMILARITY: Belongs to the HPrK/P family. {ECO:0000256|ARBA:ARBA00006883, ECO:0000256|HAMAP-Rule:MF_01249}.	2.7.11.-; 2.7.4.-	35,106			CATALYTIC ACTIVITY: Reaction=[HPr protein]-L-serine + ATP = [HPr protein]-O-phospho-L-serine + ADP + H(+); Xref=Rhea:RHEA:46600, Rhea:RHEA-COMP:11602, Rhea:RHEA-COMP:11603, ChEBI:CHEBI:15378, ChEBI:CHEBI:29999, ChEBI:CHEBI:30616, ChEBI:CHEBI:83421, ChEBI:CHEBI:456216; Evidence={ECO:0000256|ARBA:ARBA00001120, ECO:0000256|HAMAP-Rule:MF_01249}; CATALYTIC ACTIVITY: Reaction=[HPr protein]-O-phospho-L-…	ACT_SITE 142; /evidence="ECO:0000256|HAMAP-Rule:MF_01249"; ACT_SITE 163; /evidence="ECO:0000256|HAMAP-Rule:MF_01249"; ACT_SITE 181; /note="Proton acceptor; for phosphorylation activity. Proton donor; for dephosphorylation activity"; /evidence="ECO:0000256|HAMAP-Rule:MF_01249"; ACT_SITE 247; /evidence="ECO:0000256|HAMAP-Rule:MF_01249"
D4JV63	D4JV63_9FIRM	unreviewed	HPr kinase/phosphorylase (HPrK/P) (EC 2.7.11.-) (EC 2.7.4.-) (HPr(Ser) kinase/phosphorylase)	hprK EUS_19260	[Eubacterium] siraeum 70/3		DOMAIN: The Walker A ATP-binding motif also binds Pi and PPi. {ECO:0000256|HAMAP-Rule:MF_01249}.	DOMAIN 7..131; /note="Hpr_kinase_N"; /evidence="ECO:0000259|Pfam:PF02603"; DOMAIN 134..301; /note="Hpr_kinase_C"; /evidence="ECO:0000259|Pfam:PF07475"	HPrK/P family		SIMILARITY: Belongs to the HPrK/P family. {ECO:0000256|ARBA:ARBA00006883, ECO:0000256|HAMAP-Rule:MF_01249}.	2.7.11.-; 2.7.4.-	35,154			CATALYTIC ACTIVITY: Reaction=[HPr protein]-L-serine + ATP = [HPr protein]-O-phospho-L-serine + ADP + H(+); Xref=Rhea:RHEA:46600, Rhea:RHEA-COMP:11602, Rhea:RHEA-COMP:11603, ChEBI:CHEBI:15378, ChEBI:CHEBI:29999, ChEBI:CHEBI:30616, ChEBI:CHEBI:83421, ChEBI:CHEBI:456216; Evidence={ECO:0000256|ARBA:ARBA00001120, ECO:0000256|HAMAP-Rule:MF_01249}; CATALYTIC ACTIVITY: Reaction=[HPr protein]-O-phospho-L-…	ACT_SITE 142; /evidence="ECO:0000256|HAMAP-Rule:MF_01249"; ACT_SITE 163; /evidence="ECO:0000256|HAMAP-Rule:MF_01249"; ACT_SITE 181; /note="Proton acceptor; for phosphorylation activity. Proton donor; for dephosphorylation activity"; /evidence="ECO:0000256|HAMAP-Rule:MF_01249"; ACT_SITE 247; /evidence="ECO:0000256|HAMAP-Rule:MF_01249"
B0MN16	B0MN16_9FIRM	unreviewed	HPr kinase/phosphorylase (HPrK/P) (EC 2.7.11.-) (EC 2.7.4.-) (HPr(Ser) kinase/phosphorylase)	hprK EUBSIR_01236	[Eubacterium] siraeum DSM 15702		DOMAIN: The Walker A ATP-binding motif also binds Pi and PPi. {ECO:0000256|HAMAP-Rule:MF_01249}.	DOMAIN 7..131; /note="Hpr_kinase_N"; /evidence="ECO:0000259|Pfam:PF02603"; DOMAIN 134..301; /note="Hpr_kinase_C"; /evidence="ECO:0000259|Pfam:PF07475"	HPrK/P family		SIMILARITY: Belongs to the HPrK/P family. {ECO:0000256|ARBA:ARBA00006883, ECO:0000256|HAMAP-Rule:MF_01249}.	2.7.11.-; 2.7.4.-	35,106			CATALYTIC ACTIVITY: Reaction=[HPr protein]-L-serine + ATP = [HPr protein]-O-phospho-L-serine + ADP + H(+); Xref=Rhea:RHEA:46600, Rhea:RHEA-COMP:11602, Rhea:RHEA-COMP:11603, ChEBI:CHEBI:15378, ChEBI:CHEBI:29999, ChEBI:CHEBI:30616, ChEBI:CHEBI:83421, ChEBI:CHEBI:456216; Evidence={ECO:0000256|ARBA:ARBA00001120, ECO:0000256|HAMAP-Rule:MF_01249}; CATALYTIC ACTIVITY: Reaction=[HPr protein]-O-phospho-L-…	ACT_SITE 142; /evidence="ECO:0000256|HAMAP-Rule:MF_01249"; ACT_SITE 163; /evidence="ECO:0000256|HAMAP-Rule:MF_01249"; ACT_SITE 181; /note="Proton acceptor; for phosphorylation activity. Proton donor; for dephosphorylation activity"; /evidence="ECO:0000256|HAMAP-Rule:MF_01249"; ACT_SITE 247; /evidence="ECO:0000256|HAMAP-Rule:MF_01249"
D4MHU2	D4MHU2_9FIRM	unreviewed	HPr kinase/phosphorylase (HPrK/P) (EC 2.7.11.-) (EC 2.7.4.-) (HPr(Ser) kinase/phosphorylase)	hprK ES1_01120	[Eubacterium] siraeum V10Sc8a		DOMAIN: The Walker A ATP-binding motif also binds Pi and PPi. {ECO:0000256|HAMAP-Rule:MF_01249}.	DOMAIN 7..131; /note="Hpr_kinase_N"; /evidence="ECO:0000259|Pfam:PF02603"; DOMAIN 134..301; /note="Hpr_kinase_C"; /evidence="ECO:0000259|Pfam:PF07475"	HPrK/P family		SIMILARITY: Belongs to the HPrK/P family. {ECO:0000256|ARBA:ARBA00006883, ECO:0000256|HAMAP-Rule:MF_01249}.	2.7.11.-; 2.7.4.-	35,106			CATALYTIC ACTIVITY: Reaction=[HPr protein]-L-serine + ATP = [HPr protein]-O-phospho-L-serine + ADP + H(+); Xref=Rhea:RHEA:46600, Rhea:RHEA-COMP:11602, Rhea:RHEA-COMP:11603, ChEBI:CHEBI:15378, ChEBI:CHEBI:29999, ChEBI:CHEBI:30616, ChEBI:CHEBI:83421, ChEBI:CHEBI:456216; Evidence={ECO:0000256|ARBA:ARBA00001120, ECO:0000256|HAMAP-Rule:MF_01249}; CATALYTIC ACTIVITY: Reaction=[HPr protein]-O-phospho-L-…	ACT_SITE 142; /evidence="ECO:0000256|HAMAP-Rule:MF_01249"; ACT_SITE 163; /evidence="ECO:0000256|HAMAP-Rule:MF_01249"; ACT_SITE 181; /note="Proton acceptor; for phosphorylation activity. Proton donor; for dephosphorylation activity"; /evidence="ECO:0000256|HAMAP-Rule:MF_01249"; ACT_SITE 247; /evidence="ECO:0000256|HAMAP-Rule:MF_01249"
A0A377G2W3	A0A377G2W3_9BACL	unreviewed	Putative pyruvate, phosphate dikinase regulatory protein (PPDK regulatory protein) (EC 2.7.11.32) (EC 2.7.4.27)	yqfL NCTC11526_01771	[Flavobacterium] thermophilum				Pyruvate, phosphate/water dikinase regulatory protein family, PDRP subfamily		SIMILARITY: Belongs to the pyruvate, phosphate/water dikinase regulatory protein family. PDRP subfamily. {ECO:0000256|HAMAP-Rule:MF_00921}.	2.7.11.32; 2.7.4.27	29,690			CATALYTIC ACTIVITY: Reaction=ADP + N(tele)-phospho-L-histidyl/L-threonyl-[pyruvate, phosphate dikinase] = AMP + H(+) + N(tele)-phospho-L-histidyl/O-phospho-L-threonyl-[pyruvate, phosphate dikinase]; Xref=Rhea:RHEA:43692, Rhea:RHEA-COMP:10650, Rhea:RHEA-COMP:10651, ChEBI:CHEBI:15378, ChEBI:CHEBI:30013, ChEBI:CHEBI:61977, ChEBI:CHEBI:83586, ChEBI:CHEBI:456215, ChEBI:CHEBI:456216; EC=2.7.11.32; Evid…
A0A377G4J3	A0A377G4J3_9BACL	unreviewed	HPr kinase/phosphorylase (HPrK/P) (EC 2.7.11.-) (EC 2.7.4.-) (HPr(Ser) kinase/phosphorylase)	hprK NCTC11526_02377	[Flavobacterium] thermophilum		DOMAIN: The Walker A ATP-binding motif also binds Pi and PPi. {ECO:0000256|HAMAP-Rule:MF_01249}.	DOMAIN 54..177; /note="Hpr_kinase_N"; /evidence="ECO:0000259|Pfam:PF02603"; DOMAIN 180..348; /note="Hpr_kinase_C"; /evidence="ECO:0000259|Pfam:PF07475"	HPrK/P family		SIMILARITY: Belongs to the HPrK/P family. {ECO:0000256|ARBA:ARBA00006883, ECO:0000256|HAMAP-Rule:MF_01249}.	2.7.11.-; 2.7.4.-	40,564			CATALYTIC ACTIVITY: Reaction=[HPr protein]-L-serine + ATP = [HPr protein]-O-phospho-L-serine + ADP + H(+); Xref=Rhea:RHEA:46600, Rhea:RHEA-COMP:11602, Rhea:RHEA-COMP:11603, ChEBI:CHEBI:15378, ChEBI:CHEBI:29999, ChEBI:CHEBI:30616, ChEBI:CHEBI:83421, ChEBI:CHEBI:456216; Evidence={ECO:0000256|ARBA:ARBA00001120, ECO:0000256|HAMAP-Rule:MF_01249}; CATALYTIC ACTIVITY: Reaction=[HPr protein]-O-phospho-L-…	ACT_SITE 188; /evidence="ECO:0000256|HAMAP-Rule:MF_01249"; ACT_SITE 209; /evidence="ECO:0000256|HAMAP-Rule:MF_01249"; ACT_SITE 227; /note="Proton acceptor; for phosphorylation activity. Proton donor; for dephosphorylation activity"; /evidence="ECO:0000256|HAMAP-Rule:MF_01249"; ACT_SITE 293; /evidence="ECO:0000256|HAMAP-Rule:MF_01249"
A0A248UK50	A0A248UK50_9HYPH	unreviewed	Putative pyruvate, phosphate dikinase regulatory protein (PPDK regulatory protein) (EC 2.7.11.32) (EC 2.7.4.27)	CES85_2587 F3W84_07430	[Ochrobactrum] quorumnocens				Pyruvate, phosphate/water dikinase regulatory protein family, PDRP subfamily		SIMILARITY: Belongs to the pyruvate, phosphate/water dikinase regulatory protein family. PDRP subfamily. {ECO:0000256|HAMAP-Rule:MF_00921}.	2.7.11.32; 2.7.4.27	30,617			CATALYTIC ACTIVITY: Reaction=ADP + N(tele)-phospho-L-histidyl/L-threonyl-[pyruvate, phosphate dikinase] = AMP + H(+) + N(tele)-phospho-L-histidyl/O-phospho-L-threonyl-[pyruvate, phosphate dikinase]; Xref=Rhea:RHEA:43692, Rhea:RHEA-COMP:10650, Rhea:RHEA-COMP:10651, ChEBI:CHEBI:15378, ChEBI:CHEBI:30013, ChEBI:CHEBI:61977, ChEBI:CHEBI:83586, ChEBI:CHEBI:456215, ChEBI:CHEBI:456216; EC=2.7.11.32; Evid…
A0A2P9HRD9	A0A2P9HRD9_9HYPH	unreviewed	Putative pyruvate, phosphate dikinase regulatory protein (PPDK regulatory protein) (EC 2.7.11.32) (EC 2.7.4.27)	HKX02_03150 OHAE_2526	[Ochrobactrum] soli				Pyruvate, phosphate/water dikinase regulatory protein family, PDRP subfamily		SIMILARITY: Belongs to the pyruvate, phosphate/water dikinase regulatory protein family. PDRP subfamily. {ECO:0000256|HAMAP-Rule:MF_00921}.	2.7.11.32; 2.7.4.27	30,574			CATALYTIC ACTIVITY: Reaction=ADP + N(tele)-phospho-L-histidyl/L-threonyl-[pyruvate, phosphate dikinase] = AMP + H(+) + N(tele)-phospho-L-histidyl/O-phospho-L-threonyl-[pyruvate, phosphate dikinase]; Xref=Rhea:RHEA:43692, Rhea:RHEA-COMP:10650, Rhea:RHEA-COMP:10651, ChEBI:CHEBI:15378, ChEBI:CHEBI:30013, ChEBI:CHEBI:61977, ChEBI:CHEBI:83586, ChEBI:CHEBI:456215, ChEBI:CHEBI:456216; EC=2.7.11.32; Evid…
A0A443IHK8	A0A443IHK8_9GAMM	unreviewed	Putative phosphoenolpyruvate synthase regulatory protein (PEP synthase regulatory protein) (PSRP) (EC 2.7.11.33) (EC 2.7.4.28) (Pyruvate, water dikinase regulatory protein)	ED28_00555	[Pantoea] beijingensis				Pyruvate, phosphate/water dikinase regulatory protein family, PSRP subfamily		SIMILARITY: Belongs to the pyruvate, phosphate/water dikinase regulatory protein family. PSRP subfamily. {ECO:0000256|HAMAP-Rule:MF_01062}.	2.7.11.33; 2.7.4.28	30,557			CATALYTIC ACTIVITY: Reaction=[pyruvate, water dikinase] + ADP = [pyruvate, water dikinase]-phosphate + AMP + H(+); Xref=Rhea:RHEA:46020, Rhea:RHEA-COMP:11425, Rhea:RHEA-COMP:11426, ChEBI:CHEBI:15378, ChEBI:CHEBI:43176, ChEBI:CHEBI:68546, ChEBI:CHEBI:456215, ChEBI:CHEBI:456216; EC=2.7.11.33; Evidence={ECO:0000256|HAMAP-Rule:MF_01062}; CATALYTIC ACTIVITY: Reaction=[pyruvate, water dikinase]-phospha…
A0A0G3BVJ5	A0A0G3BVJ5_9BURK	unreviewed	Isocitrate dehydrogenase kinase/phosphatase (IDH kinase/phosphatase) (IDHK/P) (EC 2.7.11.5) (EC 3.1.3.-)	aceK AAW51_4700	[Polyangium] brachysporum				AceK family		SIMILARITY: Belongs to the AceK family. {ECO:0000256|HAMAP-Rule:MF_00747}.	2.7.11.5; 3.1.3.-	71,928		BINDING 346; /note="ATP"; /evidence="ECO:0000256|HAMAP-Rule:MF_00747"	CATALYTIC ACTIVITY: Reaction=ATP + L-seryl-[isocitrate dehydrogenase] = ADP + H(+) + O-phospho-L-seryl-[isocitrate dehydrogenase]; Xref=Rhea:RHEA:43540, Rhea:RHEA-COMP:10605, Rhea:RHEA-COMP:10606, ChEBI:CHEBI:15378, ChEBI:CHEBI:29999, ChEBI:CHEBI:30616, ChEBI:CHEBI:83421, ChEBI:CHEBI:456216; EC=2.7.11.5; Evidence={ECO:0000256|HAMAP-Rule:MF_00747};	ACT_SITE 381; /evidence="ECO:0000256|HAMAP-Rule:MF_00747"
A0A0G3BG83	A0A0G3BG83_9BURK	unreviewed	HPr kinase/phosphorylase (HPrK/P) (EC 2.7.11.-) (EC 2.7.4.-) (HPr(Ser) kinase/phosphorylase)	hprK AAW51_0287	[Polyangium] brachysporum		DOMAIN: The Walker A ATP-binding motif also binds Pi and PPi. {ECO:0000256|HAMAP-Rule:MF_01249}.	DOMAIN 9..125; /note="Hpr_kinase_N"; /evidence="ECO:0000259|Pfam:PF02603"; DOMAIN 129..297; /note="Hpr_kinase_C"; /evidence="ECO:0000259|Pfam:PF07475"	HPrK/P family		SIMILARITY: Belongs to the HPrK/P family. {ECO:0000256|ARBA:ARBA00006883, ECO:0000256|HAMAP-Rule:MF_01249}.	2.7.11.-; 2.7.4.-	34,455			CATALYTIC ACTIVITY: Reaction=[HPr protein]-L-serine + ATP = [HPr protein]-O-phospho-L-serine + ADP + H(+); Xref=Rhea:RHEA:46600, Rhea:RHEA-COMP:11602, Rhea:RHEA-COMP:11603, ChEBI:CHEBI:15378, ChEBI:CHEBI:29999, ChEBI:CHEBI:30616, ChEBI:CHEBI:83421, ChEBI:CHEBI:456216; Evidence={ECO:0000256|ARBA:ARBA00001120, ECO:0000256|HAMAP-Rule:MF_01249}; CATALYTIC ACTIVITY: Reaction=[HPr protein]-O-phospho-L-…	ACT_SITE 136; /evidence="ECO:0000256|HAMAP-Rule:MF_01249"; ACT_SITE 157; /evidence="ECO:0000256|HAMAP-Rule:MF_01249"; ACT_SITE 175; /note="Proton acceptor; for phosphorylation activity. Proton donor; for dephosphorylation activity"; /evidence="ECO:0000256|HAMAP-Rule:MF_01249"; ACT_SITE 242; /evidence="ECO:0000256|HAMAP-Rule:MF_01249"
A0A0G3BNT9	A0A0G3BNT9_9BURK	unreviewed	Putative phosphoenolpyruvate synthase regulatory protein (PEP synthase regulatory protein) (PSRP) (EC 2.7.11.33) (EC 2.7.4.28) (Pyruvate, water dikinase regulatory protein)	AAW51_2325	[Polyangium] brachysporum				Pyruvate, phosphate/water dikinase regulatory protein family, PSRP subfamily		SIMILARITY: Belongs to the pyruvate, phosphate/water dikinase regulatory protein family. PSRP subfamily. {ECO:0000256|HAMAP-Rule:MF_01062}.	2.7.11.33; 2.7.4.28	30,543			CATALYTIC ACTIVITY: Reaction=[pyruvate, water dikinase] + ADP = [pyruvate, water dikinase]-phosphate + AMP + H(+); Xref=Rhea:RHEA:46020, Rhea:RHEA-COMP:11425, Rhea:RHEA-COMP:11426, ChEBI:CHEBI:15378, ChEBI:CHEBI:43176, ChEBI:CHEBI:68546, ChEBI:CHEBI:456215, ChEBI:CHEBI:456216; EC=2.7.11.33; Evidence={ECO:0000256|HAMAP-Rule:MF_01062}; CATALYTIC ACTIVITY: Reaction=[pyruvate, water dikinase]-phospha…
F9NYL5	F9NYL5_9ACTN	unreviewed	Putative pyruvate, phosphate dikinase regulatory protein (PPDK regulatory protein) (EC 2.7.11.32) (EC 2.7.4.27)	HMPREF1162_2301	[Propionibacterium] namnetense SK182B-JCVI				Pyruvate, phosphate/water dikinase regulatory protein family, PDRP subfamily		SIMILARITY: Belongs to the pyruvate, phosphate/water dikinase regulatory protein family. PDRP subfamily. {ECO:0000256|HAMAP-Rule:MF_00921}.	2.7.11.32; 2.7.4.27	32,048			CATALYTIC ACTIVITY: Reaction=ADP + N(tele)-phospho-L-histidyl/L-threonyl-[pyruvate, phosphate dikinase] = AMP + H(+) + N(tele)-phospho-L-histidyl/O-phospho-L-threonyl-[pyruvate, phosphate dikinase]; Xref=Rhea:RHEA:43692, Rhea:RHEA-COMP:10650, Rhea:RHEA-COMP:10651, ChEBI:CHEBI:15378, ChEBI:CHEBI:30013, ChEBI:CHEBI:61977, ChEBI:CHEBI:83586, ChEBI:CHEBI:456215, ChEBI:CHEBI:456216; EC=2.7.11.32; Evid…
A0A0L8ABS6	A0A0L8ABS6_9GAMM	unreviewed	Putative phosphoenolpyruvate synthase regulatory protein (PEP synthase regulatory protein) (PSRP) (EC 2.7.11.33) (EC 2.7.4.28) (Pyruvate, water dikinase regulatory protein)	W7K_08380	[Pseudomonas] geniculata N1				Pyruvate, phosphate/water dikinase regulatory protein family, PSRP subfamily		SIMILARITY: Belongs to the pyruvate, phosphate/water dikinase regulatory protein family. PSRP subfamily. {ECO:0000256|HAMAP-Rule:MF_01062}.	2.7.11.33; 2.7.4.28	30,740			CATALYTIC ACTIVITY: Reaction=[pyruvate, water dikinase] + ADP = [pyruvate, water dikinase]-phosphate + AMP + H(+); Xref=Rhea:RHEA:46020, Rhea:RHEA-COMP:11425, Rhea:RHEA-COMP:11426, ChEBI:CHEBI:15378, ChEBI:CHEBI:43176, ChEBI:CHEBI:68546, ChEBI:CHEBI:456215, ChEBI:CHEBI:456216; EC=2.7.11.33; Evidence={ECO:0000256|HAMAP-Rule:MF_01062}; CATALYTIC ACTIVITY: Reaction=[pyruvate, water dikinase]-phospha…
A0A0L8AA30	A0A0L8AA30_9GAMM	unreviewed	HPr kinase/phosphorylase (HPrK/P) (EC 2.7.11.-) (EC 2.7.4.-) (HPr(Ser) kinase/phosphorylase)	hprK W7K_11510	[Pseudomonas] geniculata N1		DOMAIN: The Walker A ATP-binding motif also binds Pi and PPi. {ECO:0000256|HAMAP-Rule:MF_01249}.	DOMAIN 5..132; /note="Hpr_kinase_N"; /evidence="ECO:0000259|Pfam:PF02603"; DOMAIN 135..306; /note="Hpr_kinase_C"; /evidence="ECO:0000259|Pfam:PF07475"	HPrK/P family		SIMILARITY: Belongs to the HPrK/P family. {ECO:0000256|ARBA:ARBA00006883, ECO:0000256|HAMAP-Rule:MF_01249}.	2.7.11.-; 2.7.4.-	35,221			CATALYTIC ACTIVITY: Reaction=[HPr protein]-L-serine + ATP = [HPr protein]-O-phospho-L-serine + ADP + H(+); Xref=Rhea:RHEA:46600, Rhea:RHEA-COMP:11602, Rhea:RHEA-COMP:11603, ChEBI:CHEBI:15378, ChEBI:CHEBI:29999, ChEBI:CHEBI:30616, ChEBI:CHEBI:83421, ChEBI:CHEBI:456216; Evidence={ECO:0000256|ARBA:ARBA00001120, ECO:0000256|HAMAP-Rule:MF_01249}; CATALYTIC ACTIVITY: Reaction=[HPr protein]-O-phospho-L-…	ACT_SITE 143; /evidence="ECO:0000256|HAMAP-Rule:MF_01249"; ACT_SITE 164; /evidence="ECO:0000256|HAMAP-Rule:MF_01249"; ACT_SITE 182; /note="Proton acceptor; for phosphorylation activity. Proton donor; for dephosphorylation activity"; /evidence="ECO:0000256|HAMAP-Rule:MF_01249"; ACT_SITE 251; /evidence="ECO:0000256|HAMAP-Rule:MF_01249"
A0A0L8A581	A0A0L8A581_9GAMM	unreviewed	Isocitrate dehydrogenase kinase/phosphatase (IDH kinase/phosphatase) (IDHK/P) (EC 2.7.11.5) (EC 3.1.3.-)	aceK W7K_18565	[Pseudomonas] geniculata N1				AceK family		SIMILARITY: Belongs to the AceK family. {ECO:0000256|HAMAP-Rule:MF_00747}.	2.7.11.5; 3.1.3.-	65,865		BINDING 342; /note="ATP"; /evidence="ECO:0000256|HAMAP-Rule:MF_00747"	CATALYTIC ACTIVITY: Reaction=ATP + L-seryl-[isocitrate dehydrogenase] = ADP + H(+) + O-phospho-L-seryl-[isocitrate dehydrogenase]; Xref=Rhea:RHEA:43540, Rhea:RHEA-COMP:10605, Rhea:RHEA-COMP:10606, ChEBI:CHEBI:15378, ChEBI:CHEBI:29999, ChEBI:CHEBI:30616, ChEBI:CHEBI:83421, ChEBI:CHEBI:456216; EC=2.7.11.5; Evidence={ECO:0000256|HAMAP-Rule:MF_00747};	ACT_SITE 377; /evidence="ECO:0000256|HAMAP-Rule:MF_00747"
R5TR20	R5TR20_9FIRM	unreviewed	HPr kinase/phosphorylase (HPrK/P) (EC 2.7.11.-) (EC 2.7.4.-) (HPr(Ser) kinase/phosphorylase)	hprK BN481_00955	[Ruminococcus] gnavus CAG:126		DOMAIN: The Walker A ATP-binding motif also binds Pi and PPi. {ECO:0000256|HAMAP-Rule:MF_01249}.	DOMAIN 5..129; /note="Hpr_kinase_N"; /evidence="ECO:0000259|Pfam:PF02603"; DOMAIN 132..300; /note="Hpr_kinase_C"; /evidence="ECO:0000259|Pfam:PF07475"	HPrK/P family		SIMILARITY: Belongs to the HPrK/P family. {ECO:0000256|ARBA:ARBA00006883, ECO:0000256|HAMAP-Rule:MF_01249}.	2.7.11.-; 2.7.4.-	34,978			CATALYTIC ACTIVITY: Reaction=[HPr protein]-L-serine + ATP = [HPr protein]-O-phospho-L-serine + ADP + H(+); Xref=Rhea:RHEA:46600, Rhea:RHEA-COMP:11602, Rhea:RHEA-COMP:11603, ChEBI:CHEBI:15378, ChEBI:CHEBI:29999, ChEBI:CHEBI:30616, ChEBI:CHEBI:83421, ChEBI:CHEBI:456216; Evidence={ECO:0000256|ARBA:ARBA00001120, ECO:0000256|HAMAP-Rule:MF_01249}; CATALYTIC ACTIVITY: Reaction=[HPr protein]-O-phospho-L-…	ACT_SITE 140; /evidence="ECO:0000256|HAMAP-Rule:MF_01249"; ACT_SITE 161; /evidence="ECO:0000256|HAMAP-Rule:MF_01249"; ACT_SITE 179; /note="Proton acceptor; for phosphorylation activity. Proton donor; for dephosphorylation activity"; /evidence="ECO:0000256|HAMAP-Rule:MF_01249"; ACT_SITE 245; /evidence="ECO:0000256|HAMAP-Rule:MF_01249"
A0A829NLI6	A0A829NLI6_RUMGN	unreviewed	HPr kinase/phosphorylase (HPrK/P) (EC 2.7.11.-) (EC 2.7.4.-) (HPr(Ser) kinase/phosphorylase)	hprK HMPREF1201_02741	[Ruminococcus] gnavus CC55_001C		DOMAIN: The Walker A ATP-binding motif also binds Pi and PPi. {ECO:0000256|HAMAP-Rule:MF_01249}.	DOMAIN 5..129; /note="Hpr_kinase_N"; /evidence="ECO:0000259|Pfam:PF02603"; DOMAIN 132..300; /note="Hpr_kinase_C"; /evidence="ECO:0000259|Pfam:PF07475"	HPrK/P family		SIMILARITY: Belongs to the HPrK/P family. {ECO:0000256|ARBA:ARBA00006883, ECO:0000256|HAMAP-Rule:MF_01249}.	2.7.11.-; 2.7.4.-	34,978			CATALYTIC ACTIVITY: Reaction=[HPr protein]-L-serine + ATP = [HPr protein]-O-phospho-L-serine + ADP + H(+); Xref=Rhea:RHEA:46600, Rhea:RHEA-COMP:11602, Rhea:RHEA-COMP:11603, ChEBI:CHEBI:15378, ChEBI:CHEBI:29999, ChEBI:CHEBI:30616, ChEBI:CHEBI:83421, ChEBI:CHEBI:456216; Evidence={ECO:0000256|ARBA:ARBA00001120, ECO:0000256|HAMAP-Rule:MF_01249}; CATALYTIC ACTIVITY: Reaction=[HPr protein]-O-phospho-L-…	ACT_SITE 140; /evidence="ECO:0000256|HAMAP-Rule:MF_01249"; ACT_SITE 161; /evidence="ECO:0000256|HAMAP-Rule:MF_01249"; ACT_SITE 179; /note="Proton acceptor; for phosphorylation activity. Proton donor; for dephosphorylation activity"; /evidence="ECO:0000256|HAMAP-Rule:MF_01249"; ACT_SITE 245; /evidence="ECO:0000256|HAMAP-Rule:MF_01249"
A0A3E4LY44	A0A3E4LY44_9FIRM	unreviewed	HPr kinase/phosphorylase (HPrK/P) (EC 2.7.11.-) (EC 2.7.4.-) (HPr(Ser) kinase/phosphorylase)	hprK DW116_06515 DW672_04575 DXD17_02250	[Ruminococcus] lactaris		DOMAIN: The Walker A ATP-binding motif also binds Pi and PPi. {ECO:0000256|HAMAP-Rule:MF_01249}.	DOMAIN 4..128; /note="Hpr_kinase_N"; /evidence="ECO:0000259|Pfam:PF02603"; DOMAIN 131..299; /note="Hpr_kinase_C"; /evidence="ECO:0000259|Pfam:PF07475"	HPrK/P family		SIMILARITY: Belongs to the HPrK/P family. {ECO:0000256|ARBA:ARBA00006883, ECO:0000256|HAMAP-Rule:MF_01249}.	2.7.11.-; 2.7.4.-	35,038			CATALYTIC ACTIVITY: Reaction=[HPr protein]-L-serine + ATP = [HPr protein]-O-phospho-L-serine + ADP + H(+); Xref=Rhea:RHEA:46600, Rhea:RHEA-COMP:11602, Rhea:RHEA-COMP:11603, ChEBI:CHEBI:15378, ChEBI:CHEBI:29999, ChEBI:CHEBI:30616, ChEBI:CHEBI:83421, ChEBI:CHEBI:456216; Evidence={ECO:0000256|ARBA:ARBA00001120, ECO:0000256|HAMAP-Rule:MF_01249}; CATALYTIC ACTIVITY: Reaction=[HPr protein]-O-phospho-L-…	ACT_SITE 139; /evidence="ECO:0000256|HAMAP-Rule:MF_01249"; ACT_SITE 160; /evidence="ECO:0000256|HAMAP-Rule:MF_01249"; ACT_SITE 178; /note="Proton acceptor; for phosphorylation activity. Proton donor; for dephosphorylation activity"; /evidence="ECO:0000256|HAMAP-Rule:MF_01249"; ACT_SITE 244; /evidence="ECO:0000256|HAMAP-Rule:MF_01249"
B5CNV9	B5CNV9_9FIRM	unreviewed	HPr kinase/phosphorylase (HPrK/P) (EC 2.7.11.-) (EC 2.7.4.-) (HPr(Ser) kinase/phosphorylase)	hprK RUMLAC_01150	[Ruminococcus] lactaris ATCC 29176		DOMAIN: The Walker A ATP-binding motif also binds Pi and PPi. {ECO:0000256|HAMAP-Rule:MF_01249}.	DOMAIN 4..128; /note="Hpr_kinase_N"; /evidence="ECO:0000259|Pfam:PF02603"; DOMAIN 131..299; /note="Hpr_kinase_C"; /evidence="ECO:0000259|Pfam:PF07475"	HPrK/P family		SIMILARITY: Belongs to the HPrK/P family. {ECO:0000256|ARBA:ARBA00006883, ECO:0000256|HAMAP-Rule:MF_01249}.	2.7.11.-; 2.7.4.-	35,038			CATALYTIC ACTIVITY: Reaction=[HPr protein]-L-serine + ATP = [HPr protein]-O-phospho-L-serine + ADP + H(+); Xref=Rhea:RHEA:46600, Rhea:RHEA-COMP:11602, Rhea:RHEA-COMP:11603, ChEBI:CHEBI:15378, ChEBI:CHEBI:29999, ChEBI:CHEBI:30616, ChEBI:CHEBI:83421, ChEBI:CHEBI:456216; Evidence={ECO:0000256|ARBA:ARBA00001120, ECO:0000256|HAMAP-Rule:MF_01249}; CATALYTIC ACTIVITY: Reaction=[HPr protein]-O-phospho-L-…	ACT_SITE 139; /evidence="ECO:0000256|HAMAP-Rule:MF_01249"; ACT_SITE 160; /evidence="ECO:0000256|HAMAP-Rule:MF_01249"; ACT_SITE 178; /note="Proton acceptor; for phosphorylation activity. Proton donor; for dephosphorylation activity"; /evidence="ECO:0000256|HAMAP-Rule:MF_01249"; ACT_SITE 244; /evidence="ECO:0000256|HAMAP-Rule:MF_01249"
V8BRI9	V8BRI9_9FIRM	unreviewed	HPr kinase/phosphorylase (HPrK/P) (EC 2.7.11.-) (EC 2.7.4.-) (HPr(Ser) kinase/phosphorylase)	hprK HMPREF1202_02234	[Ruminococcus] lactaris CC59_002D		DOMAIN: The Walker A ATP-binding motif also binds Pi and PPi. {ECO:0000256|HAMAP-Rule:MF_01249}.	DOMAIN 4..128; /note="Hpr_kinase_N"; /evidence="ECO:0000259|Pfam:PF02603"; DOMAIN 131..299; /note="Hpr_kinase_C"; /evidence="ECO:0000259|Pfam:PF07475"	HPrK/P family		SIMILARITY: Belongs to the HPrK/P family. {ECO:0000256|ARBA:ARBA00006883, ECO:0000256|HAMAP-Rule:MF_01249}.	2.7.11.-; 2.7.4.-	35,004			CATALYTIC ACTIVITY: Reaction=[HPr protein]-L-serine + ATP = [HPr protein]-O-phospho-L-serine + ADP + H(+); Xref=Rhea:RHEA:46600, Rhea:RHEA-COMP:11602, Rhea:RHEA-COMP:11603, ChEBI:CHEBI:15378, ChEBI:CHEBI:29999, ChEBI:CHEBI:30616, ChEBI:CHEBI:83421, ChEBI:CHEBI:456216; Evidence={ECO:0000256|ARBA:ARBA00001120, ECO:0000256|HAMAP-Rule:MF_01249}; CATALYTIC ACTIVITY: Reaction=[HPr protein]-O-phospho-L-…	ACT_SITE 139; /evidence="ECO:0000256|HAMAP-Rule:MF_01249"; ACT_SITE 160; /evidence="ECO:0000256|HAMAP-Rule:MF_01249"; ACT_SITE 178; /note="Proton acceptor; for phosphorylation activity. Proton donor; for dephosphorylation activity"; /evidence="ECO:0000256|HAMAP-Rule:MF_01249"; ACT_SITE 244; /evidence="ECO:0000256|HAMAP-Rule:MF_01249"
A0A174ZG41	A0A174ZG41_9FIRM	unreviewed	HPr kinase/phosphorylase (HPrK/P) (EC 2.7.11.-) (EC 2.7.4.-) (HPr(Ser) kinase/phosphorylase)	hprK ERS852502_01312	[Ruminococcus] torques		DOMAIN: The Walker A ATP-binding motif also binds Pi and PPi. {ECO:0000256|HAMAP-Rule:MF_01249}.	DOMAIN 4..128; /note="Hpr_kinase_N"; /evidence="ECO:0000259|Pfam:PF02603"; DOMAIN 131..299; /note="Hpr_kinase_C"; /evidence="ECO:0000259|Pfam:PF07475"	HPrK/P family		SIMILARITY: Belongs to the HPrK/P family. {ECO:0000256|ARBA:ARBA00006883, ECO:0000256|HAMAP-Rule:MF_01249}.	2.7.11.-; 2.7.4.-	35,068			CATALYTIC ACTIVITY: Reaction=[HPr protein]-L-serine + ATP = [HPr protein]-O-phospho-L-serine + ADP + H(+); Xref=Rhea:RHEA:46600, Rhea:RHEA-COMP:11602, Rhea:RHEA-COMP:11603, ChEBI:CHEBI:15378, ChEBI:CHEBI:29999, ChEBI:CHEBI:30616, ChEBI:CHEBI:83421, ChEBI:CHEBI:456216; Evidence={ECO:0000256|ARBA:ARBA00001120, ECO:0000256|HAMAP-Rule:MF_01249}; CATALYTIC ACTIVITY: Reaction=[HPr protein]-O-phospho-L-…	ACT_SITE 139; /evidence="ECO:0000256|HAMAP-Rule:MF_01249"; ACT_SITE 160; /evidence="ECO:0000256|HAMAP-Rule:MF_01249"; ACT_SITE 178; /note="Proton acceptor; for phosphorylation activity. Proton donor; for dephosphorylation activity"; /evidence="ECO:0000256|HAMAP-Rule:MF_01249"; ACT_SITE 244; /evidence="ECO:0000256|HAMAP-Rule:MF_01249"
A0A173Z5A4	A0A173Z5A4_9FIRM	unreviewed	HPr kinase/phosphorylase (HPrK/P) (EC 2.7.11.-) (EC 2.7.4.-) (HPr(Ser) kinase/phosphorylase)	hprK ERS852456_00589	[Ruminococcus] torques		DOMAIN: The Walker A ATP-binding motif also binds Pi and PPi. {ECO:0000256|HAMAP-Rule:MF_01249}.	DOMAIN 5..129; /note="Hpr_kinase_N"; /evidence="ECO:0000259|Pfam:PF02603"; DOMAIN 132..300; /note="Hpr_kinase_C"; /evidence="ECO:0000259|Pfam:PF07475"	HPrK/P family		SIMILARITY: Belongs to the HPrK/P family. {ECO:0000256|ARBA:ARBA00006883, ECO:0000256|HAMAP-Rule:MF_01249}.	2.7.11.-; 2.7.4.-	34,930			CATALYTIC ACTIVITY: Reaction=[HPr protein]-L-serine + ATP = [HPr protein]-O-phospho-L-serine + ADP + H(+); Xref=Rhea:RHEA:46600, Rhea:RHEA-COMP:11602, Rhea:RHEA-COMP:11603, ChEBI:CHEBI:15378, ChEBI:CHEBI:29999, ChEBI:CHEBI:30616, ChEBI:CHEBI:83421, ChEBI:CHEBI:456216; Evidence={ECO:0000256|ARBA:ARBA00001120, ECO:0000256|HAMAP-Rule:MF_01249}; CATALYTIC ACTIVITY: Reaction=[HPr protein]-O-phospho-L-…	ACT_SITE 140; /evidence="ECO:0000256|HAMAP-Rule:MF_01249"; ACT_SITE 161; /evidence="ECO:0000256|HAMAP-Rule:MF_01249"; ACT_SITE 179; /note="Proton acceptor; for phosphorylation activity. Proton donor; for dephosphorylation activity"; /evidence="ECO:0000256|HAMAP-Rule:MF_01249"; ACT_SITE 245; /evidence="ECO:0000256|HAMAP-Rule:MF_01249"
A0A564TWX0	A0A564TWX0_9FIRM	unreviewed	HPr kinase/phosphorylase (HPrK/P) (EC 2.7.11.-) (EC 2.7.4.-) (HPr(Ser) kinase/phosphorylase)	hprK RTSSTS7063_01748	[Ruminococcus] torques		DOMAIN: The Walker A ATP-binding motif also binds Pi and PPi. {ECO:0000256|HAMAP-Rule:MF_01249}.	DOMAIN 4..128; /note="Hpr_kinase_N"; /evidence="ECO:0000259|Pfam:PF02603"; DOMAIN 131..299; /note="Hpr_kinase_C"; /evidence="ECO:0000259|Pfam:PF07475"	HPrK/P family		SIMILARITY: Belongs to the HPrK/P family. {ECO:0000256|ARBA:ARBA00006883, ECO:0000256|HAMAP-Rule:MF_01249}.	2.7.11.-; 2.7.4.-	35,010			CATALYTIC ACTIVITY: Reaction=[HPr protein]-L-serine + ATP = [HPr protein]-O-phospho-L-serine + ADP + H(+); Xref=Rhea:RHEA:46600, Rhea:RHEA-COMP:11602, Rhea:RHEA-COMP:11603, ChEBI:CHEBI:15378, ChEBI:CHEBI:29999, ChEBI:CHEBI:30616, ChEBI:CHEBI:83421, ChEBI:CHEBI:456216; Evidence={ECO:0000256|ARBA:ARBA00001120, ECO:0000256|HAMAP-Rule:MF_01249}; CATALYTIC ACTIVITY: Reaction=[HPr protein]-O-phospho-L-…	ACT_SITE 139; /evidence="ECO:0000256|HAMAP-Rule:MF_01249"; ACT_SITE 160; /evidence="ECO:0000256|HAMAP-Rule:MF_01249"; ACT_SITE 178; /note="Proton acceptor; for phosphorylation activity. Proton donor; for dephosphorylation activity"; /evidence="ECO:0000256|HAMAP-Rule:MF_01249"; ACT_SITE 244; /evidence="ECO:0000256|HAMAP-Rule:MF_01249"
A0A414U4E0	A0A414U4E0_9FIRM	unreviewed	HPr kinase/phosphorylase (HPrK/P) (EC 2.7.11.-) (EC 2.7.4.-) (HPr(Ser) kinase/phosphorylase)	hprK EAI93_10450 GMD14_08705	[Ruminococcus] torques		DOMAIN: The Walker A ATP-binding motif also binds Pi and PPi. {ECO:0000256|HAMAP-Rule:MF_01249}.	DOMAIN 5..129; /note="Hpr_kinase_N"; /evidence="ECO:0000259|Pfam:PF02603"; DOMAIN 132..300; /note="Hpr_kinase_C"; /evidence="ECO:0000259|Pfam:PF07475"	HPrK/P family		SIMILARITY: Belongs to the HPrK/P family. {ECO:0000256|ARBA:ARBA00006883, ECO:0000256|HAMAP-Rule:MF_01249}.	2.7.11.-; 2.7.4.-	34,902			CATALYTIC ACTIVITY: Reaction=[HPr protein]-L-serine + ATP = [HPr protein]-O-phospho-L-serine + ADP + H(+); Xref=Rhea:RHEA:46600, Rhea:RHEA-COMP:11602, Rhea:RHEA-COMP:11603, ChEBI:CHEBI:15378, ChEBI:CHEBI:29999, ChEBI:CHEBI:30616, ChEBI:CHEBI:83421, ChEBI:CHEBI:456216; Evidence={ECO:0000256|ARBA:ARBA00001120, ECO:0000256|HAMAP-Rule:MF_01249}; CATALYTIC ACTIVITY: Reaction=[HPr protein]-O-phospho-L-…	ACT_SITE 140; /evidence="ECO:0000256|HAMAP-Rule:MF_01249"; ACT_SITE 161; /evidence="ECO:0000256|HAMAP-Rule:MF_01249"; ACT_SITE 179; /note="Proton acceptor; for phosphorylation activity. Proton donor; for dephosphorylation activity"; /evidence="ECO:0000256|HAMAP-Rule:MF_01249"; ACT_SITE 245; /evidence="ECO:0000256|HAMAP-Rule:MF_01249"
A5KKQ7	A5KKQ7_9FIRM	unreviewed	HPr kinase/phosphorylase (HPrK/P) (EC 2.7.11.-) (EC 2.7.4.-) (HPr(Ser) kinase/phosphorylase)	hprK RUMTOR_00810	[Ruminococcus] torques ATCC 27756		DOMAIN: The Walker A ATP-binding motif also binds Pi and PPi. {ECO:0000256|HAMAP-Rule:MF_01249}.	DOMAIN 5..129; /note="Hpr_kinase_N"; /evidence="ECO:0000259|Pfam:PF02603"; DOMAIN 132..300; /note="Hpr_kinase_C"; /evidence="ECO:0000259|Pfam:PF07475"	HPrK/P family		SIMILARITY: Belongs to the HPrK/P family. {ECO:0000256|ARBA:ARBA00006883, ECO:0000256|HAMAP-Rule:MF_01249}.	2.7.11.-; 2.7.4.-	34,902			CATALYTIC ACTIVITY: Reaction=[HPr protein]-L-serine + ATP = [HPr protein]-O-phospho-L-serine + ADP + H(+); Xref=Rhea:RHEA:46600, Rhea:RHEA-COMP:11602, Rhea:RHEA-COMP:11603, ChEBI:CHEBI:15378, ChEBI:CHEBI:29999, ChEBI:CHEBI:30616, ChEBI:CHEBI:83421, ChEBI:CHEBI:456216; Evidence={ECO:0000256|ARBA:ARBA00001120, ECO:0000256|HAMAP-Rule:MF_01249}; CATALYTIC ACTIVITY: Reaction=[HPr protein]-O-phospho-L-…	ACT_SITE 140; /evidence="ECO:0000256|HAMAP-Rule:MF_01249"; ACT_SITE 161; /evidence="ECO:0000256|HAMAP-Rule:MF_01249"; ACT_SITE 179; /note="Proton acceptor; for phosphorylation activity. Proton donor; for dephosphorylation activity"; /evidence="ECO:0000256|HAMAP-Rule:MF_01249"; ACT_SITE 245; /evidence="ECO:0000256|HAMAP-Rule:MF_01249"
R5QTQ4	R5QTQ4_9FIRM	unreviewed	HPr kinase/phosphorylase (HPrK/P) (EC 2.7.11.-) (EC 2.7.4.-) (HPr(Ser) kinase/phosphorylase)	hprK BN734_01450	[Ruminococcus] torques CAG:61		DOMAIN: The Walker A ATP-binding motif also binds Pi and PPi. {ECO:0000256|HAMAP-Rule:MF_01249}.	DOMAIN 5..129; /note="Hpr_kinase_N"; /evidence="ECO:0000259|Pfam:PF02603"; DOMAIN 132..300; /note="Hpr_kinase_C"; /evidence="ECO:0000259|Pfam:PF07475"	HPrK/P family		SIMILARITY: Belongs to the HPrK/P family. {ECO:0000256|ARBA:ARBA00006883, ECO:0000256|HAMAP-Rule:MF_01249}.	2.7.11.-; 2.7.4.-	34,902			CATALYTIC ACTIVITY: Reaction=[HPr protein]-L-serine + ATP = [HPr protein]-O-phospho-L-serine + ADP + H(+); Xref=Rhea:RHEA:46600, Rhea:RHEA-COMP:11602, Rhea:RHEA-COMP:11603, ChEBI:CHEBI:15378, ChEBI:CHEBI:29999, ChEBI:CHEBI:30616, ChEBI:CHEBI:83421, ChEBI:CHEBI:456216; Evidence={ECO:0000256|ARBA:ARBA00001120, ECO:0000256|HAMAP-Rule:MF_01249}; CATALYTIC ACTIVITY: Reaction=[HPr protein]-O-phospho-L-…	ACT_SITE 140; /evidence="ECO:0000256|HAMAP-Rule:MF_01249"; ACT_SITE 161; /evidence="ECO:0000256|HAMAP-Rule:MF_01249"; ACT_SITE 179; /note="Proton acceptor; for phosphorylation activity. Proton donor; for dephosphorylation activity"; /evidence="ECO:0000256|HAMAP-Rule:MF_01249"; ACT_SITE 245; /evidence="ECO:0000256|HAMAP-Rule:MF_01249"
D4LYZ8	D4LYZ8_9FIRM	unreviewed	HPr kinase/phosphorylase (HPrK/P) (EC 2.7.11.-) (EC 2.7.4.-) (HPr(Ser) kinase/phosphorylase)	hprK RTO_25370	[Ruminococcus] torques L2-14		DOMAIN: The Walker A ATP-binding motif also binds Pi and PPi. {ECO:0000256|HAMAP-Rule:MF_01249}.	DOMAIN 4..128; /note="Hpr_kinase_N"; /evidence="ECO:0000259|Pfam:PF02603"; DOMAIN 131..299; /note="Hpr_kinase_C"; /evidence="ECO:0000259|Pfam:PF07475"	HPrK/P family		SIMILARITY: Belongs to the HPrK/P family. {ECO:0000256|ARBA:ARBA00006883, ECO:0000256|HAMAP-Rule:MF_01249}.	2.7.11.-; 2.7.4.-	35,010			CATALYTIC ACTIVITY: Reaction=[HPr protein]-L-serine + ATP = [HPr protein]-O-phospho-L-serine + ADP + H(+); Xref=Rhea:RHEA:46600, Rhea:RHEA-COMP:11602, Rhea:RHEA-COMP:11603, ChEBI:CHEBI:15378, ChEBI:CHEBI:29999, ChEBI:CHEBI:30616, ChEBI:CHEBI:83421, ChEBI:CHEBI:456216; Evidence={ECO:0000256|ARBA:ARBA00001120, ECO:0000256|HAMAP-Rule:MF_01249}; CATALYTIC ACTIVITY: Reaction=[HPr protein]-O-phospho-L-…	ACT_SITE 139; /evidence="ECO:0000256|HAMAP-Rule:MF_01249"; ACT_SITE 160; /evidence="ECO:0000256|HAMAP-Rule:MF_01249"; ACT_SITE 178; /note="Proton acceptor; for phosphorylation activity. Proton donor; for dephosphorylation activity"; /evidence="ECO:0000256|HAMAP-Rule:MF_01249"; ACT_SITE 244; /evidence="ECO:0000256|HAMAP-Rule:MF_01249"
W1Q675	W1Q675_ABIDE	unreviewed	HPr kinase/phosphorylase (HPrK/P) (EC 2.7.11.-) (EC 2.7.4.-) (HPr(Ser) kinase/phosphorylase)	hprK GCWU000182_000864	Abiotrophia defectiva ATCC 49176		DOMAIN: The Walker A ATP-binding motif also binds Pi and PPi. {ECO:0000256|HAMAP-Rule:MF_01249}.	DOMAIN 5..128; /note="Hpr_kinase_N"; /evidence="ECO:0000259|Pfam:PF02603"; DOMAIN 131..299; /note="Hpr_kinase_C"; /evidence="ECO:0000259|Pfam:PF07475"	HPrK/P family		SIMILARITY: Belongs to the HPrK/P family. {ECO:0000256|ARBA:ARBA00006883, ECO:0000256|HAMAP-Rule:MF_01249}.	2.7.11.-; 2.7.4.-	34,877			CATALYTIC ACTIVITY: Reaction=[HPr protein]-L-serine + ATP = [HPr protein]-O-phospho-L-serine + ADP + H(+); Xref=Rhea:RHEA:46600, Rhea:RHEA-COMP:11602, Rhea:RHEA-COMP:11603, ChEBI:CHEBI:15378, ChEBI:CHEBI:29999, ChEBI:CHEBI:30616, ChEBI:CHEBI:83421, ChEBI:CHEBI:456216; Evidence={ECO:0000256|ARBA:ARBA00001120, ECO:0000256|HAMAP-Rule:MF_01249}; CATALYTIC ACTIVITY: Reaction=[HPr protein]-O-phospho-L-…	ACT_SITE 139; /evidence="ECO:0000256|HAMAP-Rule:MF_01249"; ACT_SITE 160; /evidence="ECO:0000256|HAMAP-Rule:MF_01249"; ACT_SITE 178; /note="Proton acceptor; for phosphorylation activity. Proton donor; for dephosphorylation activity"; /evidence="ECO:0000256|HAMAP-Rule:MF_01249"; ACT_SITE 244; /evidence="ECO:0000256|HAMAP-Rule:MF_01249"
W1Q2C9	W1Q2C9_ABIDE	unreviewed	Putative pyruvate, phosphate dikinase regulatory protein (PPDK regulatory protein) (EC 2.7.11.32) (EC 2.7.4.27)	GCWU000182_001388	Abiotrophia defectiva ATCC 49176				Pyruvate, phosphate/water dikinase regulatory protein family, PDRP subfamily		SIMILARITY: Belongs to the pyruvate, phosphate/water dikinase regulatory protein family. PDRP subfamily. {ECO:0000256|HAMAP-Rule:MF_00921}.	2.7.11.32; 2.7.4.27	31,557			CATALYTIC ACTIVITY: Reaction=ADP + N(tele)-phospho-L-histidyl/L-threonyl-[pyruvate, phosphate dikinase] = AMP + H(+) + N(tele)-phospho-L-histidyl/O-phospho-L-threonyl-[pyruvate, phosphate dikinase]; Xref=Rhea:RHEA:43692, Rhea:RHEA-COMP:10650, Rhea:RHEA-COMP:10651, ChEBI:CHEBI:15378, ChEBI:CHEBI:30013, ChEBI:CHEBI:61977, ChEBI:CHEBI:83586, ChEBI:CHEBI:456215, ChEBI:CHEBI:456216; EC=2.7.11.32; Evid…
A0A1F1LI61	A0A1F1LI61_9LACT	unreviewed	HPr kinase/phosphorylase (HPrK/P) (EC 2.7.11.-) (EC 2.7.4.-) (HPr(Ser) kinase/phosphorylase)	hprK HMPREF3093_07745	Abiotrophia sp. HMSC24B09		DOMAIN: The Walker A ATP-binding motif also binds Pi and PPi. {ECO:0000256|HAMAP-Rule:MF_01249}.	DOMAIN 5..128; /note="Hpr_kinase_N"; /evidence="ECO:0000259|Pfam:PF02603"; DOMAIN 131..299; /note="Hpr_kinase_C"; /evidence="ECO:0000259|Pfam:PF07475"	HPrK/P family		SIMILARITY: Belongs to the HPrK/P family. {ECO:0000256|ARBA:ARBA00006883, ECO:0000256|HAMAP-Rule:MF_01249}.	2.7.11.-; 2.7.4.-	34,861			CATALYTIC ACTIVITY: Reaction=[HPr protein]-L-serine + ATP = [HPr protein]-O-phospho-L-serine + ADP + H(+); Xref=Rhea:RHEA:46600, Rhea:RHEA-COMP:11602, Rhea:RHEA-COMP:11603, ChEBI:CHEBI:15378, ChEBI:CHEBI:29999, ChEBI:CHEBI:30616, ChEBI:CHEBI:83421, ChEBI:CHEBI:456216; Evidence={ECO:0000256|ARBA:ARBA00001120, ECO:0000256|HAMAP-Rule:MF_01249}; CATALYTIC ACTIVITY: Reaction=[HPr protein]-O-phospho-L-…	ACT_SITE 139; /evidence="ECO:0000256|HAMAP-Rule:MF_01249"; ACT_SITE 160; /evidence="ECO:0000256|HAMAP-Rule:MF_01249"; ACT_SITE 178; /note="Proton acceptor; for phosphorylation activity. Proton donor; for dephosphorylation activity"; /evidence="ECO:0000256|HAMAP-Rule:MF_01249"; ACT_SITE 244; /evidence="ECO:0000256|HAMAP-Rule:MF_01249"
A0A1F1LMX4	A0A1F1LMX4_9LACT	unreviewed	Putative pyruvate, phosphate dikinase regulatory protein (PPDK regulatory protein) (EC 2.7.11.32) (EC 2.7.4.27)	HMPREF3093_03720	Abiotrophia sp. HMSC24B09				Pyruvate, phosphate/water dikinase regulatory protein family, PDRP subfamily		SIMILARITY: Belongs to the pyruvate, phosphate/water dikinase regulatory protein family. PDRP subfamily. {ECO:0000256|HAMAP-Rule:MF_00921}.	2.7.11.32; 2.7.4.27	31,515			CATALYTIC ACTIVITY: Reaction=ADP + N(tele)-phospho-L-histidyl/L-threonyl-[pyruvate, phosphate dikinase] = AMP + H(+) + N(tele)-phospho-L-histidyl/O-phospho-L-threonyl-[pyruvate, phosphate dikinase]; Xref=Rhea:RHEA:43692, Rhea:RHEA-COMP:10650, Rhea:RHEA-COMP:10651, ChEBI:CHEBI:15378, ChEBI:CHEBI:30013, ChEBI:CHEBI:61977, ChEBI:CHEBI:83586, ChEBI:CHEBI:456215, ChEBI:CHEBI:456216; EC=2.7.11.32; Evid…
A0A7J6ZDU2	A0A7J6ZDU2_9COLE	unreviewed	Non-specific protein-tyrosine kinase (EC 2.7.10.2)	FQR65_LT03407	Abscondita terminalis			DOMAIN 108..374; /note="Protein kinase"; /evidence="ECO:0000259|PROSITE:PS50011"; DOMAIN 370..430; /note="SH3"; /evidence="ECO:0000259|PROSITE:PS50002"; DOMAIN 968..1012; /note="UBA"; /evidence="ECO:0000259|PROSITE:PS50030"				2.7.10.2	114,138		BINDING 140; /note="ATP"; /evidence="ECO:0000256|PROSITE-ProRule:PRU10141"	CATALYTIC ACTIVITY: Reaction=ATP + L-threonyl-[protein] = ADP + H(+) + O-phospho-L-threonyl-[protein]; Xref=Rhea:RHEA:46608, Rhea:RHEA-COMP:11060, Rhea:RHEA-COMP:11605, ChEBI:CHEBI:15378, ChEBI:CHEBI:30013, ChEBI:CHEBI:30616, ChEBI:CHEBI:61977, ChEBI:CHEBI:456216; EC=2.7.11.1; Evidence={ECO:0000256|ARBA:ARBA00000775};
A0A7J7BPX1	A0A7J7BPX1_9COLE	unreviewed	Protein-S-isoprenylcysteine O-methyltransferase (EC 2.1.1.100)	FQR65_LT06670	Abscondita terminalis			DOMAIN 123..386; /note="Protein kinase"; /evidence="ECO:0000259|PROSITE:PS50011"; DOMAIN 475..489; /note="CRIB"; /evidence="ECO:0000259|PROSITE:PS50108"	Class VI-like SAM-binding methyltransferase superfamily, Isoprenylcysteine carboxyl methyltransferase family		SIMILARITY: Belongs to the class VI-like SAM-binding methyltransferase superfamily. Isoprenylcysteine carboxyl methyltransferase family. {ECO:0000256|ARBA:ARBA00009140, ECO:0000256|RuleBase:RU362022}.	2.1.1.100	218,255		BINDING 154; /note="ATP"; /evidence="ECO:0000256|PROSITE-ProRule:PRU10141"	CATALYTIC ACTIVITY: Reaction=ATP + L-seryl-[protein] = ADP + H(+) + O-phospho-L-seryl-[protein]; Xref=Rhea:RHEA:17989, Rhea:RHEA-COMP:9863, Rhea:RHEA-COMP:11604, ChEBI:CHEBI:15378, ChEBI:CHEBI:29999, ChEBI:CHEBI:30616, ChEBI:CHEBI:83421, ChEBI:CHEBI:456216; EC=2.7.11.1; Evidence={ECO:0000256|ARBA:ARBA00001433}; CATALYTIC ACTIVITY: Reaction=ATP + L-threonyl-[protein] = ADP + H(+) + O-phospho-L-thr…
A0A7J7AJ26	A0A7J7AJ26_9COLE	unreviewed	Uncharacterized protein	FQR65_LT11147	Abscondita terminalis			DOMAIN 202..304; /note="Ig-like"; /evidence="ECO:0000259|PROSITE:PS50835"; DOMAIN 326..606; /note="Glutamine amidotransferase type-2"; /evidence="ECO:0000259|PROSITE:PS51278"; DOMAIN 678..817; /note="SIS"; /evidence="ECO:0000259|PROSITE:PS51464"; DOMAIN 849..990; /note="SIS"; /evidence="ECO:0000259|PROSITE:PS51464"; DOMAIN 992..1250; /note="Protein kinase"; /evidence="ECO:0000259|PROSITE:PS50011"	Protein kinase superfamily, CAMK Ser/Thr protein kinase family, CaMK subfamily		SIMILARITY: Belongs to the protein kinase superfamily. CAMK Ser/Thr protein kinase family. CaMK subfamily. {ECO:0000256|ARBA:ARBA00005354}.		176,936	PATHWAY: Nucleotide-sugar biosynthesis; UDP-N-acetyl-alpha-D-glucosamine biosynthesis; alpha-D-glucosamine 6-phosphate from D-fructose 6-phosphate: step 1/1. {ECO:0000256|ARBA:ARBA00004775}.		CATALYTIC ACTIVITY: Reaction=ATP + L-seryl-[protein] = ADP + H(+) + O-phospho-L-seryl-[protein]; Xref=Rhea:RHEA:17989, Rhea:RHEA-COMP:9863, Rhea:RHEA-COMP:11604, ChEBI:CHEBI:15378, ChEBI:CHEBI:29999, ChEBI:CHEBI:30616, ChEBI:CHEBI:83421, ChEBI:CHEBI:456216; EC=2.7.11.17; Evidence={ECO:0000256|ARBA:ARBA00000902}; CATALYTIC ACTIVITY: Reaction=ATP + L-threonyl-[protein] = ADP + H(+) + O-phospho-L-th…
A0A7J6ZAX8	A0A7J6ZAX8_9COLE	unreviewed	Adenylosuccinate synthetase (AMPSase) (AdSS) (EC 6.3.4.4) (IMP--aspartate ligase)	FQR65_LT03909	Abscondita terminalis			DOMAIN 530..788; /note="Protein kinase"; /evidence="ECO:0000259|PROSITE:PS50011"; DOMAIN 791..919; /note="KEN"; /evidence="ECO:0000259|PROSITE:PS51392"	Adenylosuccinate synthetase family		SIMILARITY: Belongs to the adenylosuccinate synthetase family. {ECO:0000256|HAMAP-Rule:MF_03125}.	6.3.4.4	174,191	PATHWAY: Purine metabolism; AMP biosynthesis via de novo pathway; AMP from IMP: step 1/2. {ECO:0000256|HAMAP-Rule:MF_03125}.	BINDING 1294; /note="IMP"; /evidence="ECO:0000256|HAMAP-Rule:MF_03125"; BINDING 1308; /note="IMP; shared with dimeric partner"; /evidence="ECO:0000256|HAMAP-Rule:MF_03125"; BINDING 1341; /note="IMP"; /evidence="ECO:0000256|HAMAP-Rule:MF_03125"; BINDING 1356; /note="IMP"; /evidence="ECO:0000256|HAMAP-Rule:MF_03125"; BINDING 1420; /note="IMP"; /evidence="ECO:0000256|HAMAP-Rule:MF_03125"; BINDING 14…	CATALYTIC ACTIVITY: Reaction=ATP + L-seryl-[protein] = ADP + H(+) + O-phospho-L-seryl-[protein]; Xref=Rhea:RHEA:17989, Rhea:RHEA-COMP:9863, Rhea:RHEA-COMP:11604, ChEBI:CHEBI:15378, ChEBI:CHEBI:29999, ChEBI:CHEBI:30616, ChEBI:CHEBI:83421, ChEBI:CHEBI:456216; EC=2.7.11.1; Evidence={ECO:0000256|ARBA:ARBA00001433}; CATALYTIC ACTIVITY: Reaction=ATP + L-threonyl-[protein] = ADP + H(+) + O-phospho-L-thr…	ACT_SITE 1178; /note="Proton acceptor"; /evidence="ECO:0000256|HAMAP-Rule:MF_03125"; ACT_SITE 1206; /note="Proton donor"; /evidence="ECO:0000256|HAMAP-Rule:MF_03125"
A0A7J7B4P5	A0A7J7B4P5_9COLE	unreviewed	Seryl-tRNA synthetase (EC 2.7.11.1) (EC 6.1.1.11)	FQR65_LT09109	Abscondita terminalis			DOMAIN 1..304; /note="Transferrin-like"; /evidence="ECO:0000259|PROSITE:PS51408"; DOMAIN 320..647; /note="Transferrin-like"; /evidence="ECO:0000259|PROSITE:PS51408"; DOMAIN 878..1116; /note="AA_TRNA_LIGASE_II"; /evidence="ECO:0000259|PROSITE:PS50862"; DOMAIN 3692..4309; /note="FAT"; /evidence="ECO:0000259|PROSITE:PS51189"; DOMAIN 4515..4888; /note="PI3K/PI4K"; /evidence="ECO:0000259|PROSITE:PS502…	PI3/PI4-kinase family		SIMILARITY: Belongs to the PI3/PI4-kinase family. {ECO:0000256|ARBA:ARBA00011031}.	2.7.11.1; 6.1.1.11	561,239			CATALYTIC ACTIVITY: Reaction=ATP + L-serine + tRNA(Sec) = AMP + diphosphate + H(+) + L-seryl-tRNA(Sec); Xref=Rhea:RHEA:42580, Rhea:RHEA-COMP:9742, Rhea:RHEA-COMP:10128, ChEBI:CHEBI:15378, ChEBI:CHEBI:30616, ChEBI:CHEBI:33019, ChEBI:CHEBI:33384, ChEBI:CHEBI:78442, ChEBI:CHEBI:78533, ChEBI:CHEBI:456215; EC=6.1.1.11; Evidence={ECO:0000256|ARBA:ARBA00001032}; CATALYTIC ACTIVITY: Reaction=ATP + L-seri…
A0A3N0I0T0	A0A3N0I0T0_9FIRM	unreviewed	Putative pyruvate, phosphate dikinase regulatory protein (PPDK regulatory protein) (EC 2.7.11.32) (EC 2.7.4.27)	EDX97_07645	Absicoccus porci				Pyruvate, phosphate/water dikinase regulatory protein family, PDRP subfamily		SIMILARITY: Belongs to the pyruvate, phosphate/water dikinase regulatory protein family. PDRP subfamily. {ECO:0000256|HAMAP-Rule:MF_00921}.	2.7.11.32; 2.7.4.27	30,838			CATALYTIC ACTIVITY: Reaction=ADP + N(tele)-phospho-L-histidyl/L-threonyl-[pyruvate, phosphate dikinase] = AMP + H(+) + N(tele)-phospho-L-histidyl/O-phospho-L-threonyl-[pyruvate, phosphate dikinase]; Xref=Rhea:RHEA:43692, Rhea:RHEA-COMP:10650, Rhea:RHEA-COMP:10651, ChEBI:CHEBI:15378, ChEBI:CHEBI:30013, ChEBI:CHEBI:61977, ChEBI:CHEBI:83586, ChEBI:CHEBI:456215, ChEBI:CHEBI:456216; EC=2.7.11.32; Evid…
A0A372SRQ6	A0A372SRQ6_9FIRM	unreviewed	HPr kinase/phosphorylase (HPrK/P) (EC 2.7.11.-) (EC 2.7.4.-) (HPr(Ser) kinase/phosphorylase)	hprK DW113_06035	Absiella sp. AM09-45		DOMAIN: The Walker A ATP-binding motif also binds Pi and PPi. {ECO:0000256|HAMAP-Rule:MF_01249}.	DOMAIN 7..131; /note="Hpr_kinase_N"; /evidence="ECO:0000259|Pfam:PF02603"; DOMAIN 133..302; /note="Hpr_kinase_C"; /evidence="ECO:0000259|Pfam:PF07475"	HPrK/P family		SIMILARITY: Belongs to the HPrK/P family. {ECO:0000256|ARBA:ARBA00006883, ECO:0000256|HAMAP-Rule:MF_01249}.	2.7.11.-; 2.7.4.-	35,072			CATALYTIC ACTIVITY: Reaction=[HPr protein]-L-serine + ATP = [HPr protein]-O-phospho-L-serine + ADP + H(+); Xref=Rhea:RHEA:46600, Rhea:RHEA-COMP:11602, Rhea:RHEA-COMP:11603, ChEBI:CHEBI:15378, ChEBI:CHEBI:29999, ChEBI:CHEBI:30616, ChEBI:CHEBI:83421, ChEBI:CHEBI:456216; Evidence={ECO:0000256|ARBA:ARBA00001120, ECO:0000256|HAMAP-Rule:MF_01249}; CATALYTIC ACTIVITY: Reaction=[HPr protein]-O-phospho-L-…	ACT_SITE 142; /evidence="ECO:0000256|HAMAP-Rule:MF_01249"; ACT_SITE 163; /evidence="ECO:0000256|HAMAP-Rule:MF_01249"; ACT_SITE 181; /note="Proton acceptor; for phosphorylation activity. Proton donor; for dephosphorylation activity"; /evidence="ECO:0000256|HAMAP-Rule:MF_01249"; ACT_SITE 246; /evidence="ECO:0000256|HAMAP-Rule:MF_01249"
A0A417K1P2	A0A417K1P2_9FIRM	unreviewed	HPr kinase/phosphorylase (HPrK/P) (EC 2.7.11.-) (EC 2.7.4.-) (HPr(Ser) kinase/phosphorylase)	hprK DW716_13165	Absiella sp. AM27-20		DOMAIN: The Walker A ATP-binding motif also binds Pi and PPi. {ECO:0000256|HAMAP-Rule:MF_01249}.	DOMAIN 7..131; /note="Hpr_kinase_N"; /evidence="ECO:0000259|Pfam:PF02603"; DOMAIN 133..302; /note="Hpr_kinase_C"; /evidence="ECO:0000259|Pfam:PF07475"	HPrK/P family		SIMILARITY: Belongs to the HPrK/P family. {ECO:0000256|ARBA:ARBA00006883, ECO:0000256|HAMAP-Rule:MF_01249}.	2.7.11.-; 2.7.4.-	35,072			CATALYTIC ACTIVITY: Reaction=[HPr protein]-L-serine + ATP = [HPr protein]-O-phospho-L-serine + ADP + H(+); Xref=Rhea:RHEA:46600, Rhea:RHEA-COMP:11602, Rhea:RHEA-COMP:11603, ChEBI:CHEBI:15378, ChEBI:CHEBI:29999, ChEBI:CHEBI:30616, ChEBI:CHEBI:83421, ChEBI:CHEBI:456216; Evidence={ECO:0000256|ARBA:ARBA00001120, ECO:0000256|HAMAP-Rule:MF_01249}; CATALYTIC ACTIVITY: Reaction=[HPr protein]-O-phospho-L-…	ACT_SITE 142; /evidence="ECO:0000256|HAMAP-Rule:MF_01249"; ACT_SITE 163; /evidence="ECO:0000256|HAMAP-Rule:MF_01249"; ACT_SITE 181; /note="Proton acceptor; for phosphorylation activity. Proton donor; for dephosphorylation activity"; /evidence="ECO:0000256|HAMAP-Rule:MF_01249"; ACT_SITE 246; /evidence="ECO:0000256|HAMAP-Rule:MF_01249"
A0A383XQF8	A0A383XQF8_9GAMM	unreviewed	Putative phosphoenolpyruvate synthase regulatory protein (PEP synthase regulatory protein) (PSRP) (EC 2.7.11.33) (EC 2.7.4.28) (Pyruvate, water dikinase regulatory protein)	DEH80_15480	Abyssibacter profundi				Pyruvate, phosphate/water dikinase regulatory protein family, PSRP subfamily		SIMILARITY: Belongs to the pyruvate, phosphate/water dikinase regulatory protein family. PSRP subfamily. {ECO:0000256|HAMAP-Rule:MF_01062}.	2.7.11.33; 2.7.4.28	30,961			CATALYTIC ACTIVITY: Reaction=[pyruvate, water dikinase] + ADP = [pyruvate, water dikinase]-phosphate + AMP + H(+); Xref=Rhea:RHEA:46020, Rhea:RHEA-COMP:11425, Rhea:RHEA-COMP:11426, ChEBI:CHEBI:15378, ChEBI:CHEBI:43176, ChEBI:CHEBI:68546, ChEBI:CHEBI:456215, ChEBI:CHEBI:456216; EC=2.7.11.33; Evidence={ECO:0000256|HAMAP-Rule:MF_01062}; CATALYTIC ACTIVITY: Reaction=[pyruvate, water dikinase]-phospha…
A0A3N5CFU1	A0A3N5CFU1_9STAP	unreviewed	Putative pyruvate, phosphate dikinase regulatory protein (PPDK regulatory protein) (EC 2.7.11.32) (EC 2.7.4.27)	EDD62_0765	Abyssicoccus albus				Pyruvate, phosphate/water dikinase regulatory protein family, PDRP subfamily		SIMILARITY: Belongs to the pyruvate, phosphate/water dikinase regulatory protein family. PDRP subfamily. {ECO:0000256|HAMAP-Rule:MF_00921}.	2.7.11.32; 2.7.4.27	31,302			CATALYTIC ACTIVITY: Reaction=ADP + N(tele)-phospho-L-histidyl/L-threonyl-[pyruvate, phosphate dikinase] = AMP + H(+) + N(tele)-phospho-L-histidyl/O-phospho-L-threonyl-[pyruvate, phosphate dikinase]; Xref=Rhea:RHEA:43692, Rhea:RHEA-COMP:10650, Rhea:RHEA-COMP:10651, ChEBI:CHEBI:15378, ChEBI:CHEBI:30013, ChEBI:CHEBI:61977, ChEBI:CHEBI:83586, ChEBI:CHEBI:456215, ChEBI:CHEBI:456216; EC=2.7.11.32; Evid…
A0A3N5CEI3	A0A3N5CEI3_9STAP	unreviewed	HPr kinase/phosphorylase (HPrK/P) (EC 2.7.11.-) (EC 2.7.4.-) (HPr(Ser) kinase/phosphorylase)	hprK EDD62_0103	Abyssicoccus albus		DOMAIN: The Walker A ATP-binding motif also binds Pi and PPi. {ECO:0000256|HAMAP-Rule:MF_01249}.	DOMAIN 3..126; /note="Hpr_kinase_N"; /evidence="ECO:0000259|Pfam:PF02603"; DOMAIN 129..297; /note="Hpr_kinase_C"; /evidence="ECO:0000259|Pfam:PF07475"	HPrK/P family		SIMILARITY: Belongs to the HPrK/P family. {ECO:0000256|ARBA:ARBA00006883, ECO:0000256|HAMAP-Rule:MF_01249}.	2.7.11.-; 2.7.4.-	33,899			CATALYTIC ACTIVITY: Reaction=[HPr protein]-L-serine + ATP = [HPr protein]-O-phospho-L-serine + ADP + H(+); Xref=Rhea:RHEA:46600, Rhea:RHEA-COMP:11602, Rhea:RHEA-COMP:11603, ChEBI:CHEBI:15378, ChEBI:CHEBI:29999, ChEBI:CHEBI:30616, ChEBI:CHEBI:83421, ChEBI:CHEBI:456216; Evidence={ECO:0000256|ARBA:ARBA00001120, ECO:0000256|HAMAP-Rule:MF_01249}; CATALYTIC ACTIVITY: Reaction=[HPr protein]-O-phospho-L-…	ACT_SITE 137; /evidence="ECO:0000256|HAMAP-Rule:MF_01249"; ACT_SITE 158; /evidence="ECO:0000256|HAMAP-Rule:MF_01249"; ACT_SITE 176; /note="Proton acceptor; for phosphorylation activity. Proton donor; for dephosphorylation activity"; /evidence="ECO:0000256|HAMAP-Rule:MF_01249"; ACT_SITE 242; /evidence="ECO:0000256|HAMAP-Rule:MF_01249"
B0C306	B0C306_ACAM1	unreviewed	Non-specific serine/threonine protein kinase (EC 2.7.11.1)	AM1_1185	Acaryochloris marina (strain MBIC 11017)			DOMAIN 12..273; /note="Protein kinase"; /evidence="ECO:0000259|PROSITE:PS50011"; DOMAIN 1528..1576; /note="PAS"; /evidence="ECO:0000259|PROSITE:PS50112"; DOMAIN 1623..1677; /note="PAS"; /evidence="ECO:0000259|PROSITE:PS50112"; DOMAIN 1696..1748; /note="PAC"; /evidence="ECO:0000259|PROSITE:PS50113"; DOMAIN 1749..1824; /note="PAS"; /evidence="ECO:0000259|PROSITE:PS50112"; DOMAIN 1827..1879; /note="…				2.7.11.1	315,623			CATALYTIC ACTIVITY: Reaction=ATP + L-seryl-[protein] = ADP + H(+) + O-phospho-L-seryl-[protein]; Xref=Rhea:RHEA:17989, Rhea:RHEA-COMP:9863, Rhea:RHEA-COMP:11604, ChEBI:CHEBI:15378, ChEBI:CHEBI:29999, ChEBI:CHEBI:30616, ChEBI:CHEBI:83421, ChEBI:CHEBI:456216; EC=2.7.11.1; Evidence={ECO:0000256|ARBA:ARBA00001433}; CATALYTIC ACTIVITY: Reaction=ATP + L-threonyl-[protein] = ADP + H(+) + O-phospho-L-thr…
B0C307	B0C307_ACAM1	unreviewed	Non-specific serine/threonine protein kinase (EC 2.7.11.1)	AM1_1186	Acaryochloris marina (strain MBIC 11017)			DOMAIN 15..275; /note="Protein kinase"; /evidence="ECO:0000259|PROSITE:PS50011"; DOMAIN 1537..1563; /note="PAS"; /evidence="ECO:0000259|PROSITE:PS50112"; DOMAIN 1638..1710; /note="PAS"; /evidence="ECO:0000259|PROSITE:PS50112"; DOMAIN 1710..1762; /note="PAC"; /evidence="ECO:0000259|PROSITE:PS50113"; DOMAIN 1786..1836; /note="PAS"; /evidence="ECO:0000259|PROSITE:PS50112"; DOMAIN 1956..2008; /note="…				2.7.11.1	344,588			CATALYTIC ACTIVITY: Reaction=ATP + L-seryl-[protein] = ADP + H(+) + O-phospho-L-seryl-[protein]; Xref=Rhea:RHEA:17989, Rhea:RHEA-COMP:9863, Rhea:RHEA-COMP:11604, ChEBI:CHEBI:15378, ChEBI:CHEBI:29999, ChEBI:CHEBI:30616, ChEBI:CHEBI:83421, ChEBI:CHEBI:456216; EC=2.7.11.1; Evidence={ECO:0000256|ARBA:ARBA00001433}; CATALYTIC ACTIVITY: Reaction=ATP + L-threonyl-[protein] = ADP + H(+) + O-phospho-L-thr…
B0C794	B0C794_ACAM1	unreviewed	Non-specific serine/threonine protein kinase (EC 2.7.11.1)	AM1_5107	Acaryochloris marina (strain MBIC 11017)			DOMAIN 12..270; /note="Protein kinase"; /evidence="ECO:0000259|PROSITE:PS50011"; DOMAIN 1756..1806; /note="PAC"; /evidence="ECO:0000259|PROSITE:PS50113"; DOMAIN 1807..1882; /note="PAS"; /evidence="ECO:0000259|PROSITE:PS50112"; DOMAIN 1885..1937; /note="PAC"; /evidence="ECO:0000259|PROSITE:PS50113"; DOMAIN 1938..2009; /note="PAS"; /evidence="ECO:0000259|PROSITE:PS50112"; DOMAIN 2013..2065; /note="…				2.7.11.1	371,154			CATALYTIC ACTIVITY: Reaction=ATP + L-seryl-[protein] = ADP + H(+) + O-phospho-L-seryl-[protein]; Xref=Rhea:RHEA:17989, Rhea:RHEA-COMP:9863, Rhea:RHEA-COMP:11604, ChEBI:CHEBI:15378, ChEBI:CHEBI:29999, ChEBI:CHEBI:30616, ChEBI:CHEBI:83421, ChEBI:CHEBI:456216; EC=2.7.11.1; Evidence={ECO:0000256|ARBA:ARBA00001433}; CATALYTIC ACTIVITY: Reaction=ATP + L-threonyl-[protein] = ADP + H(+) + O-phospho-L-thr…
A0A2W1JV12	A0A2W1JV12_9CYAN	unreviewed	Non-specific serine/threonine protein kinase (EC 2.7.11.1)	arcB_4 C1752_03654	Acaryochloris sp. RCC1774			DOMAIN 15..273; /note="Protein kinase"; /evidence="ECO:0000259|PROSITE:PS50011"; DOMAIN 1584..1634; /note="PAC"; /evidence="ECO:0000259|PROSITE:PS50113"; DOMAIN 1635..1705; /note="PAS"; /evidence="ECO:0000259|PROSITE:PS50112"; DOMAIN 1708..1760; /note="PAC"; /evidence="ECO:0000259|PROSITE:PS50113"; DOMAIN 1761..1832; /note="PAS"; /evidence="ECO:0000259|PROSITE:PS50112"; DOMAIN 1836..1888; /note="…				2.7.11.1	318,771			CATALYTIC ACTIVITY: Reaction=ATP + L-seryl-[protein] = ADP + H(+) + O-phospho-L-seryl-[protein]; Xref=Rhea:RHEA:17989, Rhea:RHEA-COMP:9863, Rhea:RHEA-COMP:11604, ChEBI:CHEBI:15378, ChEBI:CHEBI:29999, ChEBI:CHEBI:30616, ChEBI:CHEBI:83421, ChEBI:CHEBI:456216; EC=2.7.11.1; Evidence={ECO:0000256|ARBA:ARBA00001433}; CATALYTIC ACTIVITY: Reaction=ATP + L-threonyl-[protein] = ADP + H(+) + O-phospho-L-thr…
C7RMI3	C7RMI3_ACCPU	unreviewed	Isocitrate dehydrogenase kinase/phosphatase (IDH kinase/phosphatase) (IDHK/P) (EC 2.7.11.5) (EC 3.1.3.-)	aceK CAP2UW1_0664	Accumulibacter phosphatis (strain UW-1)				AceK family		SIMILARITY: Belongs to the AceK family. {ECO:0000256|HAMAP-Rule:MF_00747}.	2.7.11.5; 3.1.3.-	67,943		BINDING 343; /note="ATP"; /evidence="ECO:0000256|HAMAP-Rule:MF_00747"	CATALYTIC ACTIVITY: Reaction=ATP + L-seryl-[isocitrate dehydrogenase] = ADP + H(+) + O-phospho-L-seryl-[isocitrate dehydrogenase]; Xref=Rhea:RHEA:43540, Rhea:RHEA-COMP:10605, Rhea:RHEA-COMP:10606, ChEBI:CHEBI:15378, ChEBI:CHEBI:29999, ChEBI:CHEBI:30616, ChEBI:CHEBI:83421, ChEBI:CHEBI:456216; EC=2.7.11.5; Evidence={ECO:0000256|HAMAP-Rule:MF_00747};	ACT_SITE 378; /evidence="ECO:0000256|HAMAP-Rule:MF_00747"
C7RQD5	C7RQD5_ACCPU	unreviewed	HPr kinase/phosphorylase (HPrK/P) (EC 2.7.11.-) (EC 2.7.4.-) (HPr(Ser) kinase/phosphorylase)	hprK CAP2UW1_4306	Accumulibacter phosphatis (strain UW-1)		DOMAIN: The Walker A ATP-binding motif also binds Pi and PPi. {ECO:0000256|HAMAP-Rule:MF_01249}.	DOMAIN 8..133; /note="Hpr_kinase_N"; /evidence="ECO:0000259|Pfam:PF02603"; DOMAIN 136..304; /note="Hpr_kinase_C"; /evidence="ECO:0000259|Pfam:PF07475"	HPrK/P family		SIMILARITY: Belongs to the HPrK/P family. {ECO:0000256|ARBA:ARBA00006883, ECO:0000256|HAMAP-Rule:MF_01249}.	2.7.11.-; 2.7.4.-	34,555			CATALYTIC ACTIVITY: Reaction=[HPr protein]-L-serine + ATP = [HPr protein]-O-phospho-L-serine + ADP + H(+); Xref=Rhea:RHEA:46600, Rhea:RHEA-COMP:11602, Rhea:RHEA-COMP:11603, ChEBI:CHEBI:15378, ChEBI:CHEBI:29999, ChEBI:CHEBI:30616, ChEBI:CHEBI:83421, ChEBI:CHEBI:456216; Evidence={ECO:0000256|ARBA:ARBA00001120, ECO:0000256|HAMAP-Rule:MF_01249}; CATALYTIC ACTIVITY: Reaction=[HPr protein]-O-phospho-L-…	ACT_SITE 144; /evidence="ECO:0000256|HAMAP-Rule:MF_01249"; ACT_SITE 165; /evidence="ECO:0000256|HAMAP-Rule:MF_01249"; ACT_SITE 183; /note="Proton acceptor; for phosphorylation activity. Proton donor; for dephosphorylation activity"; /evidence="ECO:0000256|HAMAP-Rule:MF_01249"; ACT_SITE 249; /evidence="ECO:0000256|HAMAP-Rule:MF_01249"
A0A011Q7T8	A0A011Q7T8_ACCSB	unreviewed	HPr kinase/phosphorylase (HPrK/P) (EC 2.7.11.-) (EC 2.7.4.-) (HPr(Ser) kinase/phosphorylase)	hprK AW11_03669	Accumulibacter sp. (strain BA-93)		DOMAIN: The Walker A ATP-binding motif also binds Pi and PPi. {ECO:0000256|HAMAP-Rule:MF_01249}.	DOMAIN 8..133; /note="Hpr_kinase_N"; /evidence="ECO:0000259|Pfam:PF02603"; DOMAIN 136..304; /note="Hpr_kinase_C"; /evidence="ECO:0000259|Pfam:PF07475"	HPrK/P family		SIMILARITY: Belongs to the HPrK/P family. {ECO:0000256|ARBA:ARBA00006883, ECO:0000256|HAMAP-Rule:MF_01249}.	2.7.11.-; 2.7.4.-	34,546			CATALYTIC ACTIVITY: Reaction=[HPr protein]-L-serine + ATP = [HPr protein]-O-phospho-L-serine + ADP + H(+); Xref=Rhea:RHEA:46600, Rhea:RHEA-COMP:11602, Rhea:RHEA-COMP:11603, ChEBI:CHEBI:15378, ChEBI:CHEBI:29999, ChEBI:CHEBI:30616, ChEBI:CHEBI:83421, ChEBI:CHEBI:456216; Evidence={ECO:0000256|ARBA:ARBA00001120, ECO:0000256|HAMAP-Rule:MF_01249}; CATALYTIC ACTIVITY: Reaction=[HPr protein]-O-phospho-L-…	ACT_SITE 144; /evidence="ECO:0000256|HAMAP-Rule:MF_01249"; ACT_SITE 165; /evidence="ECO:0000256|HAMAP-Rule:MF_01249"; ACT_SITE 183; /note="Proton acceptor; for phosphorylation activity. Proton donor; for dephosphorylation activity"; /evidence="ECO:0000256|HAMAP-Rule:MF_01249"; ACT_SITE 249; /evidence="ECO:0000256|HAMAP-Rule:MF_01249"
A0A011Q9V7	A0A011Q9V7_ACCSB	unreviewed	Isocitrate dehydrogenase kinase/phosphatase (IDH kinase/phosphatase) (IDHK/P) (EC 2.7.11.5) (EC 3.1.3.-)	aceK AW11_03236	Accumulibacter sp. (strain BA-93)				AceK family		SIMILARITY: Belongs to the AceK family. {ECO:0000256|HAMAP-Rule:MF_00747}.	2.7.11.5; 3.1.3.-	70,192		BINDING 365; /note="ATP"; /evidence="ECO:0000256|HAMAP-Rule:MF_00747"	CATALYTIC ACTIVITY: Reaction=ATP + L-seryl-[isocitrate dehydrogenase] = ADP + H(+) + O-phospho-L-seryl-[isocitrate dehydrogenase]; Xref=Rhea:RHEA:43540, Rhea:RHEA-COMP:10605, Rhea:RHEA-COMP:10606, ChEBI:CHEBI:15378, ChEBI:CHEBI:29999, ChEBI:CHEBI:30616, ChEBI:CHEBI:83421, ChEBI:CHEBI:456216; EC=2.7.11.5; Evidence={ECO:0000256|HAMAP-Rule:MF_00747};	ACT_SITE 400; /evidence="ECO:0000256|HAMAP-Rule:MF_00747"
A0A845SJC9	A0A845SJC9_9GAMM	unreviewed	Putative phosphoenolpyruvate synthase regulatory protein (PEP synthase regulatory protein) (PSRP) (EC 2.7.11.33) (EC 2.7.4.28) (Pyruvate, water dikinase regulatory protein)	ppsR GRH90_09965	Acerihabitans arboris				Pyruvate, phosphate/water dikinase regulatory protein family, PSRP subfamily		SIMILARITY: Belongs to the pyruvate, phosphate/water dikinase regulatory protein family. PSRP subfamily. {ECO:0000256|HAMAP-Rule:MF_01062}.	2.7.11.33; 2.7.4.28	30,283			CATALYTIC ACTIVITY: Reaction=[pyruvate, water dikinase] + ADP = [pyruvate, water dikinase]-phosphate + AMP + H(+); Xref=Rhea:RHEA:46020, Rhea:RHEA-COMP:11425, Rhea:RHEA-COMP:11426, ChEBI:CHEBI:15378, ChEBI:CHEBI:43176, ChEBI:CHEBI:68546, ChEBI:CHEBI:456215, ChEBI:CHEBI:456216; EC=2.7.11.33; Evidence={ECO:0000256|HAMAP-Rule:MF_01062}; CATALYTIC ACTIVITY: Reaction=[pyruvate, water dikinase]-phospha…
A0A1H0AU24	A0A1H0AU24_9FIRM	unreviewed	HPr kinase/phosphorylase (HPrK/P) (EC 2.7.11.-) (EC 2.7.4.-) (HPr(Ser) kinase/phosphorylase)	hprK SAMN05192585_11742	Acetanaerobacterium elongatum		DOMAIN: The Walker A ATP-binding motif also binds Pi and PPi. {ECO:0000256|HAMAP-Rule:MF_01249}.	DOMAIN 7..129; /note="Hpr_kinase_N"; /evidence="ECO:0000259|Pfam:PF02603"; DOMAIN 134..302; /note="Hpr_kinase_C"; /evidence="ECO:0000259|Pfam:PF07475"	HPrK/P family		SIMILARITY: Belongs to the HPrK/P family. {ECO:0000256|ARBA:ARBA00006883, ECO:0000256|HAMAP-Rule:MF_01249}.	2.7.11.-; 2.7.4.-	35,885			CATALYTIC ACTIVITY: Reaction=[HPr protein]-L-serine + ATP = [HPr protein]-O-phospho-L-serine + ADP + H(+); Xref=Rhea:RHEA:46600, Rhea:RHEA-COMP:11602, Rhea:RHEA-COMP:11603, ChEBI:CHEBI:15378, ChEBI:CHEBI:29999, ChEBI:CHEBI:30616, ChEBI:CHEBI:83421, ChEBI:CHEBI:456216; Evidence={ECO:0000256|ARBA:ARBA00001120, ECO:0000256|HAMAP-Rule:MF_01249}; CATALYTIC ACTIVITY: Reaction=[HPr protein]-O-phospho-L-…	ACT_SITE 142; /evidence="ECO:0000256|HAMAP-Rule:MF_01249"; ACT_SITE 163; /evidence="ECO:0000256|HAMAP-Rule:MF_01249"; ACT_SITE 181; /note="Proton acceptor; for phosphorylation activity. Proton donor; for dephosphorylation activity"; /evidence="ECO:0000256|HAMAP-Rule:MF_01249"; ACT_SITE 247; /evidence="ECO:0000256|HAMAP-Rule:MF_01249"
A0A2K4ZE70	A0A2K4ZE70_9FIRM	unreviewed	HPr kinase/phosphorylase (HPrK/P) (EC 2.7.11.-) (EC 2.7.4.-) (HPr(Ser) kinase/phosphorylase)	hprK AMURIS_01470	Acetatifactor muris		DOMAIN: The Walker A ATP-binding motif also binds Pi and PPi. {ECO:0000256|HAMAP-Rule:MF_01249}.	DOMAIN 4..128; /note="Hpr_kinase_N"; /evidence="ECO:0000259|Pfam:PF02603"; DOMAIN 131..299; /note="Hpr_kinase_C"; /evidence="ECO:0000259|Pfam:PF07475"	HPrK/P family		SIMILARITY: Belongs to the HPrK/P family. {ECO:0000256|ARBA:ARBA00006883, ECO:0000256|HAMAP-Rule:MF_01249}.	2.7.11.-; 2.7.4.-	35,132			CATALYTIC ACTIVITY: Reaction=[HPr protein]-L-serine + ATP = [HPr protein]-O-phospho-L-serine + ADP + H(+); Xref=Rhea:RHEA:46600, Rhea:RHEA-COMP:11602, Rhea:RHEA-COMP:11603, ChEBI:CHEBI:15378, ChEBI:CHEBI:29999, ChEBI:CHEBI:30616, ChEBI:CHEBI:83421, ChEBI:CHEBI:456216; Evidence={ECO:0000256|ARBA:ARBA00001120, ECO:0000256|HAMAP-Rule:MF_01249}; CATALYTIC ACTIVITY: Reaction=[HPr protein]-O-phospho-L-…	ACT_SITE 139; /evidence="ECO:0000256|HAMAP-Rule:MF_01249"; ACT_SITE 160; /evidence="ECO:0000256|HAMAP-Rule:MF_01249"; ACT_SITE 178; /note="Proton acceptor; for phosphorylation activity. Proton donor; for dephosphorylation activity"; /evidence="ECO:0000256|HAMAP-Rule:MF_01249"; ACT_SITE 244; /evidence="ECO:0000256|HAMAP-Rule:MF_01249"
A0A4P6ZMG4	A0A4P6ZMG4_9LACO	unreviewed	HPr kinase/phosphorylase (HPrK/P) (EC 2.7.11.-) (EC 2.7.4.-) (HPr(Ser) kinase/phosphorylase)	hprK ELX58_06825	Acetilactobacillus jinshanensis		DOMAIN: The Walker A ATP-binding motif also binds Pi and PPi. {ECO:0000256|HAMAP-Rule:MF_01249}.	DOMAIN 7..130; /note="Hpr_kinase_N"; /evidence="ECO:0000259|Pfam:PF02603"; DOMAIN 133..301; /note="Hpr_kinase_C"; /evidence="ECO:0000259|Pfam:PF07475"	HPrK/P family		SIMILARITY: Belongs to the HPrK/P family. {ECO:0000256|ARBA:ARBA00006883, ECO:0000256|HAMAP-Rule:MF_01249}.	2.7.11.-; 2.7.4.-	39,015			CATALYTIC ACTIVITY: Reaction=[HPr protein]-L-serine + ATP = [HPr protein]-O-phospho-L-serine + ADP + H(+); Xref=Rhea:RHEA:46600, Rhea:RHEA-COMP:11602, Rhea:RHEA-COMP:11603, ChEBI:CHEBI:15378, ChEBI:CHEBI:29999, ChEBI:CHEBI:30616, ChEBI:CHEBI:83421, ChEBI:CHEBI:456216; Evidence={ECO:0000256|ARBA:ARBA00001120, ECO:0000256|HAMAP-Rule:MF_01249}; CATALYTIC ACTIVITY: Reaction=[HPr protein]-O-phospho-L-…	ACT_SITE 141; /evidence="ECO:0000256|HAMAP-Rule:MF_01249"; ACT_SITE 162; /evidence="ECO:0000256|HAMAP-Rule:MF_01249"; ACT_SITE 180; /note="Proton acceptor; for phosphorylation activity. Proton donor; for dephosphorylation activity"; /evidence="ECO:0000256|HAMAP-Rule:MF_01249"; ACT_SITE 246; /evidence="ECO:0000256|HAMAP-Rule:MF_01249"
A0A4V1ALL1	A0A4V1ALL1_9LACO	unreviewed	Putative pyruvate, phosphate dikinase regulatory protein (PPDK regulatory protein) (EC 2.7.11.32) (EC 2.7.4.27)	ELX58_02185	Acetilactobacillus jinshanensis				Pyruvate, phosphate/water dikinase regulatory protein family, PDRP subfamily		SIMILARITY: Belongs to the pyruvate, phosphate/water dikinase regulatory protein family. PDRP subfamily. {ECO:0000256|HAMAP-Rule:MF_00921}.	2.7.11.32; 2.7.4.27	29,874			CATALYTIC ACTIVITY: Reaction=ADP + N(tele)-phospho-L-histidyl/L-threonyl-[pyruvate, phosphate dikinase] = AMP + H(+) + N(tele)-phospho-L-histidyl/O-phospho-L-threonyl-[pyruvate, phosphate dikinase]; Xref=Rhea:RHEA:43692, Rhea:RHEA-COMP:10650, Rhea:RHEA-COMP:10651, ChEBI:CHEBI:15378, ChEBI:CHEBI:30013, ChEBI:CHEBI:61977, ChEBI:CHEBI:83586, ChEBI:CHEBI:456215, ChEBI:CHEBI:456216; EC=2.7.11.32; Evid…
A0A1I0XYZ8	A0A1I0XYZ8_9FIRM	unreviewed	HPr kinase/phosphorylase (HPrK/P) (EC 2.7.11.-) (EC 2.7.4.-) (HPr(Ser) kinase/phosphorylase)	hprK SAMN05216249_10838	Acetitomaculum ruminis DSM 5522		DOMAIN: The Walker A ATP-binding motif also binds Pi and PPi. {ECO:0000256|HAMAP-Rule:MF_01249}.	DOMAIN 7..130; /note="Hpr_kinase_N"; /evidence="ECO:0000259|Pfam:PF02603"; DOMAIN 133..301; /note="Hpr_kinase_C"; /evidence="ECO:0000259|Pfam:PF07475"	HPrK/P family		SIMILARITY: Belongs to the HPrK/P family. {ECO:0000256|ARBA:ARBA00006883, ECO:0000256|HAMAP-Rule:MF_01249}.	2.7.11.-; 2.7.4.-	34,919			CATALYTIC ACTIVITY: Reaction=[HPr protein]-L-serine + ATP = [HPr protein]-O-phospho-L-serine + ADP + H(+); Xref=Rhea:RHEA:46600, Rhea:RHEA-COMP:11602, Rhea:RHEA-COMP:11603, ChEBI:CHEBI:15378, ChEBI:CHEBI:29999, ChEBI:CHEBI:30616, ChEBI:CHEBI:83421, ChEBI:CHEBI:456216; Evidence={ECO:0000256|ARBA:ARBA00001120, ECO:0000256|HAMAP-Rule:MF_01249}; CATALYTIC ACTIVITY: Reaction=[HPr protein]-O-phospho-L-…	ACT_SITE 141; /evidence="ECO:0000256|HAMAP-Rule:MF_01249"; ACT_SITE 162; /evidence="ECO:0000256|HAMAP-Rule:MF_01249"; ACT_SITE 180; /note="Proton acceptor; for phosphorylation activity. Proton donor; for dephosphorylation activity"; /evidence="ECO:0000256|HAMAP-Rule:MF_01249"; ACT_SITE 246; /evidence="ECO:0000256|HAMAP-Rule:MF_01249"
A0A0V8QC53	A0A0V8QC53_9FIRM	unreviewed	HPr kinase/phosphorylase (HPrK/P) (EC 2.7.11.-) (EC 2.7.4.-) (HPr(Ser) kinase/phosphorylase)	hprK ASU35_14565	Acetivibrio ethanolgignens		DOMAIN: The Walker A ATP-binding motif also binds Pi and PPi. {ECO:0000256|HAMAP-Rule:MF_01249}.	DOMAIN 4..128; /note="Hpr_kinase_N"; /evidence="ECO:0000259|Pfam:PF02603"; DOMAIN 131..299; /note="Hpr_kinase_C"; /evidence="ECO:0000259|Pfam:PF07475"	HPrK/P family		SIMILARITY: Belongs to the HPrK/P family. {ECO:0000256|ARBA:ARBA00006883, ECO:0000256|HAMAP-Rule:MF_01249}.	2.7.11.-; 2.7.4.-	34,771			CATALYTIC ACTIVITY: Reaction=[HPr protein]-L-serine + ATP = [HPr protein]-O-phospho-L-serine + ADP + H(+); Xref=Rhea:RHEA:46600, Rhea:RHEA-COMP:11602, Rhea:RHEA-COMP:11603, ChEBI:CHEBI:15378, ChEBI:CHEBI:29999, ChEBI:CHEBI:30616, ChEBI:CHEBI:83421, ChEBI:CHEBI:456216; Evidence={ECO:0000256|ARBA:ARBA00001120, ECO:0000256|HAMAP-Rule:MF_01249}; CATALYTIC ACTIVITY: Reaction=[HPr protein]-O-phospho-L-…	ACT_SITE 139; /evidence="ECO:0000256|HAMAP-Rule:MF_01249"; ACT_SITE 160; /evidence="ECO:0000256|HAMAP-Rule:MF_01249"; ACT_SITE 178; /note="Proton acceptor; for phosphorylation activity. Proton donor; for dephosphorylation activity"; /evidence="ECO:0000256|HAMAP-Rule:MF_01249"; ACT_SITE 244; /evidence="ECO:0000256|HAMAP-Rule:MF_01249"
A0A4Q0I4D8	A0A4Q0I4D8_9FIRM	unreviewed	HPr kinase/phosphorylase (HPrK/P) (EC 2.7.11.-) (EC 2.7.4.-) (HPr(Ser) kinase/phosphorylase)	hprK EFD62_08420	Acetivibrio mesophilus		DOMAIN: The Walker A ATP-binding motif also binds Pi and PPi. {ECO:0000256|HAMAP-Rule:MF_01249}.	DOMAIN 4..129; /note="Hpr_kinase_N"; /evidence="ECO:0000259|Pfam:PF02603"; DOMAIN 132..300; /note="Hpr_kinase_C"; /evidence="ECO:0000259|Pfam:PF07475"	HPrK/P family		SIMILARITY: Belongs to the HPrK/P family. {ECO:0000256|ARBA:ARBA00006883, ECO:0000256|HAMAP-Rule:MF_01249}.	2.7.11.-; 2.7.4.-	34,829			CATALYTIC ACTIVITY: Reaction=[HPr protein]-L-serine + ATP = [HPr protein]-O-phospho-L-serine + ADP + H(+); Xref=Rhea:RHEA:46600, Rhea:RHEA-COMP:11602, Rhea:RHEA-COMP:11603, ChEBI:CHEBI:15378, ChEBI:CHEBI:29999, ChEBI:CHEBI:30616, ChEBI:CHEBI:83421, ChEBI:CHEBI:456216; Evidence={ECO:0000256|ARBA:ARBA00001120, ECO:0000256|HAMAP-Rule:MF_01249}; CATALYTIC ACTIVITY: Reaction=[HPr protein]-O-phospho-L-…	ACT_SITE 140; /evidence="ECO:0000256|HAMAP-Rule:MF_01249"; ACT_SITE 161; /evidence="ECO:0000256|HAMAP-Rule:MF_01249"; ACT_SITE 179; /note="Proton acceptor; for phosphorylation activity. Proton donor; for dephosphorylation activity"; /evidence="ECO:0000256|HAMAP-Rule:MF_01249"; ACT_SITE 245; /evidence="ECO:0000256|HAMAP-Rule:MF_01249"
A0A2K9E4L5	A0A2K9E4L5_9FIRM	unreviewed	HPr kinase/phosphorylase (HPrK/P) (EC 2.7.11.-) (EC 2.7.4.-) (HPr(Ser) kinase/phosphorylase)	hprK B9R14_00090 B9R14_00275 B9R14_16590 HVS_12310	Acetivibrio saccincola		DOMAIN: The Walker A ATP-binding motif also binds Pi and PPi. {ECO:0000256|HAMAP-Rule:MF_01249}.	DOMAIN 22..146; /note="Hpr_kinase_N"; /evidence="ECO:0000259|Pfam:PF02603"; DOMAIN 151..317; /note="Hpr_kinase_C"; /evidence="ECO:0000259|Pfam:PF07475"	HPrK/P family		SIMILARITY: Belongs to the HPrK/P family. {ECO:0000256|ARBA:ARBA00006883, ECO:0000256|HAMAP-Rule:MF_01249}.	2.7.11.-; 2.7.4.-	37,803			CATALYTIC ACTIVITY: Reaction=[HPr protein]-L-serine + ATP = [HPr protein]-O-phospho-L-serine + ADP + H(+); Xref=Rhea:RHEA:46600, Rhea:RHEA-COMP:11602, Rhea:RHEA-COMP:11603, ChEBI:CHEBI:15378, ChEBI:CHEBI:29999, ChEBI:CHEBI:30616, ChEBI:CHEBI:83421, ChEBI:CHEBI:456216; Evidence={ECO:0000256|ARBA:ARBA00001120, ECO:0000256|HAMAP-Rule:MF_01249}; CATALYTIC ACTIVITY: Reaction=[HPr protein]-O-phospho-L-…	ACT_SITE 157; /evidence="ECO:0000256|HAMAP-Rule:MF_01249"; ACT_SITE 178; /evidence="ECO:0000256|HAMAP-Rule:MF_01249"; ACT_SITE 196; /note="Proton acceptor; for phosphorylation activity. Proton donor; for dephosphorylation activity"; /evidence="ECO:0000256|HAMAP-Rule:MF_01249"; ACT_SITE 262; /evidence="ECO:0000256|HAMAP-Rule:MF_01249"
A3DBM2	A3DBM2_ACET2	unreviewed	HPr kinase/phosphorylase (HPrK/P) (EC 2.7.11.-) (EC 2.7.4.-) (HPr(Ser) kinase/phosphorylase)	hprK Cthe_0110	Acetivibrio thermocellus (strain ATCC 27405 / DSM 1237 / JCM 9322 / NBRC 103400 / NCIMB 10682 / NRRL B-4536 / VPI 7372) (Hungateiclostridium thermocellum)		DOMAIN: The Walker A ATP-binding motif also binds Pi and PPi. {ECO:0000256|HAMAP-Rule:MF_01249}.	DOMAIN 9..135; /note="Hpr_kinase_N"; /evidence="ECO:0000259|Pfam:PF02603"; DOMAIN 138..306; /note="Hpr_kinase_C"; /evidence="ECO:0000259|Pfam:PF07475"	HPrK/P family		SIMILARITY: Belongs to the HPrK/P family. {ECO:0000256|ARBA:ARBA00006883, ECO:0000256|HAMAP-Rule:MF_01249}.	2.7.11.-; 2.7.4.-	35,739			CATALYTIC ACTIVITY: Reaction=[HPr protein]-L-serine + ATP = [HPr protein]-O-phospho-L-serine + ADP + H(+); Xref=Rhea:RHEA:46600, Rhea:RHEA-COMP:11602, Rhea:RHEA-COMP:11603, ChEBI:CHEBI:15378, ChEBI:CHEBI:29999, ChEBI:CHEBI:30616, ChEBI:CHEBI:83421, ChEBI:CHEBI:456216; Evidence={ECO:0000256|ARBA:ARBA00001120, ECO:0000256|HAMAP-Rule:MF_01249}; CATALYTIC ACTIVITY: Reaction=[HPr protein]-O-phospho-L-…	ACT_SITE 146; /evidence="ECO:0000256|HAMAP-Rule:MF_01249"; ACT_SITE 167; /evidence="ECO:0000256|HAMAP-Rule:MF_01249"; ACT_SITE 185; /note="Proton acceptor; for phosphorylation activity. Proton donor; for dephosphorylation activity"; /evidence="ECO:0000256|HAMAP-Rule:MF_01249"; ACT_SITE 251; /evidence="ECO:0000256|HAMAP-Rule:MF_01249"
W4V4P1	W4V4P1_9FIRM	unreviewed	HPr kinase/phosphorylase (HPrK/P) (EC 2.7.11.-) (EC 2.7.4.-) (HPr(Ser) kinase/phosphorylase)	hprK JCM21531_1541	Acetivibrio thermocellus JCM 21531		DOMAIN: The Walker A ATP-binding motif also binds Pi and PPi. {ECO:0000256|HAMAP-Rule:MF_01249}.	DOMAIN 4..129; /note="Hpr_kinase_N"; /evidence="ECO:0000259|Pfam:PF02603"; DOMAIN 132..300; /note="Hpr_kinase_C"; /evidence="ECO:0000259|Pfam:PF07475"	HPrK/P family		SIMILARITY: Belongs to the HPrK/P family. {ECO:0000256|ARBA:ARBA00006883, ECO:0000256|HAMAP-Rule:MF_01249}.	2.7.11.-; 2.7.4.-	34,103			CATALYTIC ACTIVITY: Reaction=[HPr protein]-L-serine + ATP = [HPr protein]-O-phospho-L-serine + ADP + H(+); Xref=Rhea:RHEA:46600, Rhea:RHEA-COMP:11602, Rhea:RHEA-COMP:11603, ChEBI:CHEBI:15378, ChEBI:CHEBI:29999, ChEBI:CHEBI:30616, ChEBI:CHEBI:83421, ChEBI:CHEBI:456216; Evidence={ECO:0000256|ARBA:ARBA00001120, ECO:0000256|HAMAP-Rule:MF_01249}; CATALYTIC ACTIVITY: Reaction=[HPr protein]-O-phospho-L-…	ACT_SITE 140; /evidence="ECO:0000256|HAMAP-Rule:MF_01249"; ACT_SITE 161; /evidence="ECO:0000256|HAMAP-Rule:MF_01249"; ACT_SITE 179; /note="Proton acceptor; for phosphorylation activity. Proton donor; for dephosphorylation activity"; /evidence="ECO:0000256|HAMAP-Rule:MF_01249"; ACT_SITE 245; /evidence="ECO:0000256|HAMAP-Rule:MF_01249"
A0A1T5BT45	A0A1T5BT45_9FIRM	unreviewed	HPr kinase/phosphorylase (HPrK/P) (EC 2.7.11.-) (EC 2.7.4.-) (HPr(Ser) kinase/phosphorylase)	hprK SAMN02745120_1849	Acetoanaerobium noterae		DOMAIN: The Walker A ATP-binding motif also binds Pi and PPi. {ECO:0000256|HAMAP-Rule:MF_01249}.	DOMAIN 10..133; /note="Hpr_kinase_N"; /evidence="ECO:0000259|Pfam:PF02603"; DOMAIN 137..304; /note="Hpr_kinase_C"; /evidence="ECO:0000259|Pfam:PF07475"	HPrK/P family		SIMILARITY: Belongs to the HPrK/P family. {ECO:0000256|ARBA:ARBA00006883, ECO:0000256|HAMAP-Rule:MF_01249}.	2.7.11.-; 2.7.4.-	35,528			CATALYTIC ACTIVITY: Reaction=[HPr protein]-L-serine + ATP = [HPr protein]-O-phospho-L-serine + ADP + H(+); Xref=Rhea:RHEA:46600, Rhea:RHEA-COMP:11602, Rhea:RHEA-COMP:11603, ChEBI:CHEBI:15378, ChEBI:CHEBI:29999, ChEBI:CHEBI:30616, ChEBI:CHEBI:83421, ChEBI:CHEBI:456216; Evidence={ECO:0000256|ARBA:ARBA00001120, ECO:0000256|HAMAP-Rule:MF_01249}; CATALYTIC ACTIVITY: Reaction=[HPr protein]-O-phospho-L-…	ACT_SITE 144; /evidence="ECO:0000256|HAMAP-Rule:MF_01249"; ACT_SITE 165; /evidence="ECO:0000256|HAMAP-Rule:MF_01249"; ACT_SITE 183; /note="Proton acceptor; for phosphorylation activity. Proton donor; for dephosphorylation activity"; /evidence="ECO:0000256|HAMAP-Rule:MF_01249"; ACT_SITE 249; /evidence="ECO:0000256|HAMAP-Rule:MF_01249"
A0A1T4ZXY8	A0A1T4ZXY8_9FIRM	unreviewed	Putative pyruvate, phosphate dikinase regulatory protein (PPDK regulatory protein) (EC 2.7.11.32) (EC 2.7.4.27)	SAMN02745120_0492	Acetoanaerobium noterae				Pyruvate, phosphate/water dikinase regulatory protein family, PDRP subfamily		SIMILARITY: Belongs to the pyruvate, phosphate/water dikinase regulatory protein family. PDRP subfamily. {ECO:0000256|HAMAP-Rule:MF_00921}.	2.7.11.32; 2.7.4.27	30,697			CATALYTIC ACTIVITY: Reaction=ADP + N(tele)-phospho-L-histidyl/L-threonyl-[pyruvate, phosphate dikinase] = AMP + H(+) + N(tele)-phospho-L-histidyl/O-phospho-L-threonyl-[pyruvate, phosphate dikinase]; Xref=Rhea:RHEA:43692, Rhea:RHEA-COMP:10650, Rhea:RHEA-COMP:10651, ChEBI:CHEBI:15378, ChEBI:CHEBI:30013, ChEBI:CHEBI:61977, ChEBI:CHEBI:83586, ChEBI:CHEBI:456215, ChEBI:CHEBI:456216; EC=2.7.11.32; Evid…
E3PW59	E3PW59_ACESD	unreviewed	HPr kinase/phosphorylase (HPrK/P) (EC 2.7.11.-) (EC 2.7.4.-) (HPr(Ser) kinase/phosphorylase)	hprK CLOST_0548	Acetoanaerobium sticklandii (strain ATCC 12662 / DSM 519 / JCM 1433 / CCUG 9281 / NCIMB 10654 / HF) (Clostridium sticklandii)		DOMAIN: The Walker A ATP-binding motif also binds Pi and PPi. {ECO:0000256|HAMAP-Rule:MF_01249}.	DOMAIN 19..142; /note="Hpr_kinase_N"; /evidence="ECO:0000259|Pfam:PF02603"; DOMAIN 146..313; /note="Hpr_kinase_C"; /evidence="ECO:0000259|Pfam:PF07475"	HPrK/P family		SIMILARITY: Belongs to the HPrK/P family. {ECO:0000256|ARBA:ARBA00006883, ECO:0000256|HAMAP-Rule:MF_01249}.	2.7.11.-; 2.7.4.-	36,519			CATALYTIC ACTIVITY: Reaction=[HPr protein]-L-serine + ATP = [HPr protein]-O-phospho-L-serine + ADP + H(+); Xref=Rhea:RHEA:46600, Rhea:RHEA-COMP:11602, Rhea:RHEA-COMP:11603, ChEBI:CHEBI:15378, ChEBI:CHEBI:29999, ChEBI:CHEBI:30616, ChEBI:CHEBI:83421, ChEBI:CHEBI:456216; Evidence={ECO:0000256|ARBA:ARBA00001120, ECO:0000256|HAMAP-Rule:MF_01249}; CATALYTIC ACTIVITY: Reaction=[HPr protein]-O-phospho-L-…	ACT_SITE 153; /evidence="ECO:0000256|HAMAP-Rule:MF_01249"; ACT_SITE 174; /evidence="ECO:0000256|HAMAP-Rule:MF_01249"; ACT_SITE 192; /note="Proton acceptor; for phosphorylation activity. Proton donor; for dephosphorylation activity"; /evidence="ECO:0000256|HAMAP-Rule:MF_01249"; ACT_SITE 258; /evidence="ECO:0000256|HAMAP-Rule:MF_01249"
E3PSN4	E3PSN4_ACESD	unreviewed	Putative pyruvate, phosphate dikinase regulatory protein (PPDK regulatory protein) (EC 2.7.11.32) (EC 2.7.4.27)	yqfL CLOST_1768	Acetoanaerobium sticklandii (strain ATCC 12662 / DSM 519 / JCM 1433 / CCUG 9281 / NCIMB 10654 / HF) (Clostridium sticklandii)				Pyruvate, phosphate/water dikinase regulatory protein family, PDRP subfamily		SIMILARITY: Belongs to the pyruvate, phosphate/water dikinase regulatory protein family. PDRP subfamily. {ECO:0000256|HAMAP-Rule:MF_00921}.	2.7.11.32; 2.7.4.27	30,645			CATALYTIC ACTIVITY: Reaction=ADP + N(tele)-phospho-L-histidyl/L-threonyl-[pyruvate, phosphate dikinase] = AMP + H(+) + N(tele)-phospho-L-histidyl/O-phospho-L-threonyl-[pyruvate, phosphate dikinase]; Xref=Rhea:RHEA:43692, Rhea:RHEA-COMP:10650, Rhea:RHEA-COMP:10651, ChEBI:CHEBI:15378, ChEBI:CHEBI:30013, ChEBI:CHEBI:61977, ChEBI:CHEBI:83586, ChEBI:CHEBI:456215, ChEBI:CHEBI:456216; EC=2.7.11.32; Evid…
A0A1U9KKF9	A0A1U9KKF9_ACEAC	unreviewed	Putative pyruvate, phosphate dikinase regulatory protein (PPDK regulatory protein) (EC 2.7.11.32) (EC 2.7.4.27)	A0U92_03945	Acetobacter aceti				Pyruvate, phosphate/water dikinase regulatory protein family, PDRP subfamily		SIMILARITY: Belongs to the pyruvate, phosphate/water dikinase regulatory protein family. PDRP subfamily. {ECO:0000256|HAMAP-Rule:MF_00921}.	2.7.11.32; 2.7.4.27	31,378			CATALYTIC ACTIVITY: Reaction=ADP + N(tele)-phospho-L-histidyl/L-threonyl-[pyruvate, phosphate dikinase] = AMP + H(+) + N(tele)-phospho-L-histidyl/O-phospho-L-threonyl-[pyruvate, phosphate dikinase]; Xref=Rhea:RHEA:43692, Rhea:RHEA-COMP:10650, Rhea:RHEA-COMP:10651, ChEBI:CHEBI:15378, ChEBI:CHEBI:30013, ChEBI:CHEBI:61977, ChEBI:CHEBI:83586, ChEBI:CHEBI:456215, ChEBI:CHEBI:456216; EC=2.7.11.32; Evid…
A0A6S6PFR1	A0A6S6PFR1_ACEAC	unreviewed	Putative pyruvate, phosphate dikinase regulatory protein (PPDK regulatory protein) (EC 2.7.11.32) (EC 2.7.4.27)	AAJCM20276_12520	Acetobacter aceti				Pyruvate, phosphate/water dikinase regulatory protein family, PDRP subfamily		SIMILARITY: Belongs to the pyruvate, phosphate/water dikinase regulatory protein family. PDRP subfamily. {ECO:0000256|HAMAP-Rule:MF_00921}.	2.7.11.32; 2.7.4.27	31,408			CATALYTIC ACTIVITY: Reaction=ADP + N(tele)-phospho-L-histidyl/L-threonyl-[pyruvate, phosphate dikinase] = AMP + H(+) + N(tele)-phospho-L-histidyl/O-phospho-L-threonyl-[pyruvate, phosphate dikinase]; Xref=Rhea:RHEA:43692, Rhea:RHEA-COMP:10650, Rhea:RHEA-COMP:10651, ChEBI:CHEBI:15378, ChEBI:CHEBI:30013, ChEBI:CHEBI:61977, ChEBI:CHEBI:83586, ChEBI:CHEBI:456215, ChEBI:CHEBI:456216; EC=2.7.11.32; Evid…
A0A0D6MY85	A0A0D6MY85_ACEAC	unreviewed	Putative pyruvate, phosphate dikinase regulatory protein (PPDK regulatory protein) (EC 2.7.11.32) (EC 2.7.4.27)	Abac_063_057	Acetobacter aceti NBRC 14818				Pyruvate, phosphate/water dikinase regulatory protein family, PDRP subfamily		SIMILARITY: Belongs to the pyruvate, phosphate/water dikinase regulatory protein family. PDRP subfamily. {ECO:0000256|HAMAP-Rule:MF_00921}.	2.7.11.32; 2.7.4.27	31,426			CATALYTIC ACTIVITY: Reaction=ADP + N(tele)-phospho-L-histidyl/L-threonyl-[pyruvate, phosphate dikinase] = AMP + H(+) + N(tele)-phospho-L-histidyl/O-phospho-L-threonyl-[pyruvate, phosphate dikinase]; Xref=Rhea:RHEA:43692, Rhea:RHEA-COMP:10650, Rhea:RHEA-COMP:10651, ChEBI:CHEBI:15378, ChEBI:CHEBI:30013, ChEBI:CHEBI:61977, ChEBI:CHEBI:83586, ChEBI:CHEBI:456215, ChEBI:CHEBI:456216; EC=2.7.11.32; Evid…
A0A1D8QWF6	A0A1D8QWF6_9PROT	unreviewed	Putative pyruvate, phosphate dikinase regulatory protein (PPDK regulatory protein) (EC 2.7.11.32) (EC 2.7.4.27)	A4S02_07690 S101447_02000	Acetobacter ascendens				Pyruvate, phosphate/water dikinase regulatory protein family, PDRP subfamily		SIMILARITY: Belongs to the pyruvate, phosphate/water dikinase regulatory protein family. PDRP subfamily. {ECO:0000256|HAMAP-Rule:MF_00921}.	2.7.11.32; 2.7.4.27	30,931			CATALYTIC ACTIVITY: Reaction=ADP + N(tele)-phospho-L-histidyl/L-threonyl-[pyruvate, phosphate dikinase] = AMP + H(+) + N(tele)-phospho-L-histidyl/O-phospho-L-threonyl-[pyruvate, phosphate dikinase]; Xref=Rhea:RHEA:43692, Rhea:RHEA-COMP:10650, Rhea:RHEA-COMP:10651, ChEBI:CHEBI:15378, ChEBI:CHEBI:30013, ChEBI:CHEBI:61977, ChEBI:CHEBI:83586, ChEBI:CHEBI:456215, ChEBI:CHEBI:456216; EC=2.7.11.32; Evid…
A0A149UXI6	A0A149UXI6_9PROT	unreviewed	Putative pyruvate, phosphate dikinase regulatory protein (PPDK regulatory protein) (EC 2.7.11.32) (EC 2.7.4.27)	AD952_04485 AD954_02545	Acetobacter cerevisiae				Pyruvate, phosphate/water dikinase regulatory protein family, PDRP subfamily		SIMILARITY: Belongs to the pyruvate, phosphate/water dikinase regulatory protein family. PDRP subfamily. {ECO:0000256|HAMAP-Rule:MF_00921}.	2.7.11.32; 2.7.4.27	31,102			CATALYTIC ACTIVITY: Reaction=ADP + N(tele)-phospho-L-histidyl/L-threonyl-[pyruvate, phosphate dikinase] = AMP + H(+) + N(tele)-phospho-L-histidyl/O-phospho-L-threonyl-[pyruvate, phosphate dikinase]; Xref=Rhea:RHEA:43692, Rhea:RHEA-COMP:10650, Rhea:RHEA-COMP:10651, ChEBI:CHEBI:15378, ChEBI:CHEBI:30013, ChEBI:CHEBI:61977, ChEBI:CHEBI:83586, ChEBI:CHEBI:456215, ChEBI:CHEBI:456216; EC=2.7.11.32; Evid…
A0A149Q450	A0A149Q450_9PROT	unreviewed	Putative pyruvate, phosphate dikinase regulatory protein (PPDK regulatory protein) (EC 2.7.11.32) (EC 2.7.4.27)	AD928_12325	Acetobacter cerevisiae				Pyruvate, phosphate/water dikinase regulatory protein family, PDRP subfamily		SIMILARITY: Belongs to the pyruvate, phosphate/water dikinase regulatory protein family. PDRP subfamily. {ECO:0000256|HAMAP-Rule:MF_00921}.	2.7.11.32; 2.7.4.27	31,146			CATALYTIC ACTIVITY: Reaction=ADP + N(tele)-phospho-L-histidyl/L-threonyl-[pyruvate, phosphate dikinase] = AMP + H(+) + N(tele)-phospho-L-histidyl/O-phospho-L-threonyl-[pyruvate, phosphate dikinase]; Xref=Rhea:RHEA:43692, Rhea:RHEA-COMP:10650, Rhea:RHEA-COMP:10651, ChEBI:CHEBI:15378, ChEBI:CHEBI:30013, ChEBI:CHEBI:61977, ChEBI:CHEBI:83586, ChEBI:CHEBI:456215, ChEBI:CHEBI:456216; EC=2.7.11.32; Evid…
A0A1Z5YTI2	A0A1Z5YTI2_9PROT	unreviewed	Putative pyruvate, phosphate dikinase regulatory protein (PPDK regulatory protein) (EC 2.7.11.32) (EC 2.7.4.27)	Abci_008_053 HK14_08610	Acetobacter cibinongensis				Pyruvate, phosphate/water dikinase regulatory protein family, PDRP subfamily		SIMILARITY: Belongs to the pyruvate, phosphate/water dikinase regulatory protein family. PDRP subfamily. {ECO:0000256|HAMAP-Rule:MF_00921}.	2.7.11.32; 2.7.4.27	31,321			CATALYTIC ACTIVITY: Reaction=ADP + N(tele)-phospho-L-histidyl/L-threonyl-[pyruvate, phosphate dikinase] = AMP + H(+) + N(tele)-phospho-L-histidyl/O-phospho-L-threonyl-[pyruvate, phosphate dikinase]; Xref=Rhea:RHEA:43692, Rhea:RHEA-COMP:10650, Rhea:RHEA-COMP:10651, ChEBI:CHEBI:15378, ChEBI:CHEBI:30013, ChEBI:CHEBI:61977, ChEBI:CHEBI:83586, ChEBI:CHEBI:456215, ChEBI:CHEBI:456216; EC=2.7.11.32; Evid…
A0A269Y0F4	A0A269Y0F4_9PROT	unreviewed	Putative pyruvate, phosphate dikinase regulatory protein (PPDK regulatory protein) (EC 2.7.11.32) (EC 2.7.4.27)	B8X00_03390	Acetobacter fabarum				Pyruvate, phosphate/water dikinase regulatory protein family, PDRP subfamily		SIMILARITY: Belongs to the pyruvate, phosphate/water dikinase regulatory protein family. PDRP subfamily. {ECO:0000256|HAMAP-Rule:MF_00921}.	2.7.11.32; 2.7.4.27	31,139			CATALYTIC ACTIVITY: Reaction=ADP + N(tele)-phospho-L-histidyl/L-threonyl-[pyruvate, phosphate dikinase] = AMP + H(+) + N(tele)-phospho-L-histidyl/O-phospho-L-threonyl-[pyruvate, phosphate dikinase]; Xref=Rhea:RHEA:43692, Rhea:RHEA-COMP:10650, Rhea:RHEA-COMP:10651, ChEBI:CHEBI:15378, ChEBI:CHEBI:30013, ChEBI:CHEBI:61977, ChEBI:CHEBI:83586, ChEBI:CHEBI:456215, ChEBI:CHEBI:456216; EC=2.7.11.32; Evid…
A0A0U5F5F4	A0A0U5F5F4_9PROT	unreviewed	Putative pyruvate, phosphate dikinase regulatory protein (PPDK regulatory protein) (EC 2.7.11.32) (EC 2.7.4.27)	AGA_2270	Acetobacter ghanensis				Pyruvate, phosphate/water dikinase regulatory protein family, PDRP subfamily		SIMILARITY: Belongs to the pyruvate, phosphate/water dikinase regulatory protein family. PDRP subfamily. {ECO:0000256|HAMAP-Rule:MF_00921}.	2.7.11.32; 2.7.4.27	31,054			CATALYTIC ACTIVITY: Reaction=ADP + N(tele)-phospho-L-histidyl/L-threonyl-[pyruvate, phosphate dikinase] = AMP + H(+) + N(tele)-phospho-L-histidyl/O-phospho-L-threonyl-[pyruvate, phosphate dikinase]; Xref=Rhea:RHEA:43692, Rhea:RHEA-COMP:10650, Rhea:RHEA-COMP:10651, ChEBI:CHEBI:15378, ChEBI:CHEBI:30013, ChEBI:CHEBI:61977, ChEBI:CHEBI:83586, ChEBI:CHEBI:456215, ChEBI:CHEBI:456216; EC=2.7.11.32; Evid…
A0A252AQQ7	A0A252AQQ7_9PROT	unreviewed	Putative pyruvate, phosphate dikinase regulatory protein (PPDK regulatory protein) (EC 2.7.11.32) (EC 2.7.4.27)	AIN02nite_14840 HK17_10765	Acetobacter indonesiensis				Pyruvate, phosphate/water dikinase regulatory protein family, PDRP subfamily		SIMILARITY: Belongs to the pyruvate, phosphate/water dikinase regulatory protein family. PDRP subfamily. {ECO:0000256|HAMAP-Rule:MF_00921}.	2.7.11.32; 2.7.4.27	31,052			CATALYTIC ACTIVITY: Reaction=ADP + N(tele)-phospho-L-histidyl/L-threonyl-[pyruvate, phosphate dikinase] = AMP + H(+) + N(tele)-phospho-L-histidyl/O-phospho-L-threonyl-[pyruvate, phosphate dikinase]; Xref=Rhea:RHEA:43692, Rhea:RHEA-COMP:10650, Rhea:RHEA-COMP:10651, ChEBI:CHEBI:15378, ChEBI:CHEBI:30013, ChEBI:CHEBI:61977, ChEBI:CHEBI:83586, ChEBI:CHEBI:456215, ChEBI:CHEBI:456216; EC=2.7.11.32; Evid…
A0A841QCL0	A0A841QCL0_9PROT	unreviewed	Putative pyruvate, phosphate dikinase regulatory protein (PPDK regulatory protein) (EC 2.7.11.32) (EC 2.7.4.27)	HNR55_000713	Acetobacter lovaniensis				Pyruvate, phosphate/water dikinase regulatory protein family, PDRP subfamily		SIMILARITY: Belongs to the pyruvate, phosphate/water dikinase regulatory protein family. PDRP subfamily. {ECO:0000256|HAMAP-Rule:MF_00921}.	2.7.11.32; 2.7.4.27	31,155			CATALYTIC ACTIVITY: Reaction=ADP + N(tele)-phospho-L-histidyl/L-threonyl-[pyruvate, phosphate dikinase] = AMP + H(+) + N(tele)-phospho-L-histidyl/O-phospho-L-threonyl-[pyruvate, phosphate dikinase]; Xref=Rhea:RHEA:43692, Rhea:RHEA-COMP:10650, Rhea:RHEA-COMP:10651, ChEBI:CHEBI:15378, ChEBI:CHEBI:30013, ChEBI:CHEBI:61977, ChEBI:CHEBI:83586, ChEBI:CHEBI:456215, ChEBI:CHEBI:456216; EC=2.7.11.32; Evid…
A0A149RK66	A0A149RK66_9PROT	unreviewed	Putative pyruvate, phosphate dikinase regulatory protein (PPDK regulatory protein) (EC 2.7.11.32) (EC 2.7.4.27)	AD933_12855	Acetobacter malorum				Pyruvate, phosphate/water dikinase regulatory protein family, PDRP subfamily		SIMILARITY: Belongs to the pyruvate, phosphate/water dikinase regulatory protein family. PDRP subfamily. {ECO:0000256|HAMAP-Rule:MF_00921}.	2.7.11.32; 2.7.4.27	31,150			CATALYTIC ACTIVITY: Reaction=ADP + N(tele)-phospho-L-histidyl/L-threonyl-[pyruvate, phosphate dikinase] = AMP + H(+) + N(tele)-phospho-L-histidyl/O-phospho-L-threonyl-[pyruvate, phosphate dikinase]; Xref=Rhea:RHEA:43692, Rhea:RHEA-COMP:10650, Rhea:RHEA-COMP:10651, ChEBI:CHEBI:15378, ChEBI:CHEBI:30013, ChEBI:CHEBI:61977, ChEBI:CHEBI:83586, ChEBI:CHEBI:456215, ChEBI:CHEBI:456216; EC=2.7.11.32; Evid…
A0A177G6L0	A0A177G6L0_9PROT	unreviewed	Putative pyruvate, phosphate dikinase regulatory protein (PPDK regulatory protein) (EC 2.7.11.32) (EC 2.7.4.27)	Amal_02995 HK23_04020	Acetobacter malorum				Pyruvate, phosphate/water dikinase regulatory protein family, PDRP subfamily		SIMILARITY: Belongs to the pyruvate, phosphate/water dikinase regulatory protein family. PDRP subfamily. {ECO:0000256|HAMAP-Rule:MF_00921}.	2.7.11.32; 2.7.4.27	31,088			CATALYTIC ACTIVITY: Reaction=ADP + N(tele)-phospho-L-histidyl/L-threonyl-[pyruvate, phosphate dikinase] = AMP + H(+) + N(tele)-phospho-L-histidyl/O-phospho-L-threonyl-[pyruvate, phosphate dikinase]; Xref=Rhea:RHEA:43692, Rhea:RHEA-COMP:10650, Rhea:RHEA-COMP:10651, ChEBI:CHEBI:15378, ChEBI:CHEBI:30013, ChEBI:CHEBI:61977, ChEBI:CHEBI:83586, ChEBI:CHEBI:456215, ChEBI:CHEBI:456216; EC=2.7.11.32; Evid…
A0A087PJS7	A0A087PJS7_9PROT	unreviewed	Putative pyruvate, phosphate dikinase regulatory protein (PPDK regulatory protein) (EC 2.7.11.32) (EC 2.7.4.27)	AD930_03495 AD951_11585 AD953_08815 AmDm5_3046	Acetobacter malorum				Pyruvate, phosphate/water dikinase regulatory protein family, PDRP subfamily		SIMILARITY: Belongs to the pyruvate, phosphate/water dikinase regulatory protein family. PDRP subfamily. {ECO:0000256|HAMAP-Rule:MF_00921}.	2.7.11.32; 2.7.4.27	31,120			CATALYTIC ACTIVITY: Reaction=ADP + N(tele)-phospho-L-histidyl/L-threonyl-[pyruvate, phosphate dikinase] = AMP + H(+) + N(tele)-phospho-L-histidyl/O-phospho-L-threonyl-[pyruvate, phosphate dikinase]; Xref=Rhea:RHEA:43692, Rhea:RHEA-COMP:10650, Rhea:RHEA-COMP:10651, ChEBI:CHEBI:15378, ChEBI:CHEBI:30013, ChEBI:CHEBI:61977, ChEBI:CHEBI:83586, ChEBI:CHEBI:456215, ChEBI:CHEBI:456216; EC=2.7.11.32; Evid…
A0A511X844	A0A511X844_9PROT	unreviewed	Putative pyruvate, phosphate dikinase regulatory protein (PPDK regulatory protein) (EC 2.7.11.32) (EC 2.7.4.27)	ANI02nite_10000	Acetobacter nitrogenifigens DSM 23921 = LMG 23498				Pyruvate, phosphate/water dikinase regulatory protein family, PDRP subfamily		SIMILARITY: Belongs to the pyruvate, phosphate/water dikinase regulatory protein family. PDRP subfamily. {ECO:0000256|HAMAP-Rule:MF_00921}.	2.7.11.32; 2.7.4.27	31,596			CATALYTIC ACTIVITY: Reaction=ADP + N(tele)-phospho-L-histidyl/L-threonyl-[pyruvate, phosphate dikinase] = AMP + H(+) + N(tele)-phospho-L-histidyl/O-phospho-L-threonyl-[pyruvate, phosphate dikinase]; Xref=Rhea:RHEA:43692, Rhea:RHEA-COMP:10650, Rhea:RHEA-COMP:10651, ChEBI:CHEBI:15378, ChEBI:CHEBI:30013, ChEBI:CHEBI:61977, ChEBI:CHEBI:83586, ChEBI:CHEBI:456215, ChEBI:CHEBI:456216; EC=2.7.11.32; Evid…
A0A511XHX2	A0A511XHX2_9PROT	unreviewed	Putative pyruvate, phosphate dikinase regulatory protein (PPDK regulatory protein) (EC 2.7.11.32) (EC 2.7.4.27)	AOE01nite_07570	Acetobacter oeni				Pyruvate, phosphate/water dikinase regulatory protein family, PDRP subfamily		SIMILARITY: Belongs to the pyruvate, phosphate/water dikinase regulatory protein family. PDRP subfamily. {ECO:0000256|HAMAP-Rule:MF_00921}.	2.7.11.32; 2.7.4.27	31,722			CATALYTIC ACTIVITY: Reaction=ADP + N(tele)-phospho-L-histidyl/L-threonyl-[pyruvate, phosphate dikinase] = AMP + H(+) + N(tele)-phospho-L-histidyl/O-phospho-L-threonyl-[pyruvate, phosphate dikinase]; Xref=Rhea:RHEA:43692, Rhea:RHEA-COMP:10650, Rhea:RHEA-COMP:10651, ChEBI:CHEBI:15378, ChEBI:CHEBI:30013, ChEBI:CHEBI:61977, ChEBI:CHEBI:83586, ChEBI:CHEBI:456215, ChEBI:CHEBI:456216; EC=2.7.11.32; Evid…
A0A252BUD5	A0A252BUD5_9PROT	unreviewed	Putative pyruvate, phosphate dikinase regulatory protein (PPDK regulatory protein) (EC 2.7.11.32) (EC 2.7.4.27)	HK26_02220	Acetobacter okinawensis				Pyruvate, phosphate/water dikinase regulatory protein family, PDRP subfamily		SIMILARITY: Belongs to the pyruvate, phosphate/water dikinase regulatory protein family. PDRP subfamily. {ECO:0000256|HAMAP-Rule:MF_00921}.	2.7.11.32; 2.7.4.27	31,125			CATALYTIC ACTIVITY: Reaction=ADP + N(tele)-phospho-L-histidyl/L-threonyl-[pyruvate, phosphate dikinase] = AMP + H(+) + N(tele)-phospho-L-histidyl/O-phospho-L-threonyl-[pyruvate, phosphate dikinase]; Xref=Rhea:RHEA:43692, Rhea:RHEA-COMP:10650, Rhea:RHEA-COMP:10651, ChEBI:CHEBI:15378, ChEBI:CHEBI:30013, ChEBI:CHEBI:61977, ChEBI:CHEBI:83586, ChEBI:CHEBI:456215, ChEBI:CHEBI:456216; EC=2.7.11.32; Evid…
A0A252B3U4	A0A252B3U4_9PROT	unreviewed	Putative pyruvate, phosphate dikinase regulatory protein (PPDK regulatory protein) (EC 2.7.11.32) (EC 2.7.4.27)	HK12_13405 HK15_11965	Acetobacter orientalis				Pyruvate, phosphate/water dikinase regulatory protein family, PDRP subfamily		SIMILARITY: Belongs to the pyruvate, phosphate/water dikinase regulatory protein family. PDRP subfamily. {ECO:0000256|HAMAP-Rule:MF_00921}.	2.7.11.32; 2.7.4.27	31,390			CATALYTIC ACTIVITY: Reaction=ADP + N(tele)-phospho-L-histidyl/L-threonyl-[pyruvate, phosphate dikinase] = AMP + H(+) + N(tele)-phospho-L-histidyl/O-phospho-L-threonyl-[pyruvate, phosphate dikinase]; Xref=Rhea:RHEA:43692, Rhea:RHEA-COMP:10650, Rhea:RHEA-COMP:10651, ChEBI:CHEBI:15378, ChEBI:CHEBI:30013, ChEBI:CHEBI:61977, ChEBI:CHEBI:83586, ChEBI:CHEBI:456215, ChEBI:CHEBI:456216; EC=2.7.11.32; Evid…
A0A252C3J6	A0A252C3J6_9PROT	unreviewed	Putative pyruvate, phosphate dikinase regulatory protein (PPDK regulatory protein) (EC 2.7.11.32) (EC 2.7.4.27)	Abor_014_059 AcetOrient_orf04671 HK27_07165	Acetobacter orientalis				Pyruvate, phosphate/water dikinase regulatory protein family, PDRP subfamily		SIMILARITY: Belongs to the pyruvate, phosphate/water dikinase regulatory protein family. PDRP subfamily. {ECO:0000256|HAMAP-Rule:MF_00921}.	2.7.11.32; 2.7.4.27	31,376			CATALYTIC ACTIVITY: Reaction=ADP + N(tele)-phospho-L-histidyl/L-threonyl-[pyruvate, phosphate dikinase] = AMP + H(+) + N(tele)-phospho-L-histidyl/O-phospho-L-threonyl-[pyruvate, phosphate dikinase]; Xref=Rhea:RHEA:43692, Rhea:RHEA-COMP:10650, Rhea:RHEA-COMP:10651, ChEBI:CHEBI:15378, ChEBI:CHEBI:30013, ChEBI:CHEBI:61977, ChEBI:CHEBI:83586, ChEBI:CHEBI:456215, ChEBI:CHEBI:456216; EC=2.7.11.32; Evid…
A0A4Y3TMB5	A0A4Y3TMB5_9PROT	unreviewed	Putative pyruvate, phosphate dikinase regulatory protein (PPDK regulatory protein) (EC 2.7.11.32) (EC 2.7.4.27)	AOR01nite_13910	Acetobacter orleanensis				Pyruvate, phosphate/water dikinase regulatory protein family, PDRP subfamily		SIMILARITY: Belongs to the pyruvate, phosphate/water dikinase regulatory protein family. PDRP subfamily. {ECO:0000256|HAMAP-Rule:MF_00921}.	2.7.11.32; 2.7.4.27	31,086			CATALYTIC ACTIVITY: Reaction=ADP + N(tele)-phospho-L-histidyl/L-threonyl-[pyruvate, phosphate dikinase] = AMP + H(+) + N(tele)-phospho-L-histidyl/O-phospho-L-threonyl-[pyruvate, phosphate dikinase]; Xref=Rhea:RHEA:43692, Rhea:RHEA-COMP:10650, Rhea:RHEA-COMP:10651, ChEBI:CHEBI:15378, ChEBI:CHEBI:30013, ChEBI:CHEBI:61977, ChEBI:CHEBI:83586, ChEBI:CHEBI:456215, ChEBI:CHEBI:456216; EC=2.7.11.32; Evid…
A0A5B9GHQ0	A0A5B9GHQ0_9PROT	unreviewed	Putative pyruvate, phosphate dikinase regulatory protein (PPDK regulatory protein) (EC 2.7.11.32) (EC 2.7.4.27)	EOV40_008905	Acetobacter oryzoeni				Pyruvate, phosphate/water dikinase regulatory protein family, PDRP subfamily		SIMILARITY: Belongs to the pyruvate, phosphate/water dikinase regulatory protein family. PDRP subfamily. {ECO:0000256|HAMAP-Rule:MF_00921}.	2.7.11.32; 2.7.4.27	30,961			CATALYTIC ACTIVITY: Reaction=ADP + N(tele)-phospho-L-histidyl/L-threonyl-[pyruvate, phosphate dikinase] = AMP + H(+) + N(tele)-phospho-L-histidyl/O-phospho-L-threonyl-[pyruvate, phosphate dikinase]; Xref=Rhea:RHEA:43692, Rhea:RHEA-COMP:10650, Rhea:RHEA-COMP:10651, ChEBI:CHEBI:15378, ChEBI:CHEBI:30013, ChEBI:CHEBI:61977, ChEBI:CHEBI:83586, ChEBI:CHEBI:456215, ChEBI:CHEBI:456216; EC=2.7.11.32; Evid…
A0A1A0DK70	A0A1A0DK70_ACEPA	unreviewed	Putative pyruvate, phosphate dikinase regulatory protein (PPDK regulatory protein) (EC 2.7.11.32) (EC 2.7.4.27)	FCN51_11560 SRCM100623_00496	Acetobacter pasteurianus (Acetobacter turbidans)				Pyruvate, phosphate/water dikinase regulatory protein family, PDRP subfamily		SIMILARITY: Belongs to the pyruvate, phosphate/water dikinase regulatory protein family. PDRP subfamily. {ECO:0000256|HAMAP-Rule:MF_00921}.	2.7.11.32; 2.7.4.27	30,918			CATALYTIC ACTIVITY: Reaction=ADP + N(tele)-phospho-L-histidyl/L-threonyl-[pyruvate, phosphate dikinase] = AMP + H(+) + N(tele)-phospho-L-histidyl/O-phospho-L-threonyl-[pyruvate, phosphate dikinase]; Xref=Rhea:RHEA:43692, Rhea:RHEA-COMP:10650, Rhea:RHEA-COMP:10651, ChEBI:CHEBI:15378, ChEBI:CHEBI:30013, ChEBI:CHEBI:61977, ChEBI:CHEBI:83586, ChEBI:CHEBI:456215, ChEBI:CHEBI:456216; EC=2.7.11.32; Evid…
A0A368AI38	A0A368AI38_ACEPA	unreviewed	Putative pyruvate, phosphate dikinase regulatory protein (PPDK regulatory protein) (EC 2.7.11.32) (EC 2.7.4.27)	BJI49_01575	Acetobacter pasteurianus (Acetobacter turbidans)				Pyruvate, phosphate/water dikinase regulatory protein family, PDRP subfamily		SIMILARITY: Belongs to the pyruvate, phosphate/water dikinase regulatory protein family. PDRP subfamily. {ECO:0000256|HAMAP-Rule:MF_00921}.	2.7.11.32; 2.7.4.27	30,932			CATALYTIC ACTIVITY: Reaction=ADP + N(tele)-phospho-L-histidyl/L-threonyl-[pyruvate, phosphate dikinase] = AMP + H(+) + N(tele)-phospho-L-histidyl/O-phospho-L-threonyl-[pyruvate, phosphate dikinase]; Xref=Rhea:RHEA:43692, Rhea:RHEA-COMP:10650, Rhea:RHEA-COMP:10651, ChEBI:CHEBI:15378, ChEBI:CHEBI:30013, ChEBI:CHEBI:61977, ChEBI:CHEBI:83586, ChEBI:CHEBI:456215, ChEBI:CHEBI:456216; EC=2.7.11.32; Evid…
C7JCK7	C7JCK7_ACEP3	unreviewed	Putative pyruvate, phosphate dikinase regulatory protein (PPDK regulatory protein) (EC 2.7.11.32) (EC 2.7.4.27)	APA01_19110	Acetobacter pasteurianus (strain NBRC 105184 / IFO 3283-01)				Pyruvate, phosphate/water dikinase regulatory protein family, PDRP subfamily		SIMILARITY: Belongs to the pyruvate, phosphate/water dikinase regulatory protein family. PDRP subfamily. {ECO:0000256|HAMAP-Rule:MF_00921}.	2.7.11.32; 2.7.4.27	30,918			CATALYTIC ACTIVITY: Reaction=ADP + N(tele)-phospho-L-histidyl/L-threonyl-[pyruvate, phosphate dikinase] = AMP + H(+) + N(tele)-phospho-L-histidyl/O-phospho-L-threonyl-[pyruvate, phosphate dikinase]; Xref=Rhea:RHEA:43692, Rhea:RHEA-COMP:10650, Rhea:RHEA-COMP:10651, ChEBI:CHEBI:15378, ChEBI:CHEBI:30013, ChEBI:CHEBI:61977, ChEBI:CHEBI:83586, ChEBI:CHEBI:456215, ChEBI:CHEBI:456216; EC=2.7.11.32; Evid…
S6D467	S6D467_ACEPA	unreviewed	Putative pyruvate, phosphate dikinase regulatory protein (PPDK regulatory protein) (EC 2.7.11.32) (EC 2.7.4.27)	APA386B_815	Acetobacter pasteurianus 386B				Pyruvate, phosphate/water dikinase regulatory protein family, PDRP subfamily		SIMILARITY: Belongs to the pyruvate, phosphate/water dikinase regulatory protein family. PDRP subfamily. {ECO:0000256|HAMAP-Rule:MF_00921}.	2.7.11.32; 2.7.4.27	30,918			CATALYTIC ACTIVITY: Reaction=ADP + N(tele)-phospho-L-histidyl/L-threonyl-[pyruvate, phosphate dikinase] = AMP + H(+) + N(tele)-phospho-L-histidyl/O-phospho-L-threonyl-[pyruvate, phosphate dikinase]; Xref=Rhea:RHEA:43692, Rhea:RHEA-COMP:10650, Rhea:RHEA-COMP:10651, ChEBI:CHEBI:15378, ChEBI:CHEBI:30013, ChEBI:CHEBI:61977, ChEBI:CHEBI:83586, ChEBI:CHEBI:456215, ChEBI:CHEBI:456216; EC=2.7.11.32; Evid…
A0A401WV53	A0A401WV53_ACEPA	unreviewed	Putative pyruvate, phosphate dikinase regulatory protein (PPDK regulatory protein) (EC 2.7.11.32) (EC 2.7.4.27)	NBRC3188_1873	Acetobacter pasteurianus NBRC 3188				Pyruvate, phosphate/water dikinase regulatory protein family, PDRP subfamily		SIMILARITY: Belongs to the pyruvate, phosphate/water dikinase regulatory protein family. PDRP subfamily. {ECO:0000256|HAMAP-Rule:MF_00921}.	2.7.11.32; 2.7.4.27	30,918			CATALYTIC ACTIVITY: Reaction=ADP + N(tele)-phospho-L-histidyl/L-threonyl-[pyruvate, phosphate dikinase] = AMP + H(+) + N(tele)-phospho-L-histidyl/O-phospho-L-threonyl-[pyruvate, phosphate dikinase]; Xref=Rhea:RHEA:43692, Rhea:RHEA-COMP:10650, Rhea:RHEA-COMP:10651, ChEBI:CHEBI:15378, ChEBI:CHEBI:30013, ChEBI:CHEBI:61977, ChEBI:CHEBI:83586, ChEBI:CHEBI:456215, ChEBI:CHEBI:456216; EC=2.7.11.32; Evid…
A0A401X4N7	A0A401X4N7_ACEPA	unreviewed	Putative pyruvate, phosphate dikinase regulatory protein (PPDK regulatory protein) (EC 2.7.11.32) (EC 2.7.4.27)	NBRC3278_1772	Acetobacter pasteurianus NBRC 3278				Pyruvate, phosphate/water dikinase regulatory protein family, PDRP subfamily		SIMILARITY: Belongs to the pyruvate, phosphate/water dikinase regulatory protein family. PDRP subfamily. {ECO:0000256|HAMAP-Rule:MF_00921}.	2.7.11.32; 2.7.4.27	30,918			CATALYTIC ACTIVITY: Reaction=ADP + N(tele)-phospho-L-histidyl/L-threonyl-[pyruvate, phosphate dikinase] = AMP + H(+) + N(tele)-phospho-L-histidyl/O-phospho-L-threonyl-[pyruvate, phosphate dikinase]; Xref=Rhea:RHEA:43692, Rhea:RHEA-COMP:10650, Rhea:RHEA-COMP:10651, ChEBI:CHEBI:15378, ChEBI:CHEBI:30013, ChEBI:CHEBI:61977, ChEBI:CHEBI:83586, ChEBI:CHEBI:456215, ChEBI:CHEBI:456216; EC=2.7.11.32; Evid…
A0A401XEW4	A0A401XEW4_ACEPA	unreviewed	Putative pyruvate, phosphate dikinase regulatory protein (PPDK regulatory protein) (EC 2.7.11.32) (EC 2.7.4.27)	NBRC3299_1873	Acetobacter pasteurianus NBRC 3299				Pyruvate, phosphate/water dikinase regulatory protein family, PDRP subfamily		SIMILARITY: Belongs to the pyruvate, phosphate/water dikinase regulatory protein family. PDRP subfamily. {ECO:0000256|HAMAP-Rule:MF_00921}.	2.7.11.32; 2.7.4.27	30,922			CATALYTIC ACTIVITY: Reaction=ADP + N(tele)-phospho-L-histidyl/L-threonyl-[pyruvate, phosphate dikinase] = AMP + H(+) + N(tele)-phospho-L-histidyl/O-phospho-L-threonyl-[pyruvate, phosphate dikinase]; Xref=Rhea:RHEA:43692, Rhea:RHEA-COMP:10650, Rhea:RHEA-COMP:10651, ChEBI:CHEBI:15378, ChEBI:CHEBI:30013, ChEBI:CHEBI:61977, ChEBI:CHEBI:83586, ChEBI:CHEBI:456215, ChEBI:CHEBI:456216; EC=2.7.11.32; Evid…
A0A1Y0XZH1	A0A1Y0XZH1_ACEPA	unreviewed	Putative pyruvate, phosphate dikinase regulatory protein (PPDK regulatory protein) (EC 2.7.11.32) (EC 2.7.4.27)	S1001342_02006	Acetobacter pasteurianus subsp. pasteurianus				Pyruvate, phosphate/water dikinase regulatory protein family, PDRP subfamily		SIMILARITY: Belongs to the pyruvate, phosphate/water dikinase regulatory protein family. PDRP subfamily. {ECO:0000256|HAMAP-Rule:MF_00921}.	2.7.11.32; 2.7.4.27	30,961			CATALYTIC ACTIVITY: Reaction=ADP + N(tele)-phospho-L-histidyl/L-threonyl-[pyruvate, phosphate dikinase] = AMP + H(+) + N(tele)-phospho-L-histidyl/O-phospho-L-threonyl-[pyruvate, phosphate dikinase]; Xref=Rhea:RHEA:43692, Rhea:RHEA-COMP:10650, Rhea:RHEA-COMP:10651, ChEBI:CHEBI:15378, ChEBI:CHEBI:30013, ChEBI:CHEBI:61977, ChEBI:CHEBI:83586, ChEBI:CHEBI:456215, ChEBI:CHEBI:456216; EC=2.7.11.32; Evid…
A0A401WLR3	A0A401WLR3_ACEPA	unreviewed	Putative pyruvate, phosphate dikinase regulatory protein (PPDK regulatory protein) (EC 2.7.11.32) (EC 2.7.4.27)	NBRC106471_1788	Acetobacter pasteurianus subsp. pasteurianus LMG 1262 = NBRC 106471				Pyruvate, phosphate/water dikinase regulatory protein family, PDRP subfamily		SIMILARITY: Belongs to the pyruvate, phosphate/water dikinase regulatory protein family. PDRP subfamily. {ECO:0000256|HAMAP-Rule:MF_00921}.	2.7.11.32; 2.7.4.27	30,932			CATALYTIC ACTIVITY: Reaction=ADP + N(tele)-phospho-L-histidyl/L-threonyl-[pyruvate, phosphate dikinase] = AMP + H(+) + N(tele)-phospho-L-histidyl/O-phospho-L-threonyl-[pyruvate, phosphate dikinase]; Xref=Rhea:RHEA:43692, Rhea:RHEA-COMP:10650, Rhea:RHEA-COMP:10651, ChEBI:CHEBI:15378, ChEBI:CHEBI:30013, ChEBI:CHEBI:61977, ChEBI:CHEBI:83586, ChEBI:CHEBI:456215, ChEBI:CHEBI:456216; EC=2.7.11.32; Evid…
A0A4Y3TSJ2	A0A4Y3TSJ2_9PROT	unreviewed	Putative pyruvate, phosphate dikinase regulatory protein (PPDK regulatory protein) (EC 2.7.11.32) (EC 2.7.4.27)	APE01nite_05150	Acetobacter peroxydans				Pyruvate, phosphate/water dikinase regulatory protein family, PDRP subfamily		SIMILARITY: Belongs to the pyruvate, phosphate/water dikinase regulatory protein family. PDRP subfamily. {ECO:0000256|HAMAP-Rule:MF_00921}.	2.7.11.32; 2.7.4.27	30,907			CATALYTIC ACTIVITY: Reaction=ADP + N(tele)-phospho-L-histidyl/L-threonyl-[pyruvate, phosphate dikinase] = AMP + H(+) + N(tele)-phospho-L-histidyl/O-phospho-L-threonyl-[pyruvate, phosphate dikinase]; Xref=Rhea:RHEA:43692, Rhea:RHEA-COMP:10650, Rhea:RHEA-COMP:10651, ChEBI:CHEBI:15378, ChEBI:CHEBI:30013, ChEBI:CHEBI:61977, ChEBI:CHEBI:83586, ChEBI:CHEBI:456215, ChEBI:CHEBI:456216; EC=2.7.11.32; Evid…
A0A1U9LGE8	A0A1U9LGE8_9PROT	unreviewed	Putative pyruvate, phosphate dikinase regulatory protein (PPDK regulatory protein) (EC 2.7.11.32) (EC 2.7.4.27)	A0U91_12500 DmAi_09390	Acetobacter persici				Pyruvate, phosphate/water dikinase regulatory protein family, PDRP subfamily		SIMILARITY: Belongs to the pyruvate, phosphate/water dikinase regulatory protein family. PDRP subfamily. {ECO:0000256|HAMAP-Rule:MF_00921}.	2.7.11.32; 2.7.4.27	31,083			CATALYTIC ACTIVITY: Reaction=ADP + N(tele)-phospho-L-histidyl/L-threonyl-[pyruvate, phosphate dikinase] = AMP + H(+) + N(tele)-phospho-L-histidyl/O-phospho-L-threonyl-[pyruvate, phosphate dikinase]; Xref=Rhea:RHEA:43692, Rhea:RHEA-COMP:10650, Rhea:RHEA-COMP:10651, ChEBI:CHEBI:15378, ChEBI:CHEBI:30013, ChEBI:CHEBI:61977, ChEBI:CHEBI:83586, ChEBI:CHEBI:456215, ChEBI:CHEBI:456216; EC=2.7.11.32; Evid…
A0A346DT41	A0A346DT41_9PROT	unreviewed	Putative pyruvate, phosphate dikinase regulatory protein (PPDK regulatory protein) (EC 2.7.11.32) (EC 2.7.4.27)	CJF59_04575	Acetobacter pomorum				Pyruvate, phosphate/water dikinase regulatory protein family, PDRP subfamily		SIMILARITY: Belongs to the pyruvate, phosphate/water dikinase regulatory protein family. PDRP subfamily. {ECO:0000256|HAMAP-Rule:MF_00921}.	2.7.11.32; 2.7.4.27	30,904			CATALYTIC ACTIVITY: Reaction=ADP + N(tele)-phospho-L-histidyl/L-threonyl-[pyruvate, phosphate dikinase] = AMP + H(+) + N(tele)-phospho-L-histidyl/O-phospho-L-threonyl-[pyruvate, phosphate dikinase]; Xref=Rhea:RHEA:43692, Rhea:RHEA-COMP:10650, Rhea:RHEA-COMP:10651, ChEBI:CHEBI:15378, ChEBI:CHEBI:30013, ChEBI:CHEBI:61977, ChEBI:CHEBI:83586, ChEBI:CHEBI:456215, ChEBI:CHEBI:456216; EC=2.7.11.32; Evid…
A0A2G4RFF0	A0A2G4RFF0_9PROT	unreviewed	Putative pyruvate, phosphate dikinase regulatory protein (PPDK regulatory protein) (EC 2.7.11.32) (EC 2.7.4.27)	CSR02_01760	Acetobacter pomorum				Pyruvate, phosphate/water dikinase regulatory protein family, PDRP subfamily		SIMILARITY: Belongs to the pyruvate, phosphate/water dikinase regulatory protein family. PDRP subfamily. {ECO:0000256|HAMAP-Rule:MF_00921}.	2.7.11.32; 2.7.4.27	30,961			CATALYTIC ACTIVITY: Reaction=ADP + N(tele)-phospho-L-histidyl/L-threonyl-[pyruvate, phosphate dikinase] = AMP + H(+) + N(tele)-phospho-L-histidyl/O-phospho-L-threonyl-[pyruvate, phosphate dikinase]; Xref=Rhea:RHEA:43692, Rhea:RHEA-COMP:10650, Rhea:RHEA-COMP:10651, ChEBI:CHEBI:15378, ChEBI:CHEBI:30013, ChEBI:CHEBI:61977, ChEBI:CHEBI:83586, ChEBI:CHEBI:456215, ChEBI:CHEBI:456216; EC=2.7.11.32; Evid…
F1YWN0	F1YWN0_9PROT	unreviewed	Putative pyruvate, phosphate dikinase regulatory protein (PPDK regulatory protein) (EC 2.7.11.32) (EC 2.7.4.27)	ydiA APO_2644	Acetobacter pomorum DM001				Pyruvate, phosphate/water dikinase regulatory protein family, PDRP subfamily		SIMILARITY: Belongs to the pyruvate, phosphate/water dikinase regulatory protein family. PDRP subfamily. {ECO:0000256|HAMAP-Rule:MF_00921}.	2.7.11.32; 2.7.4.27	30,904			CATALYTIC ACTIVITY: Reaction=ADP + N(tele)-phospho-L-histidyl/L-threonyl-[pyruvate, phosphate dikinase] = AMP + H(+) + N(tele)-phospho-L-histidyl/O-phospho-L-threonyl-[pyruvate, phosphate dikinase]; Xref=Rhea:RHEA:43692, Rhea:RHEA-COMP:10650, Rhea:RHEA-COMP:10651, ChEBI:CHEBI:15378, ChEBI:CHEBI:30013, ChEBI:CHEBI:61977, ChEBI:CHEBI:83586, ChEBI:CHEBI:456215, ChEBI:CHEBI:456216; EC=2.7.11.32; Evid…
A0A0U5B6Q9	A0A0U5B6Q9_9PROT	unreviewed	Putative pyruvate, phosphate dikinase regulatory protein (PPDK regulatory protein) (EC 2.7.11.32) (EC 2.7.4.27)	ppsR ASN_620 GC248_05670 HK16_10350	Acetobacter senegalensis				Pyruvate, phosphate/water dikinase regulatory protein family, PDRP subfamily		SIMILARITY: Belongs to the pyruvate, phosphate/water dikinase regulatory protein family. PDRP subfamily. {ECO:0000256|HAMAP-Rule:MF_00921}.	2.7.11.32; 2.7.4.27	31,712			CATALYTIC ACTIVITY: Reaction=ADP + N(tele)-phospho-L-histidyl/L-threonyl-[pyruvate, phosphate dikinase] = AMP + H(+) + N(tele)-phospho-L-histidyl/O-phospho-L-threonyl-[pyruvate, phosphate dikinase]; Xref=Rhea:RHEA:43692, Rhea:RHEA-COMP:10650, Rhea:RHEA-COMP:10651, ChEBI:CHEBI:15378, ChEBI:CHEBI:30013, ChEBI:CHEBI:61977, ChEBI:CHEBI:83586, ChEBI:CHEBI:456215, ChEBI:CHEBI:456216; EC=2.7.11.32; Evid…
A0A847KWF9	A0A847KWF9_9PROT	unreviewed	Putative pyruvate, phosphate dikinase regulatory protein (PPDK regulatory protein) (EC 2.7.11.32) (EC 2.7.4.27)	GX413_05875	Acetobacter sp.				Pyruvate, phosphate/water dikinase regulatory protein family, PDRP subfamily		SIMILARITY: Belongs to the pyruvate, phosphate/water dikinase regulatory protein family. PDRP subfamily. {ECO:0000256|HAMAP-Rule:MF_00921}.	2.7.11.32; 2.7.4.27	30,894			CATALYTIC ACTIVITY: Reaction=ADP + N(tele)-phospho-L-histidyl/L-threonyl-[pyruvate, phosphate dikinase] = AMP + H(+) + N(tele)-phospho-L-histidyl/O-phospho-L-threonyl-[pyruvate, phosphate dikinase]; Xref=Rhea:RHEA:43692, Rhea:RHEA-COMP:10650, Rhea:RHEA-COMP:10651, ChEBI:CHEBI:15378, ChEBI:CHEBI:30013, ChEBI:CHEBI:61977, ChEBI:CHEBI:83586, ChEBI:CHEBI:456215, ChEBI:CHEBI:456216; EC=2.7.11.32; Evid…
A0A7X7YDR6	A0A7X7YDR6_9PROT	unreviewed	Putative pyruvate, phosphate dikinase regulatory protein (PPDK regulatory protein) (EC 2.7.11.32) (EC 2.7.4.27)	GX486_06595	Acetobacter sp.				Pyruvate, phosphate/water dikinase regulatory protein family, PDRP subfamily		SIMILARITY: Belongs to the pyruvate, phosphate/water dikinase regulatory protein family. PDRP subfamily. {ECO:0000256|HAMAP-Rule:MF_00921}.	2.7.11.32; 2.7.4.27	30,961			CATALYTIC ACTIVITY: Reaction=ADP + N(tele)-phospho-L-histidyl/L-threonyl-[pyruvate, phosphate dikinase] = AMP + H(+) + N(tele)-phospho-L-histidyl/O-phospho-L-threonyl-[pyruvate, phosphate dikinase]; Xref=Rhea:RHEA:43692, Rhea:RHEA-COMP:10650, Rhea:RHEA-COMP:10651, ChEBI:CHEBI:15378, ChEBI:CHEBI:30013, ChEBI:CHEBI:61977, ChEBI:CHEBI:83586, ChEBI:CHEBI:456215, ChEBI:CHEBI:456216; EC=2.7.11.32; Evid…
A0A5M8Z6S6	A0A5M8Z6S6_9PROT	unreviewed	Putative pyruvate, phosphate dikinase regulatory protein (PPDK regulatory protein) (EC 2.7.11.32) (EC 2.7.4.27)	FKW31_14620	Acetobacter sp. DmW_136				Pyruvate, phosphate/water dikinase regulatory protein family, PDRP subfamily		SIMILARITY: Belongs to the pyruvate, phosphate/water dikinase regulatory protein family. PDRP subfamily. {ECO:0000256|HAMAP-Rule:MF_00921}.	2.7.11.32; 2.7.4.27	30,904			CATALYTIC ACTIVITY: Reaction=ADP + N(tele)-phospho-L-histidyl/L-threonyl-[pyruvate, phosphate dikinase] = AMP + H(+) + N(tele)-phospho-L-histidyl/O-phospho-L-threonyl-[pyruvate, phosphate dikinase]; Xref=Rhea:RHEA:43692, Rhea:RHEA-COMP:10650, Rhea:RHEA-COMP:10651, ChEBI:CHEBI:15378, ChEBI:CHEBI:30013, ChEBI:CHEBI:61977, ChEBI:CHEBI:83586, ChEBI:CHEBI:456215, ChEBI:CHEBI:456216; EC=2.7.11.32; Evid…
A0A252C6Z1	A0A252C6Z1_9PROT	unreviewed	Putative pyruvate, phosphate dikinase regulatory protein (PPDK regulatory protein) (EC 2.7.11.32) (EC 2.7.4.27)	HK28_09685	Acetobacter sp. DsW_063				Pyruvate, phosphate/water dikinase regulatory protein family, PDRP subfamily		SIMILARITY: Belongs to the pyruvate, phosphate/water dikinase regulatory protein family. PDRP subfamily. {ECO:0000256|HAMAP-Rule:MF_00921}.	2.7.11.32; 2.7.4.27	31,631			CATALYTIC ACTIVITY: Reaction=ADP + N(tele)-phospho-L-histidyl/L-threonyl-[pyruvate, phosphate dikinase] = AMP + H(+) + N(tele)-phospho-L-histidyl/O-phospho-L-threonyl-[pyruvate, phosphate dikinase]; Xref=Rhea:RHEA:43692, Rhea:RHEA-COMP:10650, Rhea:RHEA-COMP:10651, ChEBI:CHEBI:15378, ChEBI:CHEBI:30013, ChEBI:CHEBI:61977, ChEBI:CHEBI:83586, ChEBI:CHEBI:456215, ChEBI:CHEBI:456216; EC=2.7.11.32; Evid…
A0A252B893	A0A252B893_9PROT	unreviewed	Putative pyruvate, phosphate dikinase regulatory protein (PPDK regulatory protein) (EC 2.7.11.32) (EC 2.7.4.27)	HK20_12395	Acetobacter sp. DsW_54				Pyruvate, phosphate/water dikinase regulatory protein family, PDRP subfamily		SIMILARITY: Belongs to the pyruvate, phosphate/water dikinase regulatory protein family. PDRP subfamily. {ECO:0000256|HAMAP-Rule:MF_00921}.	2.7.11.32; 2.7.4.27	31,139			CATALYTIC ACTIVITY: Reaction=ADP + N(tele)-phospho-L-histidyl/L-threonyl-[pyruvate, phosphate dikinase] = AMP + H(+) + N(tele)-phospho-L-histidyl/O-phospho-L-threonyl-[pyruvate, phosphate dikinase]; Xref=Rhea:RHEA:43692, Rhea:RHEA-COMP:10650, Rhea:RHEA-COMP:10651, ChEBI:CHEBI:15378, ChEBI:CHEBI:30013, ChEBI:CHEBI:61977, ChEBI:CHEBI:83586, ChEBI:CHEBI:456215, ChEBI:CHEBI:456216; EC=2.7.11.32; Evid…
A0A5C1YSI9	A0A5C1YSI9_9PROT	unreviewed	Putative pyruvate, phosphate dikinase regulatory protein (PPDK regulatory protein) (EC 2.7.11.32) (EC 2.7.4.27)	FLP30_08345	Acetobacter sp. KACC 21233				Pyruvate, phosphate/water dikinase regulatory protein family, PDRP subfamily		SIMILARITY: Belongs to the pyruvate, phosphate/water dikinase regulatory protein family. PDRP subfamily. {ECO:0000256|HAMAP-Rule:MF_00921}.	2.7.11.32; 2.7.4.27	30,877			CATALYTIC ACTIVITY: Reaction=ADP + N(tele)-phospho-L-histidyl/L-threonyl-[pyruvate, phosphate dikinase] = AMP + H(+) + N(tele)-phospho-L-histidyl/O-phospho-L-threonyl-[pyruvate, phosphate dikinase]; Xref=Rhea:RHEA:43692, Rhea:RHEA-COMP:10650, Rhea:RHEA-COMP:10651, ChEBI:CHEBI:15378, ChEBI:CHEBI:30013, ChEBI:CHEBI:61977, ChEBI:CHEBI:83586, ChEBI:CHEBI:456215, ChEBI:CHEBI:456216; EC=2.7.11.32; Evid…
A0A270BQH4	A0A270BQH4_9PROT	unreviewed	Putative pyruvate, phosphate dikinase regulatory protein (PPDK regulatory protein) (EC 2.7.11.32) (EC 2.7.4.27)	B9K05_04465	Acetobacter syzygii				Pyruvate, phosphate/water dikinase regulatory protein family, PDRP subfamily		SIMILARITY: Belongs to the pyruvate, phosphate/water dikinase regulatory protein family. PDRP subfamily. {ECO:0000256|HAMAP-Rule:MF_00921}.	2.7.11.32; 2.7.4.27	31,214			CATALYTIC ACTIVITY: Reaction=ADP + N(tele)-phospho-L-histidyl/L-threonyl-[pyruvate, phosphate dikinase] = AMP + H(+) + N(tele)-phospho-L-histidyl/O-phospho-L-threonyl-[pyruvate, phosphate dikinase]; Xref=Rhea:RHEA:43692, Rhea:RHEA-COMP:10650, Rhea:RHEA-COMP:10651, ChEBI:CHEBI:15378, ChEBI:CHEBI:30013, ChEBI:CHEBI:61977, ChEBI:CHEBI:83586, ChEBI:CHEBI:456215, ChEBI:CHEBI:456216; EC=2.7.11.32; Evid…
A0A0C9LSC7	A0A0C9LSC7_9PROT	unreviewed	Putative pyruvate, phosphate dikinase regulatory protein (PPDK regulatory protein) (EC 2.7.11.32) (EC 2.7.4.27)	AD947_05880 ATR01nite_14560 HC62_07045	Acetobacter tropicalis				Pyruvate, phosphate/water dikinase regulatory protein family, PDRP subfamily		SIMILARITY: Belongs to the pyruvate, phosphate/water dikinase regulatory protein family. PDRP subfamily. {ECO:0000256|HAMAP-Rule:MF_00921}.	2.7.11.32; 2.7.4.27	31,682			CATALYTIC ACTIVITY: Reaction=ADP + N(tele)-phospho-L-histidyl/L-threonyl-[pyruvate, phosphate dikinase] = AMP + H(+) + N(tele)-phospho-L-histidyl/O-phospho-L-threonyl-[pyruvate, phosphate dikinase]; Xref=Rhea:RHEA:43692, Rhea:RHEA-COMP:10650, Rhea:RHEA-COMP:10651, ChEBI:CHEBI:15378, ChEBI:CHEBI:30013, ChEBI:CHEBI:61977, ChEBI:CHEBI:83586, ChEBI:CHEBI:456215, ChEBI:CHEBI:456216; EC=2.7.11.32; Evid…
A0A094YN97	A0A094YN97_9PROT	unreviewed	Putative pyruvate, phosphate dikinase regulatory protein (PPDK regulatory protein) (EC 2.7.11.32) (EC 2.7.4.27)	AtDm6_2047	Acetobacter tropicalis				Pyruvate, phosphate/water dikinase regulatory protein family, PDRP subfamily		SIMILARITY: Belongs to the pyruvate, phosphate/water dikinase regulatory protein family. PDRP subfamily. {ECO:0000256|HAMAP-Rule:MF_00921}.	2.7.11.32; 2.7.4.27	31,640			CATALYTIC ACTIVITY: Reaction=ADP + N(tele)-phospho-L-histidyl/L-threonyl-[pyruvate, phosphate dikinase] = AMP + H(+) + N(tele)-phospho-L-histidyl/O-phospho-L-threonyl-[pyruvate, phosphate dikinase]; Xref=Rhea:RHEA:43692, Rhea:RHEA-COMP:10650, Rhea:RHEA-COMP:10651, ChEBI:CHEBI:15378, ChEBI:CHEBI:30013, ChEBI:CHEBI:61977, ChEBI:CHEBI:83586, ChEBI:CHEBI:456215, ChEBI:CHEBI:456216; EC=2.7.11.32; Evid…
A0A291PHH4	A0A291PHH4_9PROT	unreviewed	Putative pyruvate, phosphate dikinase regulatory protein (PPDK regulatory protein) (EC 2.7.11.32) (EC 2.7.4.27)	CIW82_09230	Acetobacter tropicalis				Pyruvate, phosphate/water dikinase regulatory protein family, PDRP subfamily		SIMILARITY: Belongs to the pyruvate, phosphate/water dikinase regulatory protein family. PDRP subfamily. {ECO:0000256|HAMAP-Rule:MF_00921}.	2.7.11.32; 2.7.4.27	31,712			CATALYTIC ACTIVITY: Reaction=ADP + N(tele)-phospho-L-histidyl/L-threonyl-[pyruvate, phosphate dikinase] = AMP + H(+) + N(tele)-phospho-L-histidyl/O-phospho-L-threonyl-[pyruvate, phosphate dikinase]; Xref=Rhea:RHEA:43692, Rhea:RHEA-COMP:10650, Rhea:RHEA-COMP:10651, ChEBI:CHEBI:15378, ChEBI:CHEBI:30013, ChEBI:CHEBI:61977, ChEBI:CHEBI:83586, ChEBI:CHEBI:456215, ChEBI:CHEBI:456216; EC=2.7.11.32; Evid…
F7VCW9	F7VCW9_9PROT	unreviewed	Putative pyruvate, phosphate dikinase regulatory protein (PPDK regulatory protein) (EC 2.7.11.32) (EC 2.7.4.27)	ATPR_1218	Acetobacter tropicalis NBRC 101654				Pyruvate, phosphate/water dikinase regulatory protein family, PDRP subfamily		SIMILARITY: Belongs to the pyruvate, phosphate/water dikinase regulatory protein family. PDRP subfamily. {ECO:0000256|HAMAP-Rule:MF_00921}.	2.7.11.32; 2.7.4.27	31,712			CATALYTIC ACTIVITY: Reaction=ADP + N(tele)-phospho-L-histidyl/L-threonyl-[pyruvate, phosphate dikinase] = AMP + H(+) + N(tele)-phospho-L-histidyl/O-phospho-L-threonyl-[pyruvate, phosphate dikinase]; Xref=Rhea:RHEA:43692, Rhea:RHEA-COMP:10650, Rhea:RHEA-COMP:10651, ChEBI:CHEBI:15378, ChEBI:CHEBI:30013, ChEBI:CHEBI:61977, ChEBI:CHEBI:83586, ChEBI:CHEBI:456215, ChEBI:CHEBI:456216; EC=2.7.11.32; Evid…
A0A4Q4CV46	A0A4Q4CV46_9PROT	unreviewed	Putative pyruvate, phosphate dikinase regulatory protein (PPDK regulatory protein) (EC 2.7.11.32) (EC 2.7.4.27)	EON47_07570	Acetobacteraceae bacterium				Pyruvate, phosphate/water dikinase regulatory protein family, PDRP subfamily		SIMILARITY: Belongs to the pyruvate, phosphate/water dikinase regulatory protein family. PDRP subfamily. {ECO:0000256|HAMAP-Rule:MF_00921}.	2.7.11.32; 2.7.4.27	33,160			CATALYTIC ACTIVITY: Reaction=ADP + N(tele)-phospho-L-histidyl/L-threonyl-[pyruvate, phosphate dikinase] = AMP + H(+) + N(tele)-phospho-L-histidyl/O-phospho-L-threonyl-[pyruvate, phosphate dikinase]; Xref=Rhea:RHEA:43692, Rhea:RHEA-COMP:10650, Rhea:RHEA-COMP:10651, ChEBI:CHEBI:15378, ChEBI:CHEBI:30013, ChEBI:CHEBI:61977, ChEBI:CHEBI:83586, ChEBI:CHEBI:456215, ChEBI:CHEBI:456216; EC=2.7.11.32; Evid…
A0A354UZZ1	A0A354UZZ1_9PROT	unreviewed	Putative pyruvate, phosphate dikinase regulatory protein (PPDK regulatory protein) (EC 2.7.11.32) (EC 2.7.4.27)	DDZ81_08450	Acetobacteraceae bacterium				Pyruvate, phosphate/water dikinase regulatory protein family, PDRP subfamily		SIMILARITY: Belongs to the pyruvate, phosphate/water dikinase regulatory protein family. PDRP subfamily. {ECO:0000256|HAMAP-Rule:MF_00921}.	2.7.11.32; 2.7.4.27	31,530			CATALYTIC ACTIVITY: Reaction=ADP + N(tele)-phospho-L-histidyl/L-threonyl-[pyruvate, phosphate dikinase] = AMP + H(+) + N(tele)-phospho-L-histidyl/O-phospho-L-threonyl-[pyruvate, phosphate dikinase]; Xref=Rhea:RHEA:43692, Rhea:RHEA-COMP:10650, Rhea:RHEA-COMP:10651, ChEBI:CHEBI:15378, ChEBI:CHEBI:30013, ChEBI:CHEBI:61977, ChEBI:CHEBI:83586, ChEBI:CHEBI:456215, ChEBI:CHEBI:456216; EC=2.7.11.32; Evid…
H0A897	H0A897_9PROT	unreviewed	Putative pyruvate, phosphate dikinase regulatory protein (PPDK regulatory protein) (EC 2.7.11.32) (EC 2.7.4.27)	HMPREF9946_05057	Acetobacteraceae bacterium AT-5844				Pyruvate, phosphate/water dikinase regulatory protein family, PDRP subfamily		SIMILARITY: Belongs to the pyruvate, phosphate/water dikinase regulatory protein family. PDRP subfamily. {ECO:0000256|HAMAP-Rule:MF_00921}.	2.7.11.32; 2.7.4.27	31,712			CATALYTIC ACTIVITY: Reaction=ADP + N(tele)-phospho-L-histidyl/L-threonyl-[pyruvate, phosphate dikinase] = AMP + H(+) + N(tele)-phospho-L-histidyl/O-phospho-L-threonyl-[pyruvate, phosphate dikinase]; Xref=Rhea:RHEA:43692, Rhea:RHEA-COMP:10650, Rhea:RHEA-COMP:10651, ChEBI:CHEBI:15378, ChEBI:CHEBI:30013, ChEBI:CHEBI:61977, ChEBI:CHEBI:83586, ChEBI:CHEBI:456215, ChEBI:CHEBI:456216; EC=2.7.11.32; Evid…
A0A0L6U2V2	A0A0L6U2V2_9FIRM	unreviewed	Putative pyruvate, phosphate dikinase regulatory protein (PPDK regulatory protein) (EC 2.7.11.32) (EC 2.7.4.27)	AKG39_04975	Acetobacterium bakii				Pyruvate, phosphate/water dikinase regulatory protein family, PDRP subfamily		SIMILARITY: Belongs to the pyruvate, phosphate/water dikinase regulatory protein family. PDRP subfamily. {ECO:0000256|HAMAP-Rule:MF_00921}.	2.7.11.32; 2.7.4.27	30,171			CATALYTIC ACTIVITY: Reaction=ADP + N(tele)-phospho-L-histidyl/L-threonyl-[pyruvate, phosphate dikinase] = AMP + H(+) + N(tele)-phospho-L-histidyl/O-phospho-L-threonyl-[pyruvate, phosphate dikinase]; Xref=Rhea:RHEA:43692, Rhea:RHEA-COMP:10650, Rhea:RHEA-COMP:10651, ChEBI:CHEBI:15378, ChEBI:CHEBI:30013, ChEBI:CHEBI:61977, ChEBI:CHEBI:83586, ChEBI:CHEBI:456215, ChEBI:CHEBI:456216; EC=2.7.11.32; Evid…
A0A0L6U326	A0A0L6U326_9FIRM	unreviewed	HPr kinase/phosphorylase (HPrK/P) (EC 2.7.11.-) (EC 2.7.4.-) (HPr(Ser) kinase/phosphorylase)	hprK AKG39_04095	Acetobacterium bakii		DOMAIN: The Walker A ATP-binding motif also binds Pi and PPi. {ECO:0000256|HAMAP-Rule:MF_01249}.	DOMAIN 5..126; /note="Hpr_kinase_N"; /evidence="ECO:0000259|Pfam:PF02603"; DOMAIN 132..298; /note="Hpr_kinase_C"; /evidence="ECO:0000259|Pfam:PF07475"	HPrK/P family		SIMILARITY: Belongs to the HPrK/P family. {ECO:0000256|ARBA:ARBA00006883, ECO:0000256|HAMAP-Rule:MF_01249}.	2.7.11.-; 2.7.4.-	35,451			CATALYTIC ACTIVITY: Reaction=[HPr protein]-L-serine + ATP = [HPr protein]-O-phospho-L-serine + ADP + H(+); Xref=Rhea:RHEA:46600, Rhea:RHEA-COMP:11602, Rhea:RHEA-COMP:11603, ChEBI:CHEBI:15378, ChEBI:CHEBI:29999, ChEBI:CHEBI:30616, ChEBI:CHEBI:83421, ChEBI:CHEBI:456216; Evidence={ECO:0000256|ARBA:ARBA00001120, ECO:0000256|HAMAP-Rule:MF_01249}; CATALYTIC ACTIVITY: Reaction=[HPr protein]-O-phospho-L-…	ACT_SITE 138; /evidence="ECO:0000256|HAMAP-Rule:MF_01249"; ACT_SITE 159; /evidence="ECO:0000256|HAMAP-Rule:MF_01249"; ACT_SITE 177; /note="Proton acceptor; for phosphorylation activity. Proton donor; for dephosphorylation activity"; /evidence="ECO:0000256|HAMAP-Rule:MF_01249"; ACT_SITE 243; /evidence="ECO:0000256|HAMAP-Rule:MF_01249"
A0A351HVJ4	A0A351HVJ4_9FIRM	unreviewed	HPr kinase/phosphorylase (HPrK/P) (EC 2.7.11.-) (EC 2.7.4.-) (HPr(Ser) kinase/phosphorylase)	hprK DCY58_05550	Acetobacterium sp.		DOMAIN: The Walker A ATP-binding motif also binds Pi and PPi. {ECO:0000256|HAMAP-Rule:MF_01249}.	DOMAIN 20..141; /note="Hpr_kinase_N"; /evidence="ECO:0000259|Pfam:PF02603"; DOMAIN 147..313; /note="Hpr_kinase_C"; /evidence="ECO:0000259|Pfam:PF07475"	HPrK/P family		SIMILARITY: Belongs to the HPrK/P family. {ECO:0000256|ARBA:ARBA00006883, ECO:0000256|HAMAP-Rule:MF_01249}.	2.7.11.-; 2.7.4.-	38,723			CATALYTIC ACTIVITY: Reaction=[HPr protein]-L-serine + ATP = [HPr protein]-O-phospho-L-serine + ADP + H(+); Xref=Rhea:RHEA:46600, Rhea:RHEA-COMP:11602, Rhea:RHEA-COMP:11603, ChEBI:CHEBI:15378, ChEBI:CHEBI:29999, ChEBI:CHEBI:30616, ChEBI:CHEBI:83421, ChEBI:CHEBI:456216; Evidence={ECO:0000256|ARBA:ARBA00001120, ECO:0000256|HAMAP-Rule:MF_01249}; CATALYTIC ACTIVITY: Reaction=[HPr protein]-O-phospho-L-…	ACT_SITE 153; /evidence="ECO:0000256|HAMAP-Rule:MF_01249"; ACT_SITE 174; /evidence="ECO:0000256|HAMAP-Rule:MF_01249"; ACT_SITE 192; /note="Proton acceptor; for phosphorylation activity. Proton donor; for dephosphorylation activity"; /evidence="ECO:0000256|HAMAP-Rule:MF_01249"; ACT_SITE 258; /evidence="ECO:0000256|HAMAP-Rule:MF_01249"
A0A2Z4I6X2	A0A2Z4I6X2_9FIRM	unreviewed	HPr kinase/phosphorylase (HPrK/P) (EC 2.7.11.-) (EC 2.7.4.-) (HPr(Ser) kinase/phosphorylase)	hprK DOZ58_07065	Acetobacterium sp. KB-1		DOMAIN: The Walker A ATP-binding motif also binds Pi and PPi. {ECO:0000256|HAMAP-Rule:MF_01249}.	DOMAIN 21..142; /note="Hpr_kinase_N"; /evidence="ECO:0000259|Pfam:PF02603"; DOMAIN 148..314; /note="Hpr_kinase_C"; /evidence="ECO:0000259|Pfam:PF07475"	HPrK/P family		SIMILARITY: Belongs to the HPrK/P family. {ECO:0000256|ARBA:ARBA00006883, ECO:0000256|HAMAP-Rule:MF_01249}.	2.7.11.-; 2.7.4.-	38,000			CATALYTIC ACTIVITY: Reaction=[HPr protein]-L-serine + ATP = [HPr protein]-O-phospho-L-serine + ADP + H(+); Xref=Rhea:RHEA:46600, Rhea:RHEA-COMP:11602, Rhea:RHEA-COMP:11603, ChEBI:CHEBI:15378, ChEBI:CHEBI:29999, ChEBI:CHEBI:30616, ChEBI:CHEBI:83421, ChEBI:CHEBI:456216; Evidence={ECO:0000256|ARBA:ARBA00001120, ECO:0000256|HAMAP-Rule:MF_01249}; CATALYTIC ACTIVITY: Reaction=[HPr protein]-O-phospho-L-…	ACT_SITE 154; /evidence="ECO:0000256|HAMAP-Rule:MF_01249"; ACT_SITE 175; /evidence="ECO:0000256|HAMAP-Rule:MF_01249"; ACT_SITE 193; /note="Proton acceptor; for phosphorylation activity. Proton donor; for dephosphorylation activity"; /evidence="ECO:0000256|HAMAP-Rule:MF_01249"; ACT_SITE 259; /evidence="ECO:0000256|HAMAP-Rule:MF_01249"
A0A2Z4IBM4	A0A2Z4IBM4_9FIRM	unreviewed	Putative pyruvate, phosphate dikinase regulatory protein (PPDK regulatory protein) (EC 2.7.11.32) (EC 2.7.4.27)	DOZ58_17335	Acetobacterium sp. KB-1				Pyruvate, phosphate/water dikinase regulatory protein family, PDRP subfamily		SIMILARITY: Belongs to the pyruvate, phosphate/water dikinase regulatory protein family. PDRP subfamily. {ECO:0000256|HAMAP-Rule:MF_00921}.	2.7.11.32; 2.7.4.27	30,566			CATALYTIC ACTIVITY: Reaction=ADP + N(tele)-phospho-L-histidyl/L-threonyl-[pyruvate, phosphate dikinase] = AMP + H(+) + N(tele)-phospho-L-histidyl/O-phospho-L-threonyl-[pyruvate, phosphate dikinase]; Xref=Rhea:RHEA:43692, Rhea:RHEA-COMP:10650, Rhea:RHEA-COMP:10651, ChEBI:CHEBI:15378, ChEBI:CHEBI:30013, ChEBI:CHEBI:61977, ChEBI:CHEBI:83586, ChEBI:CHEBI:456215, ChEBI:CHEBI:456216; EC=2.7.11.32; Evid…
A0A231NRQ1	A0A231NRQ1_9FIRM	unreviewed	HPr kinase/phosphorylase (HPrK/P) (EC 2.7.11.-) (EC 2.7.4.-) (HPr(Ser) kinase/phosphorylase)	hprK BI182_05140	Acetobacterium sp. MES1		DOMAIN: The Walker A ATP-binding motif also binds Pi and PPi. {ECO:0000256|HAMAP-Rule:MF_01249}.	DOMAIN 5..126; /note="Hpr_kinase_N"; /evidence="ECO:0000259|Pfam:PF02603"; DOMAIN 132..298; /note="Hpr_kinase_C"; /evidence="ECO:0000259|Pfam:PF07475"	HPrK/P family		SIMILARITY: Belongs to the HPrK/P family. {ECO:0000256|ARBA:ARBA00006883, ECO:0000256|HAMAP-Rule:MF_01249}.	2.7.11.-; 2.7.4.-	36,890			CATALYTIC ACTIVITY: Reaction=[HPr protein]-L-serine + ATP = [HPr protein]-O-phospho-L-serine + ADP + H(+); Xref=Rhea:RHEA:46600, Rhea:RHEA-COMP:11602, Rhea:RHEA-COMP:11603, ChEBI:CHEBI:15378, ChEBI:CHEBI:29999, ChEBI:CHEBI:30616, ChEBI:CHEBI:83421, ChEBI:CHEBI:456216; Evidence={ECO:0000256|ARBA:ARBA00001120, ECO:0000256|HAMAP-Rule:MF_01249}; CATALYTIC ACTIVITY: Reaction=[HPr protein]-O-phospho-L-…	ACT_SITE 138; /evidence="ECO:0000256|HAMAP-Rule:MF_01249"; ACT_SITE 159; /evidence="ECO:0000256|HAMAP-Rule:MF_01249"; ACT_SITE 177; /note="Proton acceptor; for phosphorylation activity. Proton donor; for dephosphorylation activity"; /evidence="ECO:0000256|HAMAP-Rule:MF_01249"; ACT_SITE 243; /evidence="ECO:0000256|HAMAP-Rule:MF_01249"
A0A231NVB2	A0A231NVB2_9FIRM	unreviewed	Putative pyruvate, phosphate dikinase regulatory protein (PPDK regulatory protein) (EC 2.7.11.32) (EC 2.7.4.27)	BI182_13485	Acetobacterium sp. MES1				Pyruvate, phosphate/water dikinase regulatory protein family, PDRP subfamily		SIMILARITY: Belongs to the pyruvate, phosphate/water dikinase regulatory protein family. PDRP subfamily. {ECO:0000256|HAMAP-Rule:MF_00921}.	2.7.11.32; 2.7.4.27	30,196			CATALYTIC ACTIVITY: Reaction=ADP + N(tele)-phospho-L-histidyl/L-threonyl-[pyruvate, phosphate dikinase] = AMP + H(+) + N(tele)-phospho-L-histidyl/O-phospho-L-threonyl-[pyruvate, phosphate dikinase]; Xref=Rhea:RHEA:43692, Rhea:RHEA-COMP:10650, Rhea:RHEA-COMP:10651, ChEBI:CHEBI:15378, ChEBI:CHEBI:30013, ChEBI:CHEBI:61977, ChEBI:CHEBI:83586, ChEBI:CHEBI:456215, ChEBI:CHEBI:456216; EC=2.7.11.32; Evid…
A0A1F2PFW3	A0A1F2PFW3_9FIRM	unreviewed	HPr kinase/phosphorylase (HPrK/P) (EC 2.7.11.-) (EC 2.7.4.-) (HPr(Ser) kinase/phosphorylase)	hprK ACWI_26170	Acetobacterium wieringae		DOMAIN: The Walker A ATP-binding motif also binds Pi and PPi. {ECO:0000256|HAMAP-Rule:MF_01249}.	DOMAIN 5..126; /note="Hpr_kinase_N"; /evidence="ECO:0000259|Pfam:PF02603"; DOMAIN 132..298; /note="Hpr_kinase_C"; /evidence="ECO:0000259|Pfam:PF07475"	HPrK/P family		SIMILARITY: Belongs to the HPrK/P family. {ECO:0000256|ARBA:ARBA00006883, ECO:0000256|HAMAP-Rule:MF_01249}.	2.7.11.-; 2.7.4.-	36,890			CATALYTIC ACTIVITY: Reaction=[HPr protein]-L-serine + ATP = [HPr protein]-O-phospho-L-serine + ADP + H(+); Xref=Rhea:RHEA:46600, Rhea:RHEA-COMP:11602, Rhea:RHEA-COMP:11603, ChEBI:CHEBI:15378, ChEBI:CHEBI:29999, ChEBI:CHEBI:30616, ChEBI:CHEBI:83421, ChEBI:CHEBI:456216; Evidence={ECO:0000256|ARBA:ARBA00001120, ECO:0000256|HAMAP-Rule:MF_01249}; CATALYTIC ACTIVITY: Reaction=[HPr protein]-O-phospho-L-…	ACT_SITE 138; /evidence="ECO:0000256|HAMAP-Rule:MF_01249"; ACT_SITE 159; /evidence="ECO:0000256|HAMAP-Rule:MF_01249"; ACT_SITE 177; /note="Proton acceptor; for phosphorylation activity. Proton donor; for dephosphorylation activity"; /evidence="ECO:0000256|HAMAP-Rule:MF_01249"; ACT_SITE 243; /evidence="ECO:0000256|HAMAP-Rule:MF_01249"
A0A1F2PIY9	A0A1F2PIY9_9FIRM	unreviewed	Putative pyruvate, phosphate dikinase regulatory protein (PPDK regulatory protein) (EC 2.7.11.32) (EC 2.7.4.27)	yqfL ACWI_12130	Acetobacterium wieringae				Pyruvate, phosphate/water dikinase regulatory protein family, PDRP subfamily		SIMILARITY: Belongs to the pyruvate, phosphate/water dikinase regulatory protein family. PDRP subfamily. {ECO:0000256|HAMAP-Rule:MF_00921}.	2.7.11.32; 2.7.4.27	30,083			CATALYTIC ACTIVITY: Reaction=ADP + N(tele)-phospho-L-histidyl/L-threonyl-[pyruvate, phosphate dikinase] = AMP + H(+) + N(tele)-phospho-L-histidyl/O-phospho-L-threonyl-[pyruvate, phosphate dikinase]; Xref=Rhea:RHEA:43692, Rhea:RHEA-COMP:10650, Rhea:RHEA-COMP:10651, ChEBI:CHEBI:15378, ChEBI:CHEBI:30013, ChEBI:CHEBI:61977, ChEBI:CHEBI:83586, ChEBI:CHEBI:456215, ChEBI:CHEBI:456216; EC=2.7.11.32; Evid…
A0A5D0WH26	A0A5D0WH26_9FIRM	unreviewed	Putative pyruvate, phosphate dikinase regulatory protein (PPDK regulatory protein) (EC 2.7.11.32) (EC 2.7.4.27)	FXB42_16265	Acetobacterium wieringae				Pyruvate, phosphate/water dikinase regulatory protein family, PDRP subfamily		SIMILARITY: Belongs to the pyruvate, phosphate/water dikinase regulatory protein family. PDRP subfamily. {ECO:0000256|HAMAP-Rule:MF_00921}.	2.7.11.32; 2.7.4.27	30,196			CATALYTIC ACTIVITY: Reaction=ADP + N(tele)-phospho-L-histidyl/L-threonyl-[pyruvate, phosphate dikinase] = AMP + H(+) + N(tele)-phospho-L-histidyl/O-phospho-L-threonyl-[pyruvate, phosphate dikinase]; Xref=Rhea:RHEA:43692, Rhea:RHEA-COMP:10650, Rhea:RHEA-COMP:10651, ChEBI:CHEBI:15378, ChEBI:CHEBI:30013, ChEBI:CHEBI:61977, ChEBI:CHEBI:83586, ChEBI:CHEBI:456215, ChEBI:CHEBI:456216; EC=2.7.11.32; Evid…
A0A5D0WPD7	A0A5D0WPD7_9FIRM	unreviewed	HPr kinase/phosphorylase (HPrK/P) (EC 2.7.11.-) (EC 2.7.4.-) (HPr(Ser) kinase/phosphorylase)	hprK FXB42_08550	Acetobacterium wieringae		DOMAIN: The Walker A ATP-binding motif also binds Pi and PPi. {ECO:0000256|HAMAP-Rule:MF_01249}.	DOMAIN 20..141; /note="Hpr_kinase_N"; /evidence="ECO:0000259|Pfam:PF02603"; DOMAIN 147..313; /note="Hpr_kinase_C"; /evidence="ECO:0000259|Pfam:PF07475"	HPrK/P family		SIMILARITY: Belongs to the HPrK/P family. {ECO:0000256|ARBA:ARBA00006883, ECO:0000256|HAMAP-Rule:MF_01249}.	2.7.11.-; 2.7.4.-	38,754			CATALYTIC ACTIVITY: Reaction=[HPr protein]-L-serine + ATP = [HPr protein]-O-phospho-L-serine + ADP + H(+); Xref=Rhea:RHEA:46600, Rhea:RHEA-COMP:11602, Rhea:RHEA-COMP:11603, ChEBI:CHEBI:15378, ChEBI:CHEBI:29999, ChEBI:CHEBI:30616, ChEBI:CHEBI:83421, ChEBI:CHEBI:456216; Evidence={ECO:0000256|ARBA:ARBA00001120, ECO:0000256|HAMAP-Rule:MF_01249}; CATALYTIC ACTIVITY: Reaction=[HPr protein]-O-phospho-L-…	ACT_SITE 153; /evidence="ECO:0000256|HAMAP-Rule:MF_01249"; ACT_SITE 174; /evidence="ECO:0000256|HAMAP-Rule:MF_01249"; ACT_SITE 192; /note="Proton acceptor; for phosphorylation activity. Proton donor; for dephosphorylation activity"; /evidence="ECO:0000256|HAMAP-Rule:MF_01249"; ACT_SITE 258; /evidence="ECO:0000256|HAMAP-Rule:MF_01249"
H6LE51	H6LE51_ACEWD	unreviewed	HPr kinase/phosphorylase (HPrK/P) (EC 2.7.11.-) (EC 2.7.4.-) (HPr(Ser) kinase/phosphorylase)	hprK Awo_c25270	Acetobacterium woodii (strain ATCC 29683 / DSM 1030 / JCM 2381 / KCTC 1655 / WB1)		DOMAIN: The Walker A ATP-binding motif also binds Pi and PPi. {ECO:0000256|HAMAP-Rule:MF_01249}.	DOMAIN 21..142; /note="Hpr_kinase_N"; /evidence="ECO:0000259|Pfam:PF02603"; DOMAIN 148..314; /note="Hpr_kinase_C"; /evidence="ECO:0000259|Pfam:PF07475"	HPrK/P family		SIMILARITY: Belongs to the HPrK/P family. {ECO:0000256|ARBA:ARBA00006883, ECO:0000256|HAMAP-Rule:MF_01249}.	2.7.11.-; 2.7.4.-	38,764			CATALYTIC ACTIVITY: Reaction=[HPr protein]-L-serine + ATP = [HPr protein]-O-phospho-L-serine + ADP + H(+); Xref=Rhea:RHEA:46600, Rhea:RHEA-COMP:11602, Rhea:RHEA-COMP:11603, ChEBI:CHEBI:15378, ChEBI:CHEBI:29999, ChEBI:CHEBI:30616, ChEBI:CHEBI:83421, ChEBI:CHEBI:456216; Evidence={ECO:0000256|ARBA:ARBA00001120, ECO:0000256|HAMAP-Rule:MF_01249}; CATALYTIC ACTIVITY: Reaction=[HPr protein]-O-phospho-L-…	ACT_SITE 154; /evidence="ECO:0000256|HAMAP-Rule:MF_01249"; ACT_SITE 175; /evidence="ECO:0000256|HAMAP-Rule:MF_01249"; ACT_SITE 193; /note="Proton acceptor; for phosphorylation activity. Proton donor; for dephosphorylation activity"; /evidence="ECO:0000256|HAMAP-Rule:MF_01249"; ACT_SITE 259; /evidence="ECO:0000256|HAMAP-Rule:MF_01249"
H6LF61	H6LF61_ACEWD	unreviewed	Putative pyruvate, phosphate dikinase regulatory protein (PPDK regulatory protein) (EC 2.7.11.32) (EC 2.7.4.27)	Awo_c13770	Acetobacterium woodii (strain ATCC 29683 / DSM 1030 / JCM 2381 / KCTC 1655 / WB1)				Pyruvate, phosphate/water dikinase regulatory protein family, PDRP subfamily		SIMILARITY: Belongs to the pyruvate, phosphate/water dikinase regulatory protein family. PDRP subfamily. {ECO:0000256|HAMAP-Rule:MF_00921}.	2.7.11.32; 2.7.4.27	31,566			CATALYTIC ACTIVITY: Reaction=ADP + N(tele)-phospho-L-histidyl/L-threonyl-[pyruvate, phosphate dikinase] = AMP + H(+) + N(tele)-phospho-L-histidyl/O-phospho-L-threonyl-[pyruvate, phosphate dikinase]; Xref=Rhea:RHEA:43692, Rhea:RHEA-COMP:10650, Rhea:RHEA-COMP:10651, ChEBI:CHEBI:15378, ChEBI:CHEBI:30013, ChEBI:CHEBI:61977, ChEBI:CHEBI:83586, ChEBI:CHEBI:456215, ChEBI:CHEBI:456216; EC=2.7.11.32; Evid…
D9QVG5	D9QVG5_ACEAZ	unreviewed	Putative pyruvate, phosphate dikinase regulatory protein (PPDK regulatory protein) (EC 2.7.11.32) (EC 2.7.4.27)	Acear_0684	Acetohalobium arabaticum (strain ATCC 49924 / DSM 5501 / Z-7288)				Pyruvate, phosphate/water dikinase regulatory protein family, PDRP subfamily		SIMILARITY: Belongs to the pyruvate, phosphate/water dikinase regulatory protein family. PDRP subfamily. {ECO:0000256|HAMAP-Rule:MF_00921}.	2.7.11.32; 2.7.4.27	30,035			CATALYTIC ACTIVITY: Reaction=ADP + N(tele)-phospho-L-histidyl/L-threonyl-[pyruvate, phosphate dikinase] = AMP + H(+) + N(tele)-phospho-L-histidyl/O-phospho-L-threonyl-[pyruvate, phosphate dikinase]; Xref=Rhea:RHEA:43692, Rhea:RHEA-COMP:10650, Rhea:RHEA-COMP:10651, ChEBI:CHEBI:15378, ChEBI:CHEBI:30013, ChEBI:CHEBI:61977, ChEBI:CHEBI:83586, ChEBI:CHEBI:456215, ChEBI:CHEBI:456216; EC=2.7.11.32; Evid…
D9QVG7	D9QVG7_ACEAZ	unreviewed	Putative pyruvate, phosphate dikinase regulatory protein (PPDK regulatory protein) (EC 2.7.11.32) (EC 2.7.4.27)	Acear_0686	Acetohalobium arabaticum (strain ATCC 49924 / DSM 5501 / Z-7288)				Pyruvate, phosphate/water dikinase regulatory protein family, PDRP subfamily		SIMILARITY: Belongs to the pyruvate, phosphate/water dikinase regulatory protein family. PDRP subfamily. {ECO:0000256|HAMAP-Rule:MF_00921}.	2.7.11.32; 2.7.4.27	30,730			CATALYTIC ACTIVITY: Reaction=ADP + N(tele)-phospho-L-histidyl/L-threonyl-[pyruvate, phosphate dikinase] = AMP + H(+) + N(tele)-phospho-L-histidyl/O-phospho-L-threonyl-[pyruvate, phosphate dikinase]; Xref=Rhea:RHEA:43692, Rhea:RHEA-COMP:10650, Rhea:RHEA-COMP:10651, ChEBI:CHEBI:15378, ChEBI:CHEBI:30013, ChEBI:CHEBI:61977, ChEBI:CHEBI:83586, ChEBI:CHEBI:456215, ChEBI:CHEBI:456216; EC=2.7.11.32; Evid…
A0A847IMY0	A0A847IMY0_9BACT	unreviewed	Putative pyruvate, phosphate dikinase regulatory protein (PPDK regulatory protein) (EC 2.7.11.32) (EC 2.7.4.27)	GX487_06605	Acetomicrobium flavidum				Pyruvate, phosphate/water dikinase regulatory protein family, PDRP subfamily		SIMILARITY: Belongs to the pyruvate, phosphate/water dikinase regulatory protein family. PDRP subfamily. {ECO:0000256|HAMAP-Rule:MF_00921}.	2.7.11.32; 2.7.4.27	30,156			CATALYTIC ACTIVITY: Reaction=ADP + N(tele)-phospho-L-histidyl/L-threonyl-[pyruvate, phosphate dikinase] = AMP + H(+) + N(tele)-phospho-L-histidyl/O-phospho-L-threonyl-[pyruvate, phosphate dikinase]; Xref=Rhea:RHEA:43692, Rhea:RHEA-COMP:10650, Rhea:RHEA-COMP:10651, ChEBI:CHEBI:15378, ChEBI:CHEBI:30013, ChEBI:CHEBI:61977, ChEBI:CHEBI:83586, ChEBI:CHEBI:456215, ChEBI:CHEBI:456216; EC=2.7.11.32; Evid…
A0A7V6ZCH2	A0A7V6ZCH2_9BACT	unreviewed	Putative pyruvate, phosphate dikinase regulatory protein (PPDK regulatory protein) (EC 2.7.11.32) (EC 2.7.4.27)	GX397_00010	Acetomicrobium hydrogeniformans				Pyruvate, phosphate/water dikinase regulatory protein family, PDRP subfamily		SIMILARITY: Belongs to the pyruvate, phosphate/water dikinase regulatory protein family. PDRP subfamily. {ECO:0000256|HAMAP-Rule:MF_00921}.	2.7.11.32; 2.7.4.27	30,025			CATALYTIC ACTIVITY: Reaction=ADP + N(tele)-phospho-L-histidyl/L-threonyl-[pyruvate, phosphate dikinase] = AMP + H(+) + N(tele)-phospho-L-histidyl/O-phospho-L-threonyl-[pyruvate, phosphate dikinase]; Xref=Rhea:RHEA:43692, Rhea:RHEA-COMP:10650, Rhea:RHEA-COMP:10651, ChEBI:CHEBI:15378, ChEBI:CHEBI:30013, ChEBI:CHEBI:61977, ChEBI:CHEBI:83586, ChEBI:CHEBI:456215, ChEBI:CHEBI:456216; EC=2.7.11.32; Evid…
A0A0T5XCD9	A0A0T5XCD9_9BACT	unreviewed	Putative pyruvate, phosphate dikinase regulatory protein (PPDK regulatory protein) (EC 2.7.11.32) (EC 2.7.4.27)	HMPREF1705_03284	Acetomicrobium hydrogeniformans ATCC BAA-1850				Pyruvate, phosphate/water dikinase regulatory protein family, PDRP subfamily		SIMILARITY: Belongs to the pyruvate, phosphate/water dikinase regulatory protein family. PDRP subfamily. {ECO:0000256|HAMAP-Rule:MF_00921}.	2.7.11.32; 2.7.4.27	30,072			CATALYTIC ACTIVITY: Reaction=ADP + N(tele)-phospho-L-histidyl/L-threonyl-[pyruvate, phosphate dikinase] = AMP + H(+) + N(tele)-phospho-L-histidyl/O-phospho-L-threonyl-[pyruvate, phosphate dikinase]; Xref=Rhea:RHEA:43692, Rhea:RHEA-COMP:10650, Rhea:RHEA-COMP:10651, ChEBI:CHEBI:15378, ChEBI:CHEBI:30013, ChEBI:CHEBI:61977, ChEBI:CHEBI:83586, ChEBI:CHEBI:456215, ChEBI:CHEBI:456216; EC=2.7.11.32; Evid…
I4BVN0	I4BVN0_ACEMN	unreviewed	Putative pyruvate, phosphate dikinase regulatory protein (PPDK regulatory protein) (EC 2.7.11.32) (EC 2.7.4.27)	Anamo_0689	Acetomicrobium mobile (strain ATCC BAA-54 / DSM 13181 / JCM 12221 / NGA) (Acetomicrobium mobile)				Pyruvate, phosphate/water dikinase regulatory protein family, PDRP subfamily		SIMILARITY: Belongs to the pyruvate, phosphate/water dikinase regulatory protein family. PDRP subfamily. {ECO:0000256|HAMAP-Rule:MF_00921}.	2.7.11.32; 2.7.4.27	30,156			CATALYTIC ACTIVITY: Reaction=ADP + N(tele)-phospho-L-histidyl/L-threonyl-[pyruvate, phosphate dikinase] = AMP + H(+) + N(tele)-phospho-L-histidyl/O-phospho-L-threonyl-[pyruvate, phosphate dikinase]; Xref=Rhea:RHEA:43692, Rhea:RHEA-COMP:10650, Rhea:RHEA-COMP:10651, ChEBI:CHEBI:15378, ChEBI:CHEBI:30013, ChEBI:CHEBI:61977, ChEBI:CHEBI:83586, ChEBI:CHEBI:456215, ChEBI:CHEBI:456216; EC=2.7.11.32; Evid…
A0A1H3DR65	A0A1H3DR65_9BACT	unreviewed	Putative pyruvate, phosphate dikinase regulatory protein (PPDK regulatory protein) (EC 2.7.11.32) (EC 2.7.4.27)	SAMN03080603_00279	Acetomicrobium thermoterrenum DSM 13490				Pyruvate, phosphate/water dikinase regulatory protein family, PDRP subfamily		SIMILARITY: Belongs to the pyruvate, phosphate/water dikinase regulatory protein family. PDRP subfamily. {ECO:0000256|HAMAP-Rule:MF_00921}.	2.7.11.32; 2.7.4.27	30,032			CATALYTIC ACTIVITY: Reaction=ADP + N(tele)-phospho-L-histidyl/L-threonyl-[pyruvate, phosphate dikinase] = AMP + H(+) + N(tele)-phospho-L-histidyl/O-phospho-L-threonyl-[pyruvate, phosphate dikinase]; Xref=Rhea:RHEA:43692, Rhea:RHEA-COMP:10650, Rhea:RHEA-COMP:10651, ChEBI:CHEBI:15378, ChEBI:CHEBI:30013, ChEBI:CHEBI:61977, ChEBI:CHEBI:83586, ChEBI:CHEBI:456215, ChEBI:CHEBI:456216; EC=2.7.11.32; Evid…
F7NKY5	F7NKY5_9FIRM	unreviewed	Putative pyruvate, phosphate dikinase regulatory protein (PPDK regulatory protein) (EC 2.7.11.32) (EC 2.7.4.27)	ALO_13769	Acetonema longum DSM 6540				Pyruvate, phosphate/water dikinase regulatory protein family, PDRP subfamily		SIMILARITY: Belongs to the pyruvate, phosphate/water dikinase regulatory protein family. PDRP subfamily. {ECO:0000256|HAMAP-Rule:MF_00921}.	2.7.11.32; 2.7.4.27	36,189			CATALYTIC ACTIVITY: Reaction=ADP + N(tele)-phospho-L-histidyl/L-threonyl-[pyruvate, phosphate dikinase] = AMP + H(+) + N(tele)-phospho-L-histidyl/O-phospho-L-threonyl-[pyruvate, phosphate dikinase]; Xref=Rhea:RHEA:43692, Rhea:RHEA-COMP:10650, Rhea:RHEA-COMP:10651, ChEBI:CHEBI:15378, ChEBI:CHEBI:30013, ChEBI:CHEBI:61977, ChEBI:CHEBI:83586, ChEBI:CHEBI:456215, ChEBI:CHEBI:456216; EC=2.7.11.32; Evid…
F7NQE4	F7NQE4_9FIRM	unreviewed	Putative pyruvate, phosphate dikinase regulatory protein (PPDK regulatory protein) (EC 2.7.11.32) (EC 2.7.4.27)	ALO_21716	Acetonema longum DSM 6540				Pyruvate, phosphate/water dikinase regulatory protein family, PDRP subfamily		SIMILARITY: Belongs to the pyruvate, phosphate/water dikinase regulatory protein family. PDRP subfamily. {ECO:0000256|HAMAP-Rule:MF_00921}.	2.7.11.32; 2.7.4.27	27,954			CATALYTIC ACTIVITY: Reaction=ADP + N(tele)-phospho-L-histidyl/L-threonyl-[pyruvate, phosphate dikinase] = AMP + H(+) + N(tele)-phospho-L-histidyl/O-phospho-L-threonyl-[pyruvate, phosphate dikinase]; Xref=Rhea:RHEA:43692, Rhea:RHEA-COMP:10650, Rhea:RHEA-COMP:10651, ChEBI:CHEBI:15378, ChEBI:CHEBI:30013, ChEBI:CHEBI:61977, ChEBI:CHEBI:83586, ChEBI:CHEBI:456215, ChEBI:CHEBI:456216; EC=2.7.11.32; Evid…
U4KQ98	U4KQ98_9MOLU	unreviewed	HPr kinase/phosphorylase (HPrK/P) (EC 2.7.11.-) (EC 2.7.4.-) (HPr(Ser) kinase/phosphorylase)	hprK BN85315940	Acholeplasma brassicae		DOMAIN: The Walker A ATP-binding motif also binds Pi and PPi. {ECO:0000256|HAMAP-Rule:MF_01249}.	DOMAIN 4..127; /note="Hpr_kinase_N"; /evidence="ECO:0000259|Pfam:PF02603"; DOMAIN 131..297; /note="Hpr_kinase_C"; /evidence="ECO:0000259|Pfam:PF07475"	HPrK/P family		SIMILARITY: Belongs to the HPrK/P family. {ECO:0000256|ARBA:ARBA00006883, ECO:0000256|HAMAP-Rule:MF_01249}.	2.7.11.-; 2.7.4.-	35,642			CATALYTIC ACTIVITY: Reaction=[HPr protein]-L-serine + ATP = [HPr protein]-O-phospho-L-serine + ADP + H(+); Xref=Rhea:RHEA:46600, Rhea:RHEA-COMP:11602, Rhea:RHEA-COMP:11603, ChEBI:CHEBI:15378, ChEBI:CHEBI:29999, ChEBI:CHEBI:30616, ChEBI:CHEBI:83421, ChEBI:CHEBI:456216; Evidence={ECO:0000256|ARBA:ARBA00001120, ECO:0000256|HAMAP-Rule:MF_01249}; CATALYTIC ACTIVITY: Reaction=[HPr protein]-O-phospho-L-…	ACT_SITE 138; /evidence="ECO:0000256|HAMAP-Rule:MF_01249"; ACT_SITE 159; /evidence="ECO:0000256|HAMAP-Rule:MF_01249"; ACT_SITE 177; /note="Proton acceptor; for phosphorylation activity. Proton donor; for dephosphorylation activity"; /evidence="ECO:0000256|HAMAP-Rule:MF_01249"; ACT_SITE 243; /evidence="ECO:0000256|HAMAP-Rule:MF_01249"
A0A449BKV1	A0A449BKV1_9MOLU	unreviewed	HPr kinase/phosphorylase (HPrK/P) (EC 2.7.11.-) (EC 2.7.4.-) (HPr(Ser) kinase/phosphorylase)	hprK NCTC10172_01151	Acholeplasma hippikon		DOMAIN: The Walker A ATP-binding motif also binds Pi and PPi. {ECO:0000256|HAMAP-Rule:MF_01249}.	DOMAIN 7..130; /note="Hpr_kinase_N"; /evidence="ECO:0000259|Pfam:PF02603"; DOMAIN 133..301; /note="Hpr_kinase_C"; /evidence="ECO:0000259|Pfam:PF07475"	HPrK/P family		SIMILARITY: Belongs to the HPrK/P family. {ECO:0000256|ARBA:ARBA00006883, ECO:0000256|HAMAP-Rule:MF_01249}.	2.7.11.-; 2.7.4.-	35,241			CATALYTIC ACTIVITY: Reaction=[HPr protein]-L-serine + ATP = [HPr protein]-O-phospho-L-serine + ADP + H(+); Xref=Rhea:RHEA:46600, Rhea:RHEA-COMP:11602, Rhea:RHEA-COMP:11603, ChEBI:CHEBI:15378, ChEBI:CHEBI:29999, ChEBI:CHEBI:30616, ChEBI:CHEBI:83421, ChEBI:CHEBI:456216; Evidence={ECO:0000256|ARBA:ARBA00001120, ECO:0000256|HAMAP-Rule:MF_01249}; CATALYTIC ACTIVITY: Reaction=[HPr protein]-O-phospho-L-…	ACT_SITE 141; /evidence="ECO:0000256|HAMAP-Rule:MF_01249"; ACT_SITE 162; /evidence="ECO:0000256|HAMAP-Rule:MF_01249"; ACT_SITE 180; /note="Proton acceptor; for phosphorylation activity. Proton donor; for dephosphorylation activity"; /evidence="ECO:0000256|HAMAP-Rule:MF_01249"; ACT_SITE 246; /evidence="ECO:0000256|HAMAP-Rule:MF_01249"
A0A553IGI0	A0A553IGI0_ACHLA	unreviewed	HPr kinase/phosphorylase (HPrK/P) (EC 2.7.11.-) (EC 2.7.4.-) (HPr(Ser) kinase/phosphorylase)	hprK FNV44_06275	Acholeplasma laidlawii		DOMAIN: The Walker A ATP-binding motif also binds Pi and PPi. {ECO:0000256|HAMAP-Rule:MF_01249}.	DOMAIN 7..130; /note="Hpr_kinase_N"; /evidence="ECO:0000259|Pfam:PF02603"; DOMAIN 133..301; /note="Hpr_kinase_C"; /evidence="ECO:0000259|Pfam:PF07475"	HPrK/P family		SIMILARITY: Belongs to the HPrK/P family. {ECO:0000256|ARBA:ARBA00006883, ECO:0000256|HAMAP-Rule:MF_01249}.	2.7.11.-; 2.7.4.-	35,484			CATALYTIC ACTIVITY: Reaction=[HPr protein]-L-serine + ATP = [HPr protein]-O-phospho-L-serine + ADP + H(+); Xref=Rhea:RHEA:46600, Rhea:RHEA-COMP:11602, Rhea:RHEA-COMP:11603, ChEBI:CHEBI:15378, ChEBI:CHEBI:29999, ChEBI:CHEBI:30616, ChEBI:CHEBI:83421, ChEBI:CHEBI:456216; Evidence={ECO:0000256|ARBA:ARBA00001120, ECO:0000256|HAMAP-Rule:MF_01249}; CATALYTIC ACTIVITY: Reaction=[HPr protein]-O-phospho-L-…	ACT_SITE 141; /evidence="ECO:0000256|HAMAP-Rule:MF_01249"; ACT_SITE 162; /evidence="ECO:0000256|HAMAP-Rule:MF_01249"; ACT_SITE 180; /note="Proton acceptor; for phosphorylation activity. Proton donor; for dephosphorylation activity"; /evidence="ECO:0000256|HAMAP-Rule:MF_01249"; ACT_SITE 246; /evidence="ECO:0000256|HAMAP-Rule:MF_01249"
A9NHV7	A9NHV7_ACHLI	unreviewed	HPr kinase/phosphorylase (HPrK/P) (EC 2.7.11.-) (EC 2.7.4.-) (HPr(Ser) kinase/phosphorylase)	hprK ACL_1345	Acholeplasma laidlawii (strain PG-8A)		DOMAIN: The Walker A ATP-binding motif also binds Pi and PPi. {ECO:0000256|HAMAP-Rule:MF_01249}.	DOMAIN 7..130; /note="Hpr_kinase_N"; /evidence="ECO:0000259|Pfam:PF02603"; DOMAIN 133..301; /note="Hpr_kinase_C"; /evidence="ECO:0000259|Pfam:PF07475"	HPrK/P family		SIMILARITY: Belongs to the HPrK/P family. {ECO:0000256|ARBA:ARBA00006883, ECO:0000256|HAMAP-Rule:MF_01249}.	2.7.11.-; 2.7.4.-	35,484			CATALYTIC ACTIVITY: Reaction=[HPr protein]-L-serine + ATP = [HPr protein]-O-phospho-L-serine + ADP + H(+); Xref=Rhea:RHEA:46600, Rhea:RHEA-COMP:11602, Rhea:RHEA-COMP:11603, ChEBI:CHEBI:15378, ChEBI:CHEBI:29999, ChEBI:CHEBI:30616, ChEBI:CHEBI:83421, ChEBI:CHEBI:456216; Evidence={ECO:0000256|ARBA:ARBA00001120, ECO:0000256|HAMAP-Rule:MF_01249}; CATALYTIC ACTIVITY: Reaction=[HPr protein]-O-phospho-L-…	ACT_SITE 141; /evidence="ECO:0000256|HAMAP-Rule:MF_01249"; ACT_SITE 162; /evidence="ECO:0000256|HAMAP-Rule:MF_01249"; ACT_SITE 180; /note="Proton acceptor; for phosphorylation activity. Proton donor; for dephosphorylation activity"; /evidence="ECO:0000256|HAMAP-Rule:MF_01249"; ACT_SITE 246; /evidence="ECO:0000256|HAMAP-Rule:MF_01249"
A0A061AGN5	A0A061AGN5_9MOLU	unreviewed	HPr kinase/phosphorylase (HPrK/P) (EC 2.7.11.-) (EC 2.7.4.-) (HPr(Ser) kinase/phosphorylase)	hprK Aocu_00490	Acholeplasma oculi		DOMAIN: The Walker A ATP-binding motif also binds Pi and PPi. {ECO:0000256|HAMAP-Rule:MF_01249}.	DOMAIN 7..130; /note="Hpr_kinase_N"; /evidence="ECO:0000259|Pfam:PF02603"; DOMAIN 133..301; /note="Hpr_kinase_C"; /evidence="ECO:0000259|Pfam:PF07475"	HPrK/P family		SIMILARITY: Belongs to the HPrK/P family. {ECO:0000256|ARBA:ARBA00006883, ECO:0000256|HAMAP-Rule:MF_01249}.	2.7.11.-; 2.7.4.-	35,385			CATALYTIC ACTIVITY: Reaction=[HPr protein]-L-serine + ATP = [HPr protein]-O-phospho-L-serine + ADP + H(+); Xref=Rhea:RHEA:46600, Rhea:RHEA-COMP:11602, Rhea:RHEA-COMP:11603, ChEBI:CHEBI:15378, ChEBI:CHEBI:29999, ChEBI:CHEBI:30616, ChEBI:CHEBI:83421, ChEBI:CHEBI:456216; Evidence={ECO:0000256|ARBA:ARBA00001120, ECO:0000256|HAMAP-Rule:MF_01249}; CATALYTIC ACTIVITY: Reaction=[HPr protein]-O-phospho-L-…	ACT_SITE 141; /evidence="ECO:0000256|HAMAP-Rule:MF_01249"; ACT_SITE 162; /evidence="ECO:0000256|HAMAP-Rule:MF_01249"; ACT_SITE 180; /note="Proton acceptor; for phosphorylation activity. Proton donor; for dephosphorylation activity"; /evidence="ECO:0000256|HAMAP-Rule:MF_01249"; ACT_SITE 246; /evidence="ECO:0000256|HAMAP-Rule:MF_01249"
U4KQY6	U4KQY6_ACHPJ	unreviewed	HPr kinase/phosphorylase (HPrK/P) (EC 2.7.11.-) (EC 2.7.4.-) (HPr(Ser) kinase/phosphorylase)	hprK BN85401340	Acholeplasma palmae (strain ATCC 49389 / J233)		DOMAIN: The Walker A ATP-binding motif also binds Pi and PPi. {ECO:0000256|HAMAP-Rule:MF_01249}.	DOMAIN 5..128; /note="Hpr_kinase_N"; /evidence="ECO:0000259|Pfam:PF02603"; DOMAIN 132..298; /note="Hpr_kinase_C"; /evidence="ECO:0000259|Pfam:PF07475"	HPrK/P family		SIMILARITY: Belongs to the HPrK/P family. {ECO:0000256|ARBA:ARBA00006883, ECO:0000256|HAMAP-Rule:MF_01249}.	2.7.11.-; 2.7.4.-	34,899			CATALYTIC ACTIVITY: Reaction=[HPr protein]-L-serine + ATP = [HPr protein]-O-phospho-L-serine + ADP + H(+); Xref=Rhea:RHEA:46600, Rhea:RHEA-COMP:11602, Rhea:RHEA-COMP:11603, ChEBI:CHEBI:15378, ChEBI:CHEBI:29999, ChEBI:CHEBI:30616, ChEBI:CHEBI:83421, ChEBI:CHEBI:456216; Evidence={ECO:0000256|ARBA:ARBA00001120, ECO:0000256|HAMAP-Rule:MF_01249}; CATALYTIC ACTIVITY: Reaction=[HPr protein]-O-phospho-L-…	ACT_SITE 139; /evidence="ECO:0000256|HAMAP-Rule:MF_01249"; ACT_SITE 160; /evidence="ECO:0000256|HAMAP-Rule:MF_01249"; ACT_SITE 178; /note="Proton acceptor; for phosphorylation activity. Proton donor; for dephosphorylation activity"; /evidence="ECO:0000256|HAMAP-Rule:MF_01249"; ACT_SITE 244; /evidence="ECO:0000256|HAMAP-Rule:MF_01249"
A0A7C6DIG4	A0A7C6DIG4_9MOLU	unreviewed	HPr kinase/phosphorylase (HPrK/P) (EC 2.7.11.-) (EC 2.7.4.-) (HPr(Ser) kinase/phosphorylase)	hprK GXZ79_03910	Acholeplasma sp.		DOMAIN: The Walker A ATP-binding motif also binds Pi and PPi. {ECO:0000256|HAMAP-Rule:MF_01249}.	DOMAIN 4..126; /note="Hpr_kinase_N"; /evidence="ECO:0000259|Pfam:PF02603"; DOMAIN 129..297; /note="Hpr_kinase_C"; /evidence="ECO:0000259|Pfam:PF07475"	HPrK/P family		SIMILARITY: Belongs to the HPrK/P family. {ECO:0000256|ARBA:ARBA00006883, ECO:0000256|HAMAP-Rule:MF_01249}.	2.7.11.-; 2.7.4.-	34,670			CATALYTIC ACTIVITY: Reaction=[HPr protein]-L-serine + ATP = [HPr protein]-O-phospho-L-serine + ADP + H(+); Xref=Rhea:RHEA:46600, Rhea:RHEA-COMP:11602, Rhea:RHEA-COMP:11603, ChEBI:CHEBI:15378, ChEBI:CHEBI:29999, ChEBI:CHEBI:30616, ChEBI:CHEBI:83421, ChEBI:CHEBI:456216; Evidence={ECO:0000256|ARBA:ARBA00001120, ECO:0000256|HAMAP-Rule:MF_01249}; CATALYTIC ACTIVITY: Reaction=[HPr protein]-O-phospho-L-…	ACT_SITE 137; /evidence="ECO:0000256|HAMAP-Rule:MF_01249"; ACT_SITE 158; /evidence="ECO:0000256|HAMAP-Rule:MF_01249"; ACT_SITE 176; /note="Proton acceptor; for phosphorylation activity. Proton donor; for dephosphorylation activity"; /evidence="ECO:0000256|HAMAP-Rule:MF_01249"; ACT_SITE 242; /evidence="ECO:0000256|HAMAP-Rule:MF_01249"
A0A3A6NEK9	A0A3A6NEK9_9MOLU	unreviewed	HPr kinase/phosphorylase (HPrK/P) (EC 2.7.11.-) (EC 2.7.4.-) (HPr(Ser) kinase/phosphorylase)	hprK C4537_06340	Acholeplasma sp.		DOMAIN: The Walker A ATP-binding motif also binds Pi and PPi. {ECO:0000256|HAMAP-Rule:MF_01249}.	DOMAIN 4..126; /note="Hpr_kinase_N"; /evidence="ECO:0000259|Pfam:PF02603"; DOMAIN 129..296; /note="Hpr_kinase_C"; /evidence="ECO:0000259|Pfam:PF07475"	HPrK/P family		SIMILARITY: Belongs to the HPrK/P family. {ECO:0000256|ARBA:ARBA00006883, ECO:0000256|HAMAP-Rule:MF_01249}.	2.7.11.-; 2.7.4.-	35,812			CATALYTIC ACTIVITY: Reaction=[HPr protein]-L-serine + ATP = [HPr protein]-O-phospho-L-serine + ADP + H(+); Xref=Rhea:RHEA:46600, Rhea:RHEA-COMP:11602, Rhea:RHEA-COMP:11603, ChEBI:CHEBI:15378, ChEBI:CHEBI:29999, ChEBI:CHEBI:30616, ChEBI:CHEBI:83421, ChEBI:CHEBI:456216; Evidence={ECO:0000256|ARBA:ARBA00001120, ECO:0000256|HAMAP-Rule:MF_01249}; CATALYTIC ACTIVITY: Reaction=[HPr protein]-O-phospho-L-…	ACT_SITE 137; /evidence="ECO:0000256|HAMAP-Rule:MF_01249"; ACT_SITE 158; /evidence="ECO:0000256|HAMAP-Rule:MF_01249"; ACT_SITE 176; /note="Proton acceptor; for phosphorylation activity. Proton donor; for dephosphorylation activity"; /evidence="ECO:0000256|HAMAP-Rule:MF_01249"; ACT_SITE 242; /evidence="ECO:0000256|HAMAP-Rule:MF_01249"
A0A7C7EM15	A0A7C7EM15_9MOLU	unreviewed	HPr kinase/phosphorylase (HPrK/P) (EC 2.7.11.-) (EC 2.7.4.-) (HPr(Ser) kinase/phosphorylase)	hprK GYA04_00700	Acholeplasma sp.		DOMAIN: The Walker A ATP-binding motif also binds Pi and PPi. {ECO:0000256|HAMAP-Rule:MF_01249}.	DOMAIN 8..131; /note="Hpr_kinase_N"; /evidence="ECO:0000259|Pfam:PF02603"; DOMAIN 134..301; /note="Hpr_kinase_C"; /evidence="ECO:0000259|Pfam:PF07475"	HPrK/P family		SIMILARITY: Belongs to the HPrK/P family. {ECO:0000256|ARBA:ARBA00006883, ECO:0000256|HAMAP-Rule:MF_01249}.	2.7.11.-; 2.7.4.-	35,371			CATALYTIC ACTIVITY: Reaction=[HPr protein]-L-serine + ATP = [HPr protein]-O-phospho-L-serine + ADP + H(+); Xref=Rhea:RHEA:46600, Rhea:RHEA-COMP:11602, Rhea:RHEA-COMP:11603, ChEBI:CHEBI:15378, ChEBI:CHEBI:29999, ChEBI:CHEBI:30616, ChEBI:CHEBI:83421, ChEBI:CHEBI:456216; Evidence={ECO:0000256|ARBA:ARBA00001120, ECO:0000256|HAMAP-Rule:MF_01249}; CATALYTIC ACTIVITY: Reaction=[HPr protein]-O-phospho-L-…	ACT_SITE 142; /evidence="ECO:0000256|HAMAP-Rule:MF_01249"; ACT_SITE 163; /evidence="ECO:0000256|HAMAP-Rule:MF_01249"; ACT_SITE 181; /note="Proton acceptor; for phosphorylation activity. Proton donor; for dephosphorylation activity"; /evidence="ECO:0000256|HAMAP-Rule:MF_01249"; ACT_SITE 247; /evidence="ECO:0000256|HAMAP-Rule:MF_01249"
A0A357WFW7	A0A357WFW7_9MOLU	unreviewed	HPr kinase/phosphorylase (HPrK/P) (EC 2.7.11.-) (EC 2.7.4.-) (HPr(Ser) kinase/phosphorylase)	hprK DEA45_01970	Acholeplasmataceae bacterium		DOMAIN: The Walker A ATP-binding motif also binds Pi and PPi. {ECO:0000256|HAMAP-Rule:MF_01249}.	DOMAIN 4..127; /note="Hpr_kinase_N"; /evidence="ECO:0000259|Pfam:PF02603"; DOMAIN 131..297; /note="Hpr_kinase_C"; /evidence="ECO:0000259|Pfam:PF07475"	HPrK/P family		SIMILARITY: Belongs to the HPrK/P family. {ECO:0000256|ARBA:ARBA00006883, ECO:0000256|HAMAP-Rule:MF_01249}.	2.7.11.-; 2.7.4.-	35,642			CATALYTIC ACTIVITY: Reaction=[HPr protein]-L-serine + ATP = [HPr protein]-O-phospho-L-serine + ADP + H(+); Xref=Rhea:RHEA:46600, Rhea:RHEA-COMP:11602, Rhea:RHEA-COMP:11603, ChEBI:CHEBI:15378, ChEBI:CHEBI:29999, ChEBI:CHEBI:30616, ChEBI:CHEBI:83421, ChEBI:CHEBI:456216; Evidence={ECO:0000256|ARBA:ARBA00001120, ECO:0000256|HAMAP-Rule:MF_01249}; CATALYTIC ACTIVITY: Reaction=[HPr protein]-O-phospho-L-…	ACT_SITE 138; /evidence="ECO:0000256|HAMAP-Rule:MF_01249"; ACT_SITE 159; /evidence="ECO:0000256|HAMAP-Rule:MF_01249"; ACT_SITE 177; /note="Proton acceptor; for phosphorylation activity. Proton donor; for dephosphorylation activity"; /evidence="ECO:0000256|HAMAP-Rule:MF_01249"; ACT_SITE 243; /evidence="ECO:0000256|HAMAP-Rule:MF_01249"
A0A651EE36	A0A651EE36_9MOLU	unreviewed	HPr kinase/phosphorylase (HPrK/P) (EC 2.7.11.-) (EC 2.7.4.-) (HPr(Ser) kinase/phosphorylase)	hprK EA375_05675	Acholeplasmataceae bacterium		DOMAIN: The Walker A ATP-binding motif also binds Pi and PPi. {ECO:0000256|HAMAP-Rule:MF_01249}.	DOMAIN 4..126; /note="Hpr_kinase_N"; /evidence="ECO:0000259|Pfam:PF02603"; DOMAIN 129..297; /note="Hpr_kinase_C"; /evidence="ECO:0000259|Pfam:PF07475"	HPrK/P family		SIMILARITY: Belongs to the HPrK/P family. {ECO:0000256|ARBA:ARBA00006883, ECO:0000256|HAMAP-Rule:MF_01249}.	2.7.11.-; 2.7.4.-	35,553			CATALYTIC ACTIVITY: Reaction=[HPr protein]-L-serine + ATP = [HPr protein]-O-phospho-L-serine + ADP + H(+); Xref=Rhea:RHEA:46600, Rhea:RHEA-COMP:11602, Rhea:RHEA-COMP:11603, ChEBI:CHEBI:15378, ChEBI:CHEBI:29999, ChEBI:CHEBI:30616, ChEBI:CHEBI:83421, ChEBI:CHEBI:456216; Evidence={ECO:0000256|ARBA:ARBA00001120, ECO:0000256|HAMAP-Rule:MF_01249}; CATALYTIC ACTIVITY: Reaction=[HPr protein]-O-phospho-L-…	ACT_SITE 137; /evidence="ECO:0000256|HAMAP-Rule:MF_01249"; ACT_SITE 158; /evidence="ECO:0000256|HAMAP-Rule:MF_01249"; ACT_SITE 176; /note="Proton acceptor; for phosphorylation activity. Proton donor; for dephosphorylation activity"; /evidence="ECO:0000256|HAMAP-Rule:MF_01249"; ACT_SITE 242; /evidence="ECO:0000256|HAMAP-Rule:MF_01249"
A0A7V6L1X8	A0A7V6L1X8_9MOLU	unreviewed	HPr kinase/phosphorylase (HPrK/P) (EC 2.7.11.-) (EC 2.7.4.-) (HPr(Ser) kinase/phosphorylase)	hprK GX003_00525	Acholeplasmataceae bacterium		DOMAIN: The Walker A ATP-binding motif also binds Pi and PPi. {ECO:0000256|HAMAP-Rule:MF_01249}.	DOMAIN 6..131; /note="Hpr_kinase_N"; /evidence="ECO:0000259|Pfam:PF02603"; DOMAIN 134..302; /note="Hpr_kinase_C"; /evidence="ECO:0000259|Pfam:PF07475"	HPrK/P family		SIMILARITY: Belongs to the HPrK/P family. {ECO:0000256|ARBA:ARBA00006883, ECO:0000256|HAMAP-Rule:MF_01249}.	2.7.11.-; 2.7.4.-	35,615			CATALYTIC ACTIVITY: Reaction=[HPr protein]-L-serine + ATP = [HPr protein]-O-phospho-L-serine + ADP + H(+); Xref=Rhea:RHEA:46600, Rhea:RHEA-COMP:11602, Rhea:RHEA-COMP:11603, ChEBI:CHEBI:15378, ChEBI:CHEBI:29999, ChEBI:CHEBI:30616, ChEBI:CHEBI:83421, ChEBI:CHEBI:456216; Evidence={ECO:0000256|ARBA:ARBA00001120, ECO:0000256|HAMAP-Rule:MF_01249}; CATALYTIC ACTIVITY: Reaction=[HPr protein]-O-phospho-L-…	ACT_SITE 142; /evidence="ECO:0000256|HAMAP-Rule:MF_01249"; ACT_SITE 163; /evidence="ECO:0000256|HAMAP-Rule:MF_01249"; ACT_SITE 181; /note="Proton acceptor; for phosphorylation activity. Proton donor; for dephosphorylation activity"; /evidence="ECO:0000256|HAMAP-Rule:MF_01249"; ACT_SITE 247; /evidence="ECO:0000256|HAMAP-Rule:MF_01249"
A0A356GH97	A0A356GH97_9MOLU	unreviewed	HPr kinase/phosphorylase (HPrK/P) (EC 2.7.11.-) (EC 2.7.4.-) (HPr(Ser) kinase/phosphorylase)	hprK DEA30_03040	Acholeplasmataceae bacterium		DOMAIN: The Walker A ATP-binding motif also binds Pi and PPi. {ECO:0000256|HAMAP-Rule:MF_01249}.	DOMAIN 4..126; /note="Hpr_kinase_N"; /evidence="ECO:0000259|Pfam:PF02603"; DOMAIN 129..296; /note="Hpr_kinase_C"; /evidence="ECO:0000259|Pfam:PF07475"	HPrK/P family		SIMILARITY: Belongs to the HPrK/P family. {ECO:0000256|ARBA:ARBA00006883, ECO:0000256|HAMAP-Rule:MF_01249}.	2.7.11.-; 2.7.4.-	35,480			CATALYTIC ACTIVITY: Reaction=[HPr protein]-L-serine + ATP = [HPr protein]-O-phospho-L-serine + ADP + H(+); Xref=Rhea:RHEA:46600, Rhea:RHEA-COMP:11602, Rhea:RHEA-COMP:11603, ChEBI:CHEBI:15378, ChEBI:CHEBI:29999, ChEBI:CHEBI:30616, ChEBI:CHEBI:83421, ChEBI:CHEBI:456216; Evidence={ECO:0000256|ARBA:ARBA00001120, ECO:0000256|HAMAP-Rule:MF_01249}; CATALYTIC ACTIVITY: Reaction=[HPr protein]-O-phospho-L-…	ACT_SITE 137; /evidence="ECO:0000256|HAMAP-Rule:MF_01249"; ACT_SITE 158; /evidence="ECO:0000256|HAMAP-Rule:MF_01249"; ACT_SITE 176; /note="Proton acceptor; for phosphorylation activity. Proton donor; for dephosphorylation activity"; /evidence="ECO:0000256|HAMAP-Rule:MF_01249"; ACT_SITE 242; /evidence="ECO:0000256|HAMAP-Rule:MF_01249"
A0A7V6M5C1	A0A7V6M5C1_9MOLU	unreviewed	HPr kinase/phosphorylase (HPrK/P) (EC 2.7.11.-) (EC 2.7.4.-) (HPr(Ser) kinase/phosphorylase)	hprK GXZ48_04965	Acholeplasmataceae bacterium		DOMAIN: The Walker A ATP-binding motif also binds Pi and PPi. {ECO:0000256|HAMAP-Rule:MF_01249}.	DOMAIN 5..130; /note="Hpr_kinase_N"; /evidence="ECO:0000259|Pfam:PF02603"; DOMAIN 133..301; /note="Hpr_kinase_C"; /evidence="ECO:0000259|Pfam:PF07475"	HPrK/P family		SIMILARITY: Belongs to the HPrK/P family. {ECO:0000256|ARBA:ARBA00006883, ECO:0000256|HAMAP-Rule:MF_01249}.	2.7.11.-; 2.7.4.-	35,250			CATALYTIC ACTIVITY: Reaction=[HPr protein]-L-serine + ATP = [HPr protein]-O-phospho-L-serine + ADP + H(+); Xref=Rhea:RHEA:46600, Rhea:RHEA-COMP:11602, Rhea:RHEA-COMP:11603, ChEBI:CHEBI:15378, ChEBI:CHEBI:29999, ChEBI:CHEBI:30616, ChEBI:CHEBI:83421, ChEBI:CHEBI:456216; Evidence={ECO:0000256|ARBA:ARBA00001120, ECO:0000256|HAMAP-Rule:MF_01249}; CATALYTIC ACTIVITY: Reaction=[HPr protein]-O-phospho-L-…	ACT_SITE 141; /evidence="ECO:0000256|HAMAP-Rule:MF_01249"; ACT_SITE 162; /evidence="ECO:0000256|HAMAP-Rule:MF_01249"; ACT_SITE 180; /note="Proton acceptor; for phosphorylation activity. Proton donor; for dephosphorylation activity"; /evidence="ECO:0000256|HAMAP-Rule:MF_01249"; ACT_SITE 246; /evidence="ECO:0000256|HAMAP-Rule:MF_01249"
A0A7X6VNN9	A0A7X6VNN9_9MOLU	unreviewed	HPr kinase/phosphorylase (HPrK/P) (EC 2.7.11.-) (EC 2.7.4.-) (HPr(Ser) kinase/phosphorylase)	hprK GX794_00755	Acholeplasmataceae bacterium		DOMAIN: The Walker A ATP-binding motif also binds Pi and PPi. {ECO:0000256|HAMAP-Rule:MF_01249}.	DOMAIN 6..132; /note="Hpr_kinase_N"; /evidence="ECO:0000259|Pfam:PF02603"; DOMAIN 134..302; /note="Hpr_kinase_C"; /evidence="ECO:0000259|Pfam:PF07475"	HPrK/P family		SIMILARITY: Belongs to the HPrK/P family. {ECO:0000256|ARBA:ARBA00006883, ECO:0000256|HAMAP-Rule:MF_01249}.	2.7.11.-; 2.7.4.-	35,780			CATALYTIC ACTIVITY: Reaction=[HPr protein]-L-serine + ATP = [HPr protein]-O-phospho-L-serine + ADP + H(+); Xref=Rhea:RHEA:46600, Rhea:RHEA-COMP:11602, Rhea:RHEA-COMP:11603, ChEBI:CHEBI:15378, ChEBI:CHEBI:29999, ChEBI:CHEBI:30616, ChEBI:CHEBI:83421, ChEBI:CHEBI:456216; Evidence={ECO:0000256|ARBA:ARBA00001120, ECO:0000256|HAMAP-Rule:MF_01249}; CATALYTIC ACTIVITY: Reaction=[HPr protein]-O-phospho-L-…	ACT_SITE 143; /evidence="ECO:0000256|HAMAP-Rule:MF_01249"; ACT_SITE 164; /evidence="ECO:0000256|HAMAP-Rule:MF_01249"; ACT_SITE 182; /note="Proton acceptor; for phosphorylation activity. Proton donor; for dephosphorylation activity"; /evidence="ECO:0000256|HAMAP-Rule:MF_01249"; ACT_SITE 248; /evidence="ECO:0000256|HAMAP-Rule:MF_01249"
A0A7X8VSF9	A0A7X8VSF9_9MOLU	unreviewed	HPr kinase/phosphorylase (HPrK/P) (EC 2.7.11.-) (EC 2.7.4.-) (HPr(Ser) kinase/phosphorylase)	hprK GX904_00355	Acholeplasmataceae bacterium		DOMAIN: The Walker A ATP-binding motif also binds Pi and PPi. {ECO:0000256|HAMAP-Rule:MF_01249}.	DOMAIN 6..128; /note="Hpr_kinase_N"; /evidence="ECO:0000259|Pfam:PF02603"; DOMAIN 131..299; /note="Hpr_kinase_C"; /evidence="ECO:0000259|Pfam:PF07475"	HPrK/P family		SIMILARITY: Belongs to the HPrK/P family. {ECO:0000256|ARBA:ARBA00006883, ECO:0000256|HAMAP-Rule:MF_01249}.	2.7.11.-; 2.7.4.-	35,683			CATALYTIC ACTIVITY: Reaction=[HPr protein]-L-serine + ATP = [HPr protein]-O-phospho-L-serine + ADP + H(+); Xref=Rhea:RHEA:46600, Rhea:RHEA-COMP:11602, Rhea:RHEA-COMP:11603, ChEBI:CHEBI:15378, ChEBI:CHEBI:29999, ChEBI:CHEBI:30616, ChEBI:CHEBI:83421, ChEBI:CHEBI:456216; Evidence={ECO:0000256|ARBA:ARBA00001120, ECO:0000256|HAMAP-Rule:MF_01249}; CATALYTIC ACTIVITY: Reaction=[HPr protein]-O-phospho-L-…	ACT_SITE 139; /evidence="ECO:0000256|HAMAP-Rule:MF_01249"; ACT_SITE 160; /evidence="ECO:0000256|HAMAP-Rule:MF_01249"; ACT_SITE 178; /note="Proton acceptor; for phosphorylation activity. Proton donor; for dephosphorylation activity"; /evidence="ECO:0000256|HAMAP-Rule:MF_01249"; ACT_SITE 244; /evidence="ECO:0000256|HAMAP-Rule:MF_01249"
A0A352TSN8	A0A352TSN8_9MOLU	unreviewed	HPr kinase/phosphorylase (HPrK/P) (EC 2.7.11.-) (EC 2.7.4.-) (HPr(Ser) kinase/phosphorylase)	hprK DC003_01475	Acholeplasmataceae bacterium		DOMAIN: The Walker A ATP-binding motif also binds Pi and PPi. {ECO:0000256|HAMAP-Rule:MF_01249}.	DOMAIN 3..126; /note="Hpr_kinase_N"; /evidence="ECO:0000259|Pfam:PF02603"; DOMAIN 129..297; /note="Hpr_kinase_C"; /evidence="ECO:0000259|Pfam:PF07475"	HPrK/P family		SIMILARITY: Belongs to the HPrK/P family. {ECO:0000256|ARBA:ARBA00006883, ECO:0000256|HAMAP-Rule:MF_01249}.	2.7.11.-; 2.7.4.-	34,533			CATALYTIC ACTIVITY: Reaction=[HPr protein]-L-serine + ATP = [HPr protein]-O-phospho-L-serine + ADP + H(+); Xref=Rhea:RHEA:46600, Rhea:RHEA-COMP:11602, Rhea:RHEA-COMP:11603, ChEBI:CHEBI:15378, ChEBI:CHEBI:29999, ChEBI:CHEBI:30616, ChEBI:CHEBI:83421, ChEBI:CHEBI:456216; Evidence={ECO:0000256|ARBA:ARBA00001120, ECO:0000256|HAMAP-Rule:MF_01249}; CATALYTIC ACTIVITY: Reaction=[HPr protein]-O-phospho-L-…	ACT_SITE 137; /evidence="ECO:0000256|HAMAP-Rule:MF_01249"; ACT_SITE 158; /evidence="ECO:0000256|HAMAP-Rule:MF_01249"; ACT_SITE 176; /note="Proton acceptor; for phosphorylation activity. Proton donor; for dephosphorylation activity"; /evidence="ECO:0000256|HAMAP-Rule:MF_01249"; ACT_SITE 242; /evidence="ECO:0000256|HAMAP-Rule:MF_01249"
A0A7C6TZL4	A0A7C6TZL4_9MOLU	unreviewed	HPr kinase/phosphorylase (HPrK/P) (EC 2.7.11.-) (EC 2.7.4.-) (HPr(Ser) kinase/phosphorylase)	hprK GX698_02625	Acholeplasmataceae bacterium		DOMAIN: The Walker A ATP-binding motif also binds Pi and PPi. {ECO:0000256|HAMAP-Rule:MF_01249}.	DOMAIN 7..130; /note="Hpr_kinase_N"; /evidence="ECO:0000259|Pfam:PF02603"; DOMAIN 133..301; /note="Hpr_kinase_C"; /evidence="ECO:0000259|Pfam:PF07475"	HPrK/P family		SIMILARITY: Belongs to the HPrK/P family. {ECO:0000256|ARBA:ARBA00006883, ECO:0000256|HAMAP-Rule:MF_01249}.	2.7.11.-; 2.7.4.-	35,353			CATALYTIC ACTIVITY: Reaction=[HPr protein]-L-serine + ATP = [HPr protein]-O-phospho-L-serine + ADP + H(+); Xref=Rhea:RHEA:46600, Rhea:RHEA-COMP:11602, Rhea:RHEA-COMP:11603, ChEBI:CHEBI:15378, ChEBI:CHEBI:29999, ChEBI:CHEBI:30616, ChEBI:CHEBI:83421, ChEBI:CHEBI:456216; Evidence={ECO:0000256|ARBA:ARBA00001120, ECO:0000256|HAMAP-Rule:MF_01249}; CATALYTIC ACTIVITY: Reaction=[HPr protein]-O-phospho-L-…	ACT_SITE 141; /evidence="ECO:0000256|HAMAP-Rule:MF_01249"; ACT_SITE 162; /evidence="ECO:0000256|HAMAP-Rule:MF_01249"; ACT_SITE 180; /note="Proton acceptor; for phosphorylation activity. Proton donor; for dephosphorylation activity"; /evidence="ECO:0000256|HAMAP-Rule:MF_01249"; ACT_SITE 246; /evidence="ECO:0000256|HAMAP-Rule:MF_01249"
A0A353PK16	A0A353PK16_9MOLU	unreviewed	HPr kinase/phosphorylase (HPrK/P) (EC 2.7.11.-) (EC 2.7.4.-) (HPr(Ser) kinase/phosphorylase)	hprK DDW82_05255	Acholeplasmataceae bacterium		DOMAIN: The Walker A ATP-binding motif also binds Pi and PPi. {ECO:0000256|HAMAP-Rule:MF_01249}.	DOMAIN 4..126; /note="Hpr_kinase_N"; /evidence="ECO:0000259|Pfam:PF02603"; DOMAIN 129..296; /note="Hpr_kinase_C"; /evidence="ECO:0000259|Pfam:PF07475"	HPrK/P family		SIMILARITY: Belongs to the HPrK/P family. {ECO:0000256|ARBA:ARBA00006883, ECO:0000256|HAMAP-Rule:MF_01249}.	2.7.11.-; 2.7.4.-	34,810			CATALYTIC ACTIVITY: Reaction=[HPr protein]-L-serine + ATP = [HPr protein]-O-phospho-L-serine + ADP + H(+); Xref=Rhea:RHEA:46600, Rhea:RHEA-COMP:11602, Rhea:RHEA-COMP:11603, ChEBI:CHEBI:15378, ChEBI:CHEBI:29999, ChEBI:CHEBI:30616, ChEBI:CHEBI:83421, ChEBI:CHEBI:456216; Evidence={ECO:0000256|ARBA:ARBA00001120, ECO:0000256|HAMAP-Rule:MF_01249}; CATALYTIC ACTIVITY: Reaction=[HPr protein]-O-phospho-L-…	ACT_SITE 137; /evidence="ECO:0000256|HAMAP-Rule:MF_01249"; ACT_SITE 158; /evidence="ECO:0000256|HAMAP-Rule:MF_01249"; ACT_SITE 176; /note="Proton acceptor; for phosphorylation activity. Proton donor; for dephosphorylation activity"; /evidence="ECO:0000256|HAMAP-Rule:MF_01249"; ACT_SITE 242; /evidence="ECO:0000256|HAMAP-Rule:MF_01249"
A0A7X7S8W7	A0A7X7S8W7_9MOLU	unreviewed	HPr kinase/phosphorylase (HPrK/P) (EC 2.7.11.-) (EC 2.7.4.-) (HPr(Ser) kinase/phosphorylase)	hprK GX546_03965	Acholeplasmataceae bacterium		DOMAIN: The Walker A ATP-binding motif also binds Pi and PPi. {ECO:0000256|HAMAP-Rule:MF_01249}.	DOMAIN 6..131; /note="Hpr_kinase_N"; /evidence="ECO:0000259|Pfam:PF02603"; DOMAIN 134..302; /note="Hpr_kinase_C"; /evidence="ECO:0000259|Pfam:PF07475"	HPrK/P family		SIMILARITY: Belongs to the HPrK/P family. {ECO:0000256|ARBA:ARBA00006883, ECO:0000256|HAMAP-Rule:MF_01249}.	2.7.11.-; 2.7.4.-	35,467			CATALYTIC ACTIVITY: Reaction=[HPr protein]-L-serine + ATP = [HPr protein]-O-phospho-L-serine + ADP + H(+); Xref=Rhea:RHEA:46600, Rhea:RHEA-COMP:11602, Rhea:RHEA-COMP:11603, ChEBI:CHEBI:15378, ChEBI:CHEBI:29999, ChEBI:CHEBI:30616, ChEBI:CHEBI:83421, ChEBI:CHEBI:456216; Evidence={ECO:0000256|ARBA:ARBA00001120, ECO:0000256|HAMAP-Rule:MF_01249}; CATALYTIC ACTIVITY: Reaction=[HPr protein]-O-phospho-L-…	ACT_SITE 142; /evidence="ECO:0000256|HAMAP-Rule:MF_01249"; ACT_SITE 163; /evidence="ECO:0000256|HAMAP-Rule:MF_01249"; ACT_SITE 181; /note="Proton acceptor; for phosphorylation activity. Proton donor; for dephosphorylation activity"; /evidence="ECO:0000256|HAMAP-Rule:MF_01249"; ACT_SITE 247; /evidence="ECO:0000256|HAMAP-Rule:MF_01249"
A0A7C6N4I5	A0A7C6N4I5_9MOLU	unreviewed	HPr kinase/phosphorylase (HPrK/P) (EC 2.7.11.-) (EC 2.7.4.-) (HPr(Ser) kinase/phosphorylase)	hprK GXZ35_03865	Acholeplasmataceae bacterium		DOMAIN: The Walker A ATP-binding motif also binds Pi and PPi. {ECO:0000256|HAMAP-Rule:MF_01249}.	DOMAIN 12..132; /note="Hpr_kinase_N"; /evidence="ECO:0000259|Pfam:PF02603"; DOMAIN 136..303; /note="Hpr_kinase_C"; /evidence="ECO:0000259|Pfam:PF07475"	HPrK/P family		SIMILARITY: Belongs to the HPrK/P family. {ECO:0000256|ARBA:ARBA00006883, ECO:0000256|HAMAP-Rule:MF_01249}.	2.7.11.-; 2.7.4.-	35,255			CATALYTIC ACTIVITY: Reaction=[HPr protein]-L-serine + ATP = [HPr protein]-O-phospho-L-serine + ADP + H(+); Xref=Rhea:RHEA:46600, Rhea:RHEA-COMP:11602, Rhea:RHEA-COMP:11603, ChEBI:CHEBI:15378, ChEBI:CHEBI:29999, ChEBI:CHEBI:30616, ChEBI:CHEBI:83421, ChEBI:CHEBI:456216; Evidence={ECO:0000256|ARBA:ARBA00001120, ECO:0000256|HAMAP-Rule:MF_01249}; CATALYTIC ACTIVITY: Reaction=[HPr protein]-O-phospho-L-…	ACT_SITE 143; /evidence="ECO:0000256|HAMAP-Rule:MF_01249"; ACT_SITE 164; /evidence="ECO:0000256|HAMAP-Rule:MF_01249"; ACT_SITE 182; /note="Proton acceptor; for phosphorylation activity. Proton donor; for dephosphorylation activity"; /evidence="ECO:0000256|HAMAP-Rule:MF_01249"; ACT_SITE 248; /evidence="ECO:0000256|HAMAP-Rule:MF_01249"
A0A7X9A5D9	A0A7X9A5D9_9MOLU	unreviewed	HPr kinase/phosphorylase (HPrK/P) (EC 2.7.11.-) (EC 2.7.4.-) (HPr(Ser) kinase/phosphorylase)	hprK GX931_02960	Acholeplasmataceae bacterium		DOMAIN: The Walker A ATP-binding motif also binds Pi and PPi. {ECO:0000256|HAMAP-Rule:MF_01249}.	DOMAIN 5..128; /note="Hpr_kinase_N"; /evidence="ECO:0000259|Pfam:PF02603"; DOMAIN 131..297; /note="Hpr_kinase_C"; /evidence="ECO:0000259|Pfam:PF07475"	HPrK/P family		SIMILARITY: Belongs to the HPrK/P family. {ECO:0000256|ARBA:ARBA00006883, ECO:0000256|HAMAP-Rule:MF_01249}.	2.7.11.-; 2.7.4.-	35,184			CATALYTIC ACTIVITY: Reaction=[HPr protein]-L-serine + ATP = [HPr protein]-O-phospho-L-serine + ADP + H(+); Xref=Rhea:RHEA:46600, Rhea:RHEA-COMP:11602, Rhea:RHEA-COMP:11603, ChEBI:CHEBI:15378, ChEBI:CHEBI:29999, ChEBI:CHEBI:30616, ChEBI:CHEBI:83421, ChEBI:CHEBI:456216; Evidence={ECO:0000256|ARBA:ARBA00001120, ECO:0000256|HAMAP-Rule:MF_01249}; CATALYTIC ACTIVITY: Reaction=[HPr protein]-O-phospho-L-…	ACT_SITE 139; /evidence="ECO:0000256|HAMAP-Rule:MF_01249"; ACT_SITE 160; /evidence="ECO:0000256|HAMAP-Rule:MF_01249"; ACT_SITE 178; /note="Proton acceptor; for phosphorylation activity. Proton donor; for dephosphorylation activity"; /evidence="ECO:0000256|HAMAP-Rule:MF_01249"; ACT_SITE 244; /evidence="ECO:0000256|HAMAP-Rule:MF_01249"
A0A7X7U6W1	A0A7X7U6W1_9MOLU	unreviewed	Putative pyruvate, phosphate dikinase regulatory protein (PPDK regulatory protein) (EC 2.7.11.32) (EC 2.7.4.27)	GX451_02830	Acholeplasmataceae bacterium				Pyruvate, phosphate/water dikinase regulatory protein family, PDRP subfamily		SIMILARITY: Belongs to the pyruvate, phosphate/water dikinase regulatory protein family. PDRP subfamily. {ECO:0000256|HAMAP-Rule:MF_00921}.	2.7.11.32; 2.7.4.27	30,243			CATALYTIC ACTIVITY: Reaction=ADP + N(tele)-phospho-L-histidyl/L-threonyl-[pyruvate, phosphate dikinase] = AMP + H(+) + N(tele)-phospho-L-histidyl/O-phospho-L-threonyl-[pyruvate, phosphate dikinase]; Xref=Rhea:RHEA:43692, Rhea:RHEA-COMP:10650, Rhea:RHEA-COMP:10651, ChEBI:CHEBI:15378, ChEBI:CHEBI:30013, ChEBI:CHEBI:61977, ChEBI:CHEBI:83586, ChEBI:CHEBI:456215, ChEBI:CHEBI:456216; EC=2.7.11.32; Evid…
A0A7U9XWD6	A0A7U9XWD6_9MOLU	unreviewed	HPr kinase/phosphorylase (HPrK/P) (EC 2.7.11.-) (EC 2.7.4.-) (HPr(Ser) kinase/phosphorylase)	hprK MPAN_000560	Acholeplasmataceae bacterium Mahy22		DOMAIN: The Walker A ATP-binding motif also binds Pi and PPi. {ECO:0000256|HAMAP-Rule:MF_01249}.		HPrK/P family		SIMILARITY: Belongs to the HPrK/P family. {ECO:0000256|ARBA:ARBA00006883, ECO:0000256|HAMAP-Rule:MF_01249}.	2.7.11.-; 2.7.4.-	34,908			CATALYTIC ACTIVITY: Reaction=[HPr protein]-L-serine + ATP = [HPr protein]-O-phospho-L-serine + ADP + H(+); Xref=Rhea:RHEA:46600, Rhea:RHEA-COMP:11602, Rhea:RHEA-COMP:11603, ChEBI:CHEBI:15378, ChEBI:CHEBI:29999, ChEBI:CHEBI:30616, ChEBI:CHEBI:83421, ChEBI:CHEBI:456216; Evidence={ECO:0000256|ARBA:ARBA00001120, ECO:0000256|HAMAP-Rule:MF_01249}; CATALYTIC ACTIVITY: Reaction=[HPr protein]-O-phospho-L-…	ACT_SITE 137; /evidence="ECO:0000256|HAMAP-Rule:MF_01249"; ACT_SITE 158; /evidence="ECO:0000256|HAMAP-Rule:MF_01249"; ACT_SITE 176; /note="Proton acceptor; for phosphorylation activity. Proton donor; for dephosphorylation activity"; /evidence="ECO:0000256|HAMAP-Rule:MF_01249"; ACT_SITE 242; /evidence="ECO:0000256|HAMAP-Rule:MF_01249"
A0A348NJJ1	A0A348NJJ1_9MOLU	unreviewed	HPr kinase/phosphorylase (HPrK/P) (EC 2.7.11.-) (EC 2.7.4.-) (HPr(Ser) kinase/phosphorylase)	hprK DCR44_04830	Acholeplasmatales bacterium		DOMAIN: The Walker A ATP-binding motif also binds Pi and PPi. {ECO:0000256|HAMAP-Rule:MF_01249}.	DOMAIN 27..148; /note="Hpr_kinase_N"; /evidence="ECO:0000259|Pfam:PF02603"; DOMAIN 151..318; /note="Hpr_kinase_C"; /evidence="ECO:0000259|Pfam:PF07475"	HPrK/P family		SIMILARITY: Belongs to the HPrK/P family. {ECO:0000256|ARBA:ARBA00006883, ECO:0000256|HAMAP-Rule:MF_01249}.	2.7.11.-; 2.7.4.-	36,989			CATALYTIC ACTIVITY: Reaction=[HPr protein]-L-serine + ATP = [HPr protein]-O-phospho-L-serine + ADP + H(+); Xref=Rhea:RHEA:46600, Rhea:RHEA-COMP:11602, Rhea:RHEA-COMP:11603, ChEBI:CHEBI:15378, ChEBI:CHEBI:29999, ChEBI:CHEBI:30616, ChEBI:CHEBI:83421, ChEBI:CHEBI:456216; Evidence={ECO:0000256|ARBA:ARBA00001120, ECO:0000256|HAMAP-Rule:MF_01249}; CATALYTIC ACTIVITY: Reaction=[HPr protein]-O-phospho-L-…	ACT_SITE 159; /evidence="ECO:0000256|HAMAP-Rule:MF_01249"; ACT_SITE 180; /evidence="ECO:0000256|HAMAP-Rule:MF_01249"; ACT_SITE 198; /note="Proton acceptor; for phosphorylation activity. Proton donor; for dephosphorylation activity"; /evidence="ECO:0000256|HAMAP-Rule:MF_01249"; ACT_SITE 264; /evidence="ECO:0000256|HAMAP-Rule:MF_01249"
A0A3D4MJ89	A0A3D4MJ89_9MOLU	unreviewed	HPr kinase/phosphorylase (HPrK/P) (EC 2.7.11.-) (EC 2.7.4.-) (HPr(Ser) kinase/phosphorylase)	hprK DIU44_03240	Acholeplasmatales bacterium		DOMAIN: The Walker A ATP-binding motif also binds Pi and PPi. {ECO:0000256|HAMAP-Rule:MF_01249}.	DOMAIN 3..126; /note="Hpr_kinase_N"; /evidence="ECO:0000259|Pfam:PF02603"; DOMAIN 129..297; /note="Hpr_kinase_C"; /evidence="ECO:0000259|Pfam:PF07475"	HPrK/P family		SIMILARITY: Belongs to the HPrK/P family. {ECO:0000256|ARBA:ARBA00006883, ECO:0000256|HAMAP-Rule:MF_01249}.	2.7.11.-; 2.7.4.-	34,619			CATALYTIC ACTIVITY: Reaction=[HPr protein]-L-serine + ATP = [HPr protein]-O-phospho-L-serine + ADP + H(+); Xref=Rhea:RHEA:46600, Rhea:RHEA-COMP:11602, Rhea:RHEA-COMP:11603, ChEBI:CHEBI:15378, ChEBI:CHEBI:29999, ChEBI:CHEBI:30616, ChEBI:CHEBI:83421, ChEBI:CHEBI:456216; Evidence={ECO:0000256|ARBA:ARBA00001120, ECO:0000256|HAMAP-Rule:MF_01249}; CATALYTIC ACTIVITY: Reaction=[HPr protein]-O-phospho-L-…	ACT_SITE 137; /evidence="ECO:0000256|HAMAP-Rule:MF_01249"; ACT_SITE 158; /evidence="ECO:0000256|HAMAP-Rule:MF_01249"; ACT_SITE 176; /note="Proton acceptor; for phosphorylation activity. Proton donor; for dephosphorylation activity"; /evidence="ECO:0000256|HAMAP-Rule:MF_01249"; ACT_SITE 242; /evidence="ECO:0000256|HAMAP-Rule:MF_01249"
A0A6I7NQL5	A0A6I7NQL5_9MOLU	unreviewed	HPr kinase/phosphorylase (HPrK/P) (EC 2.7.11.-) (EC 2.7.4.-) (HPr(Ser) kinase/phosphorylase)	hprK EA374_06845	Acholeplasmatales bacterium		DOMAIN: The Walker A ATP-binding motif also binds Pi and PPi. {ECO:0000256|HAMAP-Rule:MF_01249}.	DOMAIN 4..126; /note="Hpr_kinase_N"; /evidence="ECO:0000259|Pfam:PF02603"; DOMAIN 129..297; /note="Hpr_kinase_C"; /evidence="ECO:0000259|Pfam:PF07475"	HPrK/P family		SIMILARITY: Belongs to the HPrK/P family. {ECO:0000256|ARBA:ARBA00006883, ECO:0000256|HAMAP-Rule:MF_01249}.	2.7.11.-; 2.7.4.-	34,641			CATALYTIC ACTIVITY: Reaction=[HPr protein]-L-serine + ATP = [HPr protein]-O-phospho-L-serine + ADP + H(+); Xref=Rhea:RHEA:46600, Rhea:RHEA-COMP:11602, Rhea:RHEA-COMP:11603, ChEBI:CHEBI:15378, ChEBI:CHEBI:29999, ChEBI:CHEBI:30616, ChEBI:CHEBI:83421, ChEBI:CHEBI:456216; Evidence={ECO:0000256|ARBA:ARBA00001120, ECO:0000256|HAMAP-Rule:MF_01249}; CATALYTIC ACTIVITY: Reaction=[HPr protein]-O-phospho-L-…	ACT_SITE 137; /evidence="ECO:0000256|HAMAP-Rule:MF_01249"; ACT_SITE 158; /evidence="ECO:0000256|HAMAP-Rule:MF_01249"; ACT_SITE 176; /note="Proton acceptor; for phosphorylation activity. Proton donor; for dephosphorylation activity"; /evidence="ECO:0000256|HAMAP-Rule:MF_01249"; ACT_SITE 242; /evidence="ECO:0000256|HAMAP-Rule:MF_01249"
A0A0M1JAC7	A0A0M1JAC7_9GAMM	unreviewed	HPr kinase/phosphorylase (HPrK/P) (EC 2.7.11.-) (EC 2.7.4.-) (HPr(Ser) kinase/phosphorylase)	hprK TI04_08060	Achromatium sp. WMS2		DOMAIN: The Walker A ATP-binding motif also binds Pi and PPi. {ECO:0000256|HAMAP-Rule:MF_01249}.	DOMAIN 34..126; /note="Hpr_kinase_N"; /evidence="ECO:0000259|Pfam:PF02603"; DOMAIN 129..299; /note="Hpr_kinase_C"; /evidence="ECO:0000259|Pfam:PF07475"	HPrK/P family		SIMILARITY: Belongs to the HPrK/P family. {ECO:0000256|ARBA:ARBA00006883, ECO:0000256|HAMAP-Rule:MF_01249}.	2.7.11.-; 2.7.4.-	34,310			CATALYTIC ACTIVITY: Reaction=[HPr protein]-L-serine + ATP = [HPr protein]-O-phospho-L-serine + ADP + H(+); Xref=Rhea:RHEA:46600, Rhea:RHEA-COMP:11602, Rhea:RHEA-COMP:11603, ChEBI:CHEBI:15378, ChEBI:CHEBI:29999, ChEBI:CHEBI:30616, ChEBI:CHEBI:83421, ChEBI:CHEBI:456216; Evidence={ECO:0000256|ARBA:ARBA00001120, ECO:0000256|HAMAP-Rule:MF_01249}; CATALYTIC ACTIVITY: Reaction=[HPr protein]-O-phospho-L-…	ACT_SITE 137; /evidence="ECO:0000256|HAMAP-Rule:MF_01249"; ACT_SITE 158; /evidence="ECO:0000256|HAMAP-Rule:MF_01249"; ACT_SITE 176; /note="Proton acceptor; for phosphorylation activity. Proton donor; for dephosphorylation activity"; /evidence="ECO:0000256|HAMAP-Rule:MF_01249"; ACT_SITE 244; /evidence="ECO:0000256|HAMAP-Rule:MF_01249"
A0A0M7KN98	A0A0M7KN98_ACHAE	unreviewed	Putative phosphoenolpyruvate synthase regulatory protein (PEP synthase regulatory protein) (PSRP) (EC 2.7.11.33) (EC 2.7.4.28) (Pyruvate, water dikinase regulatory protein)	ydiA ERS370000_04407	Achromobacter aegrifaciens				Pyruvate, phosphate/water dikinase regulatory protein family, PSRP subfamily		SIMILARITY: Belongs to the pyruvate, phosphate/water dikinase regulatory protein family. PSRP subfamily. {ECO:0000256|HAMAP-Rule:MF_01062}.	2.7.11.33; 2.7.4.28	30,621			CATALYTIC ACTIVITY: Reaction=[pyruvate, water dikinase] + ADP = [pyruvate, water dikinase]-phosphate + AMP + H(+); Xref=Rhea:RHEA:46020, Rhea:RHEA-COMP:11425, Rhea:RHEA-COMP:11426, ChEBI:CHEBI:15378, ChEBI:CHEBI:43176, ChEBI:CHEBI:68546, ChEBI:CHEBI:456215, ChEBI:CHEBI:456216; EC=2.7.11.33; Evidence={ECO:0000256|HAMAP-Rule:MF_01062}; CATALYTIC ACTIVITY: Reaction=[pyruvate, water dikinase]-phospha…
A0A0M7LM12	A0A0M7LM12_ACHAE	unreviewed	HPr kinase/phosphorylase (HPrK/P) (EC 2.7.11.-) (EC 2.7.4.-) (HPr(Ser) kinase/phosphorylase)	hprK ERS370000_05164	Achromobacter aegrifaciens		DOMAIN: The Walker A ATP-binding motif also binds Pi and PPi. {ECO:0000256|HAMAP-Rule:MF_01249}.	DOMAIN 3..127; /note="Hpr_kinase_N"; /evidence="ECO:0000259|Pfam:PF02603"; DOMAIN 129..299; /note="Hpr_kinase_C"; /evidence="ECO:0000259|Pfam:PF07475"	HPrK/P family		SIMILARITY: Belongs to the HPrK/P family. {ECO:0000256|ARBA:ARBA00006883, ECO:0000256|HAMAP-Rule:MF_01249}.	2.7.11.-; 2.7.4.-	33,843			CATALYTIC ACTIVITY: Reaction=[HPr protein]-L-serine + ATP = [HPr protein]-O-phospho-L-serine + ADP + H(+); Xref=Rhea:RHEA:46600, Rhea:RHEA-COMP:11602, Rhea:RHEA-COMP:11603, ChEBI:CHEBI:15378, ChEBI:CHEBI:29999, ChEBI:CHEBI:30616, ChEBI:CHEBI:83421, ChEBI:CHEBI:456216; Evidence={ECO:0000256|ARBA:ARBA00001120, ECO:0000256|HAMAP-Rule:MF_01249}; CATALYTIC ACTIVITY: Reaction=[HPr protein]-O-phospho-L-…	ACT_SITE 138; /evidence="ECO:0000256|HAMAP-Rule:MF_01249"; ACT_SITE 159; /evidence="ECO:0000256|HAMAP-Rule:MF_01249"; ACT_SITE 177; /note="Proton acceptor; for phosphorylation activity. Proton donor; for dephosphorylation activity"; /evidence="ECO:0000256|HAMAP-Rule:MF_01249"; ACT_SITE 243; /evidence="ECO:0000256|HAMAP-Rule:MF_01249"
A0A0M7J5L2	A0A0M7J5L2_ACHAE	unreviewed	Isocitrate dehydrogenase kinase/phosphatase (IDH kinase/phosphatase) (IDHK/P) (EC 2.7.11.5) (EC 3.1.3.-)	aceK ERS370000_03541	Achromobacter aegrifaciens				AceK family		SIMILARITY: Belongs to the AceK family. {ECO:0000256|HAMAP-Rule:MF_00747}.	2.7.11.5; 3.1.3.-	70,596		BINDING 374; /note="ATP"; /evidence="ECO:0000256|HAMAP-Rule:MF_00747"	CATALYTIC ACTIVITY: Reaction=ATP + L-seryl-[isocitrate dehydrogenase] = ADP + H(+) + O-phospho-L-seryl-[isocitrate dehydrogenase]; Xref=Rhea:RHEA:43540, Rhea:RHEA-COMP:10605, Rhea:RHEA-COMP:10606, ChEBI:CHEBI:15378, ChEBI:CHEBI:29999, ChEBI:CHEBI:30616, ChEBI:CHEBI:83421, ChEBI:CHEBI:456216; EC=2.7.11.5; Evidence={ECO:0000256|HAMAP-Rule:MF_00747};	ACT_SITE 408; /evidence="ECO:0000256|HAMAP-Rule:MF_00747"
A0A446CTJ3	A0A446CTJ3_9BURK	unreviewed	Putative phosphoenolpyruvate synthase regulatory protein (PEP synthase regulatory protein) (PSRP) (EC 2.7.11.33) (EC 2.7.4.28) (Pyruvate, water dikinase regulatory protein)	ppsR AGI3411_04973	Achromobacter agilis				Pyruvate, phosphate/water dikinase regulatory protein family, PSRP subfamily		SIMILARITY: Belongs to the pyruvate, phosphate/water dikinase regulatory protein family. PSRP subfamily. {ECO:0000256|HAMAP-Rule:MF_01062}.	2.7.11.33; 2.7.4.28	30,567			CATALYTIC ACTIVITY: Reaction=[pyruvate, water dikinase] + ADP = [pyruvate, water dikinase]-phosphate + AMP + H(+); Xref=Rhea:RHEA:46020, Rhea:RHEA-COMP:11425, Rhea:RHEA-COMP:11426, ChEBI:CHEBI:15378, ChEBI:CHEBI:43176, ChEBI:CHEBI:68546, ChEBI:CHEBI:456215, ChEBI:CHEBI:456216; EC=2.7.11.33; Evidence={ECO:0000256|HAMAP-Rule:MF_01062}; CATALYTIC ACTIVITY: Reaction=[pyruvate, water dikinase]-phospha…
A0A446C2E0	A0A446C2E0_9BURK	unreviewed	HPr kinase/phosphorylase (HPrK/P) (EC 2.7.11.-) (EC 2.7.4.-) (HPr(Ser) kinase/phosphorylase)	hprK AGI3411_00154	Achromobacter agilis		DOMAIN: The Walker A ATP-binding motif also binds Pi and PPi. {ECO:0000256|HAMAP-Rule:MF_01249}.	DOMAIN 3..127; /note="Hpr_kinase_N"; /evidence="ECO:0000259|Pfam:PF02603"; DOMAIN 129..299; /note="Hpr_kinase_C"; /evidence="ECO:0000259|Pfam:PF07475"	HPrK/P family		SIMILARITY: Belongs to the HPrK/P family. {ECO:0000256|ARBA:ARBA00006883, ECO:0000256|HAMAP-Rule:MF_01249}.	2.7.11.-; 2.7.4.-	33,843			CATALYTIC ACTIVITY: Reaction=[HPr protein]-L-serine + ATP = [HPr protein]-O-phospho-L-serine + ADP + H(+); Xref=Rhea:RHEA:46600, Rhea:RHEA-COMP:11602, Rhea:RHEA-COMP:11603, ChEBI:CHEBI:15378, ChEBI:CHEBI:29999, ChEBI:CHEBI:30616, ChEBI:CHEBI:83421, ChEBI:CHEBI:456216; Evidence={ECO:0000256|ARBA:ARBA00001120, ECO:0000256|HAMAP-Rule:MF_01249}; CATALYTIC ACTIVITY: Reaction=[HPr protein]-O-phospho-L-…	ACT_SITE 138; /evidence="ECO:0000256|HAMAP-Rule:MF_01249"; ACT_SITE 159; /evidence="ECO:0000256|HAMAP-Rule:MF_01249"; ACT_SITE 177; /note="Proton acceptor; for phosphorylation activity. Proton donor; for dephosphorylation activity"; /evidence="ECO:0000256|HAMAP-Rule:MF_01249"; ACT_SITE 243; /evidence="ECO:0000256|HAMAP-Rule:MF_01249"
A0A446CFB7	A0A446CFB7_9BURK	unreviewed	Isocitrate dehydrogenase kinase/phosphatase (IDH kinase/phosphatase) (IDHK/P) (EC 2.7.11.5) (EC 3.1.3.-)	aceK AGI3411_02679	Achromobacter agilis				AceK family		SIMILARITY: Belongs to the AceK family. {ECO:0000256|HAMAP-Rule:MF_00747}.	2.7.11.5; 3.1.3.-	70,549		BINDING 376; /note="ATP"; /evidence="ECO:0000256|HAMAP-Rule:MF_00747"	CATALYTIC ACTIVITY: Reaction=ATP + L-seryl-[isocitrate dehydrogenase] = ADP + H(+) + O-phospho-L-seryl-[isocitrate dehydrogenase]; Xref=Rhea:RHEA:43540, Rhea:RHEA-COMP:10605, Rhea:RHEA-COMP:10606, ChEBI:CHEBI:15378, ChEBI:CHEBI:29999, ChEBI:CHEBI:30616, ChEBI:CHEBI:83421, ChEBI:CHEBI:456216; EC=2.7.11.5; Evidence={ECO:0000256|HAMAP-Rule:MF_00747};	ACT_SITE 410; /evidence="ECO:0000256|HAMAP-Rule:MF_00747"
A0A4V1MS76	A0A4V1MS76_9BURK	unreviewed	HPr kinase/phosphorylase (HPrK/P) (EC 2.7.11.-) (EC 2.7.4.-) (HPr(Ser) kinase/phosphorylase)	hprK C7R54_12560	Achromobacter aloeverae		DOMAIN: The Walker A ATP-binding motif also binds Pi and PPi. {ECO:0000256|HAMAP-Rule:MF_01249}.	DOMAIN 3..127; /note="Hpr_kinase_N"; /evidence="ECO:0000259|Pfam:PF02603"; DOMAIN 129..299; /note="Hpr_kinase_C"; /evidence="ECO:0000259|Pfam:PF07475"	HPrK/P family		SIMILARITY: Belongs to the HPrK/P family. {ECO:0000256|ARBA:ARBA00006883, ECO:0000256|HAMAP-Rule:MF_01249}.	2.7.11.-; 2.7.4.-	33,732			CATALYTIC ACTIVITY: Reaction=[HPr protein]-L-serine + ATP = [HPr protein]-O-phospho-L-serine + ADP + H(+); Xref=Rhea:RHEA:46600, Rhea:RHEA-COMP:11602, Rhea:RHEA-COMP:11603, ChEBI:CHEBI:15378, ChEBI:CHEBI:29999, ChEBI:CHEBI:30616, ChEBI:CHEBI:83421, ChEBI:CHEBI:456216; Evidence={ECO:0000256|ARBA:ARBA00001120, ECO:0000256|HAMAP-Rule:MF_01249}; CATALYTIC ACTIVITY: Reaction=[HPr protein]-O-phospho-L-…	ACT_SITE 138; /evidence="ECO:0000256|HAMAP-Rule:MF_01249"; ACT_SITE 159; /evidence="ECO:0000256|HAMAP-Rule:MF_01249"; ACT_SITE 177; /note="Proton acceptor; for phosphorylation activity. Proton donor; for dephosphorylation activity"; /evidence="ECO:0000256|HAMAP-Rule:MF_01249"; ACT_SITE 243; /evidence="ECO:0000256|HAMAP-Rule:MF_01249"
A0A4Q1HNE8	A0A4Q1HNE8_9BURK	unreviewed	Putative phosphoenolpyruvate synthase regulatory protein (PEP synthase regulatory protein) (PSRP) (EC 2.7.11.33) (EC 2.7.4.28) (Pyruvate, water dikinase regulatory protein)	C7R54_01765	Achromobacter aloeverae				Pyruvate, phosphate/water dikinase regulatory protein family, PSRP subfamily		SIMILARITY: Belongs to the pyruvate, phosphate/water dikinase regulatory protein family. PSRP subfamily. {ECO:0000256|HAMAP-Rule:MF_01062}.	2.7.11.33; 2.7.4.28	30,944			CATALYTIC ACTIVITY: Reaction=[pyruvate, water dikinase] + ADP = [pyruvate, water dikinase]-phosphate + AMP + H(+); Xref=Rhea:RHEA:46020, Rhea:RHEA-COMP:11425, Rhea:RHEA-COMP:11426, ChEBI:CHEBI:15378, ChEBI:CHEBI:43176, ChEBI:CHEBI:68546, ChEBI:CHEBI:456215, ChEBI:CHEBI:456216; EC=2.7.11.33; Evidence={ECO:0000256|HAMAP-Rule:MF_01062}; CATALYTIC ACTIVITY: Reaction=[pyruvate, water dikinase]-phospha…
A0A6S7AAZ9	A0A6S7AAZ9_9BURK	unreviewed	Isocitrate dehydrogenase kinase/phosphatase (IDH kinase/phosphatase) (IDHK/P) (EC 2.7.11.5) (EC 3.1.3.-)	aceK LMG26690_03165	Achromobacter animicus				AceK family		SIMILARITY: Belongs to the AceK family. {ECO:0000256|HAMAP-Rule:MF_00747}.	2.7.11.5; 3.1.3.-	71,614		BINDING 386; /note="ATP"; /evidence="ECO:0000256|HAMAP-Rule:MF_00747"	CATALYTIC ACTIVITY: Reaction=ATP + L-seryl-[isocitrate dehydrogenase] = ADP + H(+) + O-phospho-L-seryl-[isocitrate dehydrogenase]; Xref=Rhea:RHEA:43540, Rhea:RHEA-COMP:10605, Rhea:RHEA-COMP:10606, ChEBI:CHEBI:15378, ChEBI:CHEBI:29999, ChEBI:CHEBI:30616, ChEBI:CHEBI:83421, ChEBI:CHEBI:456216; EC=2.7.11.5; Evidence={ECO:0000256|HAMAP-Rule:MF_00747};	ACT_SITE 420; /evidence="ECO:0000256|HAMAP-Rule:MF_00747"
A0A6S6ZCY6	A0A6S6ZCY6_9BURK	unreviewed	HPr kinase/phosphorylase (HPrK/P) (EC 2.7.11.-) (EC 2.7.4.-) (HPr(Ser) kinase/phosphorylase)	hprK LMG26690_00980	Achromobacter animicus		DOMAIN: The Walker A ATP-binding motif also binds Pi and PPi. {ECO:0000256|HAMAP-Rule:MF_01249}.	DOMAIN 3..127; /note="Hpr_kinase_N"; /evidence="ECO:0000259|Pfam:PF02603"; DOMAIN 129..299; /note="Hpr_kinase_C"; /evidence="ECO:0000259|Pfam:PF07475"	HPrK/P family		SIMILARITY: Belongs to the HPrK/P family. {ECO:0000256|ARBA:ARBA00006883, ECO:0000256|HAMAP-Rule:MF_01249}.	2.7.11.-; 2.7.4.-	33,813			CATALYTIC ACTIVITY: Reaction=[HPr protein]-L-serine + ATP = [HPr protein]-O-phospho-L-serine + ADP + H(+); Xref=Rhea:RHEA:46600, Rhea:RHEA-COMP:11602, Rhea:RHEA-COMP:11603, ChEBI:CHEBI:15378, ChEBI:CHEBI:29999, ChEBI:CHEBI:30616, ChEBI:CHEBI:83421, ChEBI:CHEBI:456216; Evidence={ECO:0000256|ARBA:ARBA00001120, ECO:0000256|HAMAP-Rule:MF_01249}; CATALYTIC ACTIVITY: Reaction=[HPr protein]-O-phospho-L-…	ACT_SITE 138; /evidence="ECO:0000256|HAMAP-Rule:MF_01249"; ACT_SITE 159; /evidence="ECO:0000256|HAMAP-Rule:MF_01249"; ACT_SITE 177; /note="Proton acceptor; for phosphorylation activity. Proton donor; for dephosphorylation activity"; /evidence="ECO:0000256|HAMAP-Rule:MF_01249"; ACT_SITE 243; /evidence="ECO:0000256|HAMAP-Rule:MF_01249"
A0A6S6ZBQ6	A0A6S6ZBQ6_9BURK	unreviewed	Putative phosphoenolpyruvate synthase regulatory protein (PEP synthase regulatory protein) (PSRP) (EC 2.7.11.33) (EC 2.7.4.28) (Pyruvate, water dikinase regulatory protein)	ppsR LMG26690_00928	Achromobacter animicus				Pyruvate, phosphate/water dikinase regulatory protein family, PSRP subfamily		SIMILARITY: Belongs to the pyruvate, phosphate/water dikinase regulatory protein family. PSRP subfamily. {ECO:0000256|HAMAP-Rule:MF_01062}.	2.7.11.33; 2.7.4.28	30,663			CATALYTIC ACTIVITY: Reaction=[pyruvate, water dikinase] + ADP = [pyruvate, water dikinase]-phosphate + AMP + H(+); Xref=Rhea:RHEA:46020, Rhea:RHEA-COMP:11425, Rhea:RHEA-COMP:11426, ChEBI:CHEBI:15378, ChEBI:CHEBI:43176, ChEBI:CHEBI:68546, ChEBI:CHEBI:456215, ChEBI:CHEBI:456216; EC=2.7.11.33; Evidence={ECO:0000256|HAMAP-Rule:MF_01062}; CATALYTIC ACTIVITY: Reaction=[pyruvate, water dikinase]-phospha…
A0A6S7ETJ6	A0A6S7ETJ6_9BURK	unreviewed	HPr kinase/phosphorylase (HPrK/P) (EC 2.7.11.-) (EC 2.7.4.-) (HPr(Ser) kinase/phosphorylase)	hprK LMG26858_05189	Achromobacter anxifer		DOMAIN: The Walker A ATP-binding motif also binds Pi and PPi. {ECO:0000256|HAMAP-Rule:MF_01249}.	DOMAIN 3..127; /note="Hpr_kinase_N"; /evidence="ECO:0000259|Pfam:PF02603"; DOMAIN 129..299; /note="Hpr_kinase_C"; /evidence="ECO:0000259|Pfam:PF07475"	HPrK/P family		SIMILARITY: Belongs to the HPrK/P family. {ECO:0000256|ARBA:ARBA00006883, ECO:0000256|HAMAP-Rule:MF_01249}.	2.7.11.-; 2.7.4.-	33,843			CATALYTIC ACTIVITY: Reaction=[HPr protein]-L-serine + ATP = [HPr protein]-O-phospho-L-serine + ADP + H(+); Xref=Rhea:RHEA:46600, Rhea:RHEA-COMP:11602, Rhea:RHEA-COMP:11603, ChEBI:CHEBI:15378, ChEBI:CHEBI:29999, ChEBI:CHEBI:30616, ChEBI:CHEBI:83421, ChEBI:CHEBI:456216; Evidence={ECO:0000256|ARBA:ARBA00001120, ECO:0000256|HAMAP-Rule:MF_01249}; CATALYTIC ACTIVITY: Reaction=[HPr protein]-O-phospho-L-…	ACT_SITE 138; /evidence="ECO:0000256|HAMAP-Rule:MF_01249"; ACT_SITE 159; /evidence="ECO:0000256|HAMAP-Rule:MF_01249"; ACT_SITE 177; /note="Proton acceptor; for phosphorylation activity. Proton donor; for dephosphorylation activity"; /evidence="ECO:0000256|HAMAP-Rule:MF_01249"; ACT_SITE 243; /evidence="ECO:0000256|HAMAP-Rule:MF_01249"
A0A6S7DEI3	A0A6S7DEI3_9BURK	unreviewed	Putative phosphoenolpyruvate synthase regulatory protein (PEP synthase regulatory protein) (PSRP) (EC 2.7.11.33) (EC 2.7.4.28) (Pyruvate, water dikinase regulatory protein)	ppsR LMG26858_03538	Achromobacter anxifer				Pyruvate, phosphate/water dikinase regulatory protein family, PSRP subfamily		SIMILARITY: Belongs to the pyruvate, phosphate/water dikinase regulatory protein family. PSRP subfamily. {ECO:0000256|HAMAP-Rule:MF_01062}.	2.7.11.33; 2.7.4.28	30,663			CATALYTIC ACTIVITY: Reaction=[pyruvate, water dikinase] + ADP = [pyruvate, water dikinase]-phosphate + AMP + H(+); Xref=Rhea:RHEA:46020, Rhea:RHEA-COMP:11425, Rhea:RHEA-COMP:11426, ChEBI:CHEBI:15378, ChEBI:CHEBI:43176, ChEBI:CHEBI:68546, ChEBI:CHEBI:456215, ChEBI:CHEBI:456216; EC=2.7.11.33; Evidence={ECO:0000256|HAMAP-Rule:MF_01062}; CATALYTIC ACTIVITY: Reaction=[pyruvate, water dikinase]-phospha…
A0A6S7DNC8	A0A6S7DNC8_9BURK	unreviewed	Isocitrate dehydrogenase kinase/phosphatase (IDH kinase/phosphatase) (IDHK/P) (EC 2.7.11.5) (EC 3.1.3.-)	aceK LMG26858_00321	Achromobacter anxifer				AceK family		SIMILARITY: Belongs to the AceK family. {ECO:0000256|HAMAP-Rule:MF_00747}.	2.7.11.5; 3.1.3.-	70,604		BINDING 374; /note="ATP"; /evidence="ECO:0000256|HAMAP-Rule:MF_00747"	CATALYTIC ACTIVITY: Reaction=ATP + L-seryl-[isocitrate dehydrogenase] = ADP + H(+) + O-phospho-L-seryl-[isocitrate dehydrogenase]; Xref=Rhea:RHEA:43540, Rhea:RHEA-COMP:10605, Rhea:RHEA-COMP:10606, ChEBI:CHEBI:15378, ChEBI:CHEBI:29999, ChEBI:CHEBI:30616, ChEBI:CHEBI:83421, ChEBI:CHEBI:456216; EC=2.7.11.5; Evidence={ECO:0000256|HAMAP-Rule:MF_00747};	ACT_SITE 408; /evidence="ECO:0000256|HAMAP-Rule:MF_00747"
H0FCU6	H0FCU6_9BURK	unreviewed	HPr kinase/phosphorylase (HPrK/P) (EC 2.7.11.-) (EC 2.7.4.-) (HPr(Ser) kinase/phosphorylase)	hprK KYC_23028	Achromobacter arsenitoxydans SY8		DOMAIN: The Walker A ATP-binding motif also binds Pi and PPi. {ECO:0000256|HAMAP-Rule:MF_01249}.	DOMAIN 3..127; /note="Hpr_kinase_N"; /evidence="ECO:0000259|Pfam:PF02603"; DOMAIN 129..299; /note="Hpr_kinase_C"; /evidence="ECO:0000259|Pfam:PF07475"	HPrK/P family		SIMILARITY: Belongs to the HPrK/P family. {ECO:0000256|ARBA:ARBA00006883, ECO:0000256|HAMAP-Rule:MF_01249}.	2.7.11.-; 2.7.4.-	33,827			CATALYTIC ACTIVITY: Reaction=[HPr protein]-L-serine + ATP = [HPr protein]-O-phospho-L-serine + ADP + H(+); Xref=Rhea:RHEA:46600, Rhea:RHEA-COMP:11602, Rhea:RHEA-COMP:11603, ChEBI:CHEBI:15378, ChEBI:CHEBI:29999, ChEBI:CHEBI:30616, ChEBI:CHEBI:83421, ChEBI:CHEBI:456216; Evidence={ECO:0000256|ARBA:ARBA00001120, ECO:0000256|HAMAP-Rule:MF_01249}; CATALYTIC ACTIVITY: Reaction=[HPr protein]-O-phospho-L-…	ACT_SITE 138; /evidence="ECO:0000256|HAMAP-Rule:MF_01249"; ACT_SITE 159; /evidence="ECO:0000256|HAMAP-Rule:MF_01249"; ACT_SITE 177; /note="Proton acceptor; for phosphorylation activity. Proton donor; for dephosphorylation activity"; /evidence="ECO:0000256|HAMAP-Rule:MF_01249"; ACT_SITE 243; /evidence="ECO:0000256|HAMAP-Rule:MF_01249"
H0FE69	H0FE69_9BURK	unreviewed	Putative phosphoenolpyruvate synthase regulatory protein (PEP synthase regulatory protein) (PSRP) (EC 2.7.11.33) (EC 2.7.4.28) (Pyruvate, water dikinase regulatory protein)	KYC_25403	Achromobacter arsenitoxydans SY8				Pyruvate, phosphate/water dikinase regulatory protein family, PSRP subfamily		SIMILARITY: Belongs to the pyruvate, phosphate/water dikinase regulatory protein family. PSRP subfamily. {ECO:0000256|HAMAP-Rule:MF_01062}.	2.7.11.33; 2.7.4.28	30,649			CATALYTIC ACTIVITY: Reaction=[pyruvate, water dikinase] + ADP = [pyruvate, water dikinase]-phosphate + AMP + H(+); Xref=Rhea:RHEA:46020, Rhea:RHEA-COMP:11425, Rhea:RHEA-COMP:11426, ChEBI:CHEBI:15378, ChEBI:CHEBI:43176, ChEBI:CHEBI:68546, ChEBI:CHEBI:456215, ChEBI:CHEBI:456216; EC=2.7.11.33; Evidence={ECO:0000256|HAMAP-Rule:MF_01062}; CATALYTIC ACTIVITY: Reaction=[pyruvate, water dikinase]-phospha…
H0F041	H0F041_9BURK	unreviewed	Isocitrate dehydrogenase kinase/phosphatase (IDH kinase/phosphatase) (IDHK/P) (EC 2.7.11.5) (EC 3.1.3.-)	aceK KYC_00660	Achromobacter arsenitoxydans SY8				AceK family		SIMILARITY: Belongs to the AceK family. {ECO:0000256|HAMAP-Rule:MF_00747}.	2.7.11.5; 3.1.3.-	70,989		BINDING 380; /note="ATP"; /evidence="ECO:0000256|HAMAP-Rule:MF_00747"	CATALYTIC ACTIVITY: Reaction=ATP + L-seryl-[isocitrate dehydrogenase] = ADP + H(+) + O-phospho-L-seryl-[isocitrate dehydrogenase]; Xref=Rhea:RHEA:43540, Rhea:RHEA-COMP:10605, Rhea:RHEA-COMP:10606, ChEBI:CHEBI:15378, ChEBI:CHEBI:29999, ChEBI:CHEBI:30616, ChEBI:CHEBI:83421, ChEBI:CHEBI:456216; EC=2.7.11.5; Evidence={ECO:0000256|HAMAP-Rule:MF_00747};	ACT_SITE 414; /evidence="ECO:0000256|HAMAP-Rule:MF_00747"
A0A6S6ZFD0	A0A6S6ZFD0_9BURK	unreviewed	HPr kinase/phosphorylase (HPrK/P) (EC 2.7.11.-) (EC 2.7.4.-) (HPr(Ser) kinase/phosphorylase)	hprK I6I07_09050 LMG3458_01351	Achromobacter deleyi		DOMAIN: The Walker A ATP-binding motif also binds Pi and PPi. {ECO:0000256|HAMAP-Rule:MF_01249}.	DOMAIN 3..127; /note="Hpr_kinase_N"; /evidence="ECO:0000259|Pfam:PF02603"; DOMAIN 129..299; /note="Hpr_kinase_C"; /evidence="ECO:0000259|Pfam:PF07475"	HPrK/P family		SIMILARITY: Belongs to the HPrK/P family. {ECO:0000256|ARBA:ARBA00006883, ECO:0000256|HAMAP-Rule:MF_01249}.	2.7.11.-; 2.7.4.-	33,813			CATALYTIC ACTIVITY: Reaction=[HPr protein]-L-serine + ATP = [HPr protein]-O-phospho-L-serine + ADP + H(+); Xref=Rhea:RHEA:46600, Rhea:RHEA-COMP:11602, Rhea:RHEA-COMP:11603, ChEBI:CHEBI:15378, ChEBI:CHEBI:29999, ChEBI:CHEBI:30616, ChEBI:CHEBI:83421, ChEBI:CHEBI:456216; Evidence={ECO:0000256|ARBA:ARBA00001120, ECO:0000256|HAMAP-Rule:MF_01249}; CATALYTIC ACTIVITY: Reaction=[HPr protein]-O-phospho-L-…	ACT_SITE 138; /evidence="ECO:0000256|HAMAP-Rule:MF_01249"; ACT_SITE 159; /evidence="ECO:0000256|HAMAP-Rule:MF_01249"; ACT_SITE 177; /note="Proton acceptor; for phosphorylation activity. Proton donor; for dephosphorylation activity"; /evidence="ECO:0000256|HAMAP-Rule:MF_01249"; ACT_SITE 243; /evidence="ECO:0000256|HAMAP-Rule:MF_01249"
A0A6S6ZN91	A0A6S6ZN91_9BURK	unreviewed	Isocitrate dehydrogenase kinase/phosphatase (IDH kinase/phosphatase) (IDHK/P) (EC 2.7.11.5) (EC 3.1.3.-)	aceK LMG3458_01774	Achromobacter deleyi				AceK family		SIMILARITY: Belongs to the AceK family. {ECO:0000256|HAMAP-Rule:MF_00747}.	2.7.11.5; 3.1.3.-	70,211		BINDING 374; /note="ATP"; /evidence="ECO:0000256|HAMAP-Rule:MF_00747"	CATALYTIC ACTIVITY: Reaction=ATP + L-seryl-[isocitrate dehydrogenase] = ADP + H(+) + O-phospho-L-seryl-[isocitrate dehydrogenase]; Xref=Rhea:RHEA:43540, Rhea:RHEA-COMP:10605, Rhea:RHEA-COMP:10606, ChEBI:CHEBI:15378, ChEBI:CHEBI:29999, ChEBI:CHEBI:30616, ChEBI:CHEBI:83421, ChEBI:CHEBI:456216; EC=2.7.11.5; Evidence={ECO:0000256|HAMAP-Rule:MF_00747};	ACT_SITE 408; /evidence="ECO:0000256|HAMAP-Rule:MF_00747"
A0A7T4B5V7	A0A7T4B5V7_9BURK	unreviewed	Isocitrate dehydrogenase kinase/phosphatase (IDH kinase/phosphatase) (IDHK/P) (EC 2.7.11.5) (EC 3.1.3.-)	aceK I6I07_06630	Achromobacter deleyi				AceK family		SIMILARITY: Belongs to the AceK family. {ECO:0000256|HAMAP-Rule:MF_00747}.	2.7.11.5; 3.1.3.-	71,041		BINDING 383; /note="ATP"; /evidence="ECO:0000256|HAMAP-Rule:MF_00747"	CATALYTIC ACTIVITY: Reaction=ATP + L-seryl-[isocitrate dehydrogenase] = ADP + H(+) + O-phospho-L-seryl-[isocitrate dehydrogenase]; Xref=Rhea:RHEA:43540, Rhea:RHEA-COMP:10605, Rhea:RHEA-COMP:10606, ChEBI:CHEBI:15378, ChEBI:CHEBI:29999, ChEBI:CHEBI:30616, ChEBI:CHEBI:83421, ChEBI:CHEBI:456216; EC=2.7.11.5; Evidence={ECO:0000256|HAMAP-Rule:MF_00747};	ACT_SITE 417; /evidence="ECO:0000256|HAMAP-Rule:MF_00747"
A0A7T4B1Q2	A0A7T4B1Q2_9BURK	unreviewed	Putative phosphoenolpyruvate synthase regulatory protein (PEP synthase regulatory protein) (PSRP) (EC 2.7.11.33) (EC 2.7.4.28) (Pyruvate, water dikinase regulatory protein)	I6I07_26195	Achromobacter deleyi				Pyruvate, phosphate/water dikinase regulatory protein family, PSRP subfamily		SIMILARITY: Belongs to the pyruvate, phosphate/water dikinase regulatory protein family. PSRP subfamily. {ECO:0000256|HAMAP-Rule:MF_01062}.	2.7.11.33; 2.7.4.28	30,680			CATALYTIC ACTIVITY: Reaction=[pyruvate, water dikinase] + ADP = [pyruvate, water dikinase]-phosphate + AMP + H(+); Xref=Rhea:RHEA:46020, Rhea:RHEA-COMP:11425, Rhea:RHEA-COMP:11426, ChEBI:CHEBI:15378, ChEBI:CHEBI:43176, ChEBI:CHEBI:68546, ChEBI:CHEBI:456215, ChEBI:CHEBI:456216; EC=2.7.11.33; Evidence={ECO:0000256|HAMAP-Rule:MF_01062}; CATALYTIC ACTIVITY: Reaction=[pyruvate, water dikinase]-phospha…
A0A6S7AQZ4	A0A6S7AQZ4_9BURK	unreviewed	Putative phosphoenolpyruvate synthase regulatory protein (PEP synthase regulatory protein) (PSRP) (EC 2.7.11.33) (EC 2.7.4.28) (Pyruvate, water dikinase regulatory protein)	ppsR LMG3458_05706	Achromobacter deleyi				Pyruvate, phosphate/water dikinase regulatory protein family, PSRP subfamily		SIMILARITY: Belongs to the pyruvate, phosphate/water dikinase regulatory protein family. PSRP subfamily. {ECO:0000256|HAMAP-Rule:MF_01062}.	2.7.11.33; 2.7.4.28	30,622			CATALYTIC ACTIVITY: Reaction=[pyruvate, water dikinase] + ADP = [pyruvate, water dikinase]-phosphate + AMP + H(+); Xref=Rhea:RHEA:46020, Rhea:RHEA-COMP:11425, Rhea:RHEA-COMP:11426, ChEBI:CHEBI:15378, ChEBI:CHEBI:43176, ChEBI:CHEBI:68546, ChEBI:CHEBI:456215, ChEBI:CHEBI:456216; EC=2.7.11.33; Evidence={ECO:0000256|HAMAP-Rule:MF_01062}; CATALYTIC ACTIVITY: Reaction=[pyruvate, water dikinase]-phospha…
A0A6N0JT14	A0A6N0JT14_ACHDE	unreviewed	Isocitrate dehydrogenase kinase/phosphatase (IDH kinase/phosphatase) (IDHK/P) (EC 2.7.11.5) (EC 3.1.3.-)	aceK FOC81_27455	Achromobacter denitrificans (Alcaligenes denitrificans)				AceK family		SIMILARITY: Belongs to the AceK family. {ECO:0000256|HAMAP-Rule:MF_00747}.	2.7.11.5; 3.1.3.-	71,278		BINDING 383; /note="ATP"; /evidence="ECO:0000256|HAMAP-Rule:MF_00747"	CATALYTIC ACTIVITY: Reaction=ATP + L-seryl-[isocitrate dehydrogenase] = ADP + H(+) + O-phospho-L-seryl-[isocitrate dehydrogenase]; Xref=Rhea:RHEA:43540, Rhea:RHEA-COMP:10605, Rhea:RHEA-COMP:10606, ChEBI:CHEBI:15378, ChEBI:CHEBI:29999, ChEBI:CHEBI:30616, ChEBI:CHEBI:83421, ChEBI:CHEBI:456216; EC=2.7.11.5; Evidence={ECO:0000256|HAMAP-Rule:MF_00747};	ACT_SITE 417; /evidence="ECO:0000256|HAMAP-Rule:MF_00747"
A0A427WXW9	A0A427WXW9_ACHDE	unreviewed	HPr kinase/phosphorylase (HPrK/P) (EC 2.7.11.-) (EC 2.7.4.-) (HPr(Ser) kinase/phosphorylase)	hprK FOC81_29865	Achromobacter denitrificans (Alcaligenes denitrificans)		DOMAIN: The Walker A ATP-binding motif also binds Pi and PPi. {ECO:0000256|HAMAP-Rule:MF_01249}.	DOMAIN 3..127; /note="Hpr_kinase_N"; /evidence="ECO:0000259|Pfam:PF02603"; DOMAIN 129..299; /note="Hpr_kinase_C"; /evidence="ECO:0000259|Pfam:PF07475"	HPrK/P family		SIMILARITY: Belongs to the HPrK/P family. {ECO:0000256|ARBA:ARBA00006883, ECO:0000256|HAMAP-Rule:MF_01249}.	2.7.11.-; 2.7.4.-	33,843			CATALYTIC ACTIVITY: Reaction=[HPr protein]-L-serine + ATP = [HPr protein]-O-phospho-L-serine + ADP + H(+); Xref=Rhea:RHEA:46600, Rhea:RHEA-COMP:11602, Rhea:RHEA-COMP:11603, ChEBI:CHEBI:15378, ChEBI:CHEBI:29999, ChEBI:CHEBI:30616, ChEBI:CHEBI:83421, ChEBI:CHEBI:456216; Evidence={ECO:0000256|ARBA:ARBA00001120, ECO:0000256|HAMAP-Rule:MF_01249}; CATALYTIC ACTIVITY: Reaction=[HPr protein]-O-phospho-L-…	ACT_SITE 138; /evidence="ECO:0000256|HAMAP-Rule:MF_01249"; ACT_SITE 159; /evidence="ECO:0000256|HAMAP-Rule:MF_01249"; ACT_SITE 177; /note="Proton acceptor; for phosphorylation activity. Proton donor; for dephosphorylation activity"; /evidence="ECO:0000256|HAMAP-Rule:MF_01249"; ACT_SITE 243; /evidence="ECO:0000256|HAMAP-Rule:MF_01249"
A0A3R9HMA4	A0A3R9HMA4_ACHDE	unreviewed	Putative phosphoenolpyruvate synthase regulatory protein (PEP synthase regulatory protein) (PSRP) (EC 2.7.11.33) (EC 2.7.4.28) (Pyruvate, water dikinase regulatory protein)	FOC81_14780	Achromobacter denitrificans (Alcaligenes denitrificans)				Pyruvate, phosphate/water dikinase regulatory protein family, PSRP subfamily		SIMILARITY: Belongs to the pyruvate, phosphate/water dikinase regulatory protein family. PSRP subfamily. {ECO:0000256|HAMAP-Rule:MF_01062}.	2.7.11.33; 2.7.4.28	30,567			CATALYTIC ACTIVITY: Reaction=[pyruvate, water dikinase] + ADP = [pyruvate, water dikinase]-phosphate + AMP + H(+); Xref=Rhea:RHEA:46020, Rhea:RHEA-COMP:11425, Rhea:RHEA-COMP:11426, ChEBI:CHEBI:15378, ChEBI:CHEBI:43176, ChEBI:CHEBI:68546, ChEBI:CHEBI:456215, ChEBI:CHEBI:456216; EC=2.7.11.33; Evidence={ECO:0000256|HAMAP-Rule:MF_01062}; CATALYTIC ACTIVITY: Reaction=[pyruvate, water dikinase]-phospha…
A0A6S7C9F1	A0A6S7C9F1_9BURK	unreviewed	HPr kinase/phosphorylase (HPrK/P) (EC 2.7.11.-) (EC 2.7.4.-) (HPr(Ser) kinase/phosphorylase)	hprK LMG26841_01187	Achromobacter dolens		DOMAIN: The Walker A ATP-binding motif also binds Pi and PPi. {ECO:0000256|HAMAP-Rule:MF_01249}.	DOMAIN 3..127; /note="Hpr_kinase_N"; /evidence="ECO:0000259|Pfam:PF02603"; DOMAIN 129..299; /note="Hpr_kinase_C"; /evidence="ECO:0000259|Pfam:PF07475"	HPrK/P family		SIMILARITY: Belongs to the HPrK/P family. {ECO:0000256|ARBA:ARBA00006883, ECO:0000256|HAMAP-Rule:MF_01249}.	2.7.11.-; 2.7.4.-	33,813			CATALYTIC ACTIVITY: Reaction=[HPr protein]-L-serine + ATP = [HPr protein]-O-phospho-L-serine + ADP + H(+); Xref=Rhea:RHEA:46600, Rhea:RHEA-COMP:11602, Rhea:RHEA-COMP:11603, ChEBI:CHEBI:15378, ChEBI:CHEBI:29999, ChEBI:CHEBI:30616, ChEBI:CHEBI:83421, ChEBI:CHEBI:456216; Evidence={ECO:0000256|ARBA:ARBA00001120, ECO:0000256|HAMAP-Rule:MF_01249}; CATALYTIC ACTIVITY: Reaction=[HPr protein]-O-phospho-L-…	ACT_SITE 138; /evidence="ECO:0000256|HAMAP-Rule:MF_01249"; ACT_SITE 159; /evidence="ECO:0000256|HAMAP-Rule:MF_01249"; ACT_SITE 177; /note="Proton acceptor; for phosphorylation activity. Proton donor; for dephosphorylation activity"; /evidence="ECO:0000256|HAMAP-Rule:MF_01249"; ACT_SITE 243; /evidence="ECO:0000256|HAMAP-Rule:MF_01249"
A0A6S7CQ68	A0A6S7CQ68_9BURK	unreviewed	Isocitrate dehydrogenase kinase/phosphatase (IDH kinase/phosphatase) (IDHK/P) (EC 2.7.11.5) (EC 3.1.3.-)	aceK LMG26841_02246	Achromobacter dolens				AceK family		SIMILARITY: Belongs to the AceK family. {ECO:0000256|HAMAP-Rule:MF_00747}.	2.7.11.5; 3.1.3.-	70,734		BINDING 380; /note="ATP"; /evidence="ECO:0000256|HAMAP-Rule:MF_00747"	CATALYTIC ACTIVITY: Reaction=ATP + L-seryl-[isocitrate dehydrogenase] = ADP + H(+) + O-phospho-L-seryl-[isocitrate dehydrogenase]; Xref=Rhea:RHEA:43540, Rhea:RHEA-COMP:10605, Rhea:RHEA-COMP:10606, ChEBI:CHEBI:15378, ChEBI:CHEBI:29999, ChEBI:CHEBI:30616, ChEBI:CHEBI:83421, ChEBI:CHEBI:456216; EC=2.7.11.5; Evidence={ECO:0000256|HAMAP-Rule:MF_00747};	ACT_SITE 414; /evidence="ECO:0000256|HAMAP-Rule:MF_00747"
A0A6S7D860	A0A6S7D860_9BURK	unreviewed	Putative phosphoenolpyruvate synthase regulatory protein (PEP synthase regulatory protein) (PSRP) (EC 2.7.11.33) (EC 2.7.4.28) (Pyruvate, water dikinase regulatory protein)	ppsR LMG26841_02621	Achromobacter dolens				Pyruvate, phosphate/water dikinase regulatory protein family, PSRP subfamily		SIMILARITY: Belongs to the pyruvate, phosphate/water dikinase regulatory protein family. PSRP subfamily. {ECO:0000256|HAMAP-Rule:MF_01062}.	2.7.11.33; 2.7.4.28	30,679			CATALYTIC ACTIVITY: Reaction=[pyruvate, water dikinase] + ADP = [pyruvate, water dikinase]-phosphate + AMP + H(+); Xref=Rhea:RHEA:46020, Rhea:RHEA-COMP:11425, Rhea:RHEA-COMP:11426, ChEBI:CHEBI:15378, ChEBI:CHEBI:43176, ChEBI:CHEBI:68546, ChEBI:CHEBI:456215, ChEBI:CHEBI:456216; EC=2.7.11.33; Evidence={ECO:0000256|HAMAP-Rule:MF_01062}; CATALYTIC ACTIVITY: Reaction=[pyruvate, water dikinase]-phospha…
A0A6S7F9J4	A0A6S7F9J4_9BURK	unreviewed	Isocitrate dehydrogenase kinase/phosphatase (IDH kinase/phosphatase) (IDHK/P) (EC 2.7.11.5) (EC 3.1.3.-)	aceK LMG6000_02497	Achromobacter insolitus				AceK family		SIMILARITY: Belongs to the AceK family. {ECO:0000256|HAMAP-Rule:MF_00747}.	2.7.11.5; 3.1.3.-	70,520		BINDING 374; /note="ATP"; /evidence="ECO:0000256|HAMAP-Rule:MF_00747"	CATALYTIC ACTIVITY: Reaction=ATP + L-seryl-[isocitrate dehydrogenase] = ADP + H(+) + O-phospho-L-seryl-[isocitrate dehydrogenase]; Xref=Rhea:RHEA:43540, Rhea:RHEA-COMP:10605, Rhea:RHEA-COMP:10606, ChEBI:CHEBI:15378, ChEBI:CHEBI:29999, ChEBI:CHEBI:30616, ChEBI:CHEBI:83421, ChEBI:CHEBI:456216; EC=2.7.11.5; Evidence={ECO:0000256|HAMAP-Rule:MF_00747};	ACT_SITE 408; /evidence="ECO:0000256|HAMAP-Rule:MF_00747"
A0A6S7FD41	A0A6S7FD41_9BURK	unreviewed	HPr kinase/phosphorylase (HPrK/P) (EC 2.7.11.-) (EC 2.7.4.-) (HPr(Ser) kinase/phosphorylase)	hprK LMG6000_02962	Achromobacter insolitus		DOMAIN: The Walker A ATP-binding motif also binds Pi and PPi. {ECO:0000256|HAMAP-Rule:MF_01249}.	DOMAIN 3..127; /note="Hpr_kinase_N"; /evidence="ECO:0000259|Pfam:PF02603"; DOMAIN 129..299; /note="Hpr_kinase_C"; /evidence="ECO:0000259|Pfam:PF07475"	HPrK/P family		SIMILARITY: Belongs to the HPrK/P family. {ECO:0000256|ARBA:ARBA00006883, ECO:0000256|HAMAP-Rule:MF_01249}.	2.7.11.-; 2.7.4.-	33,843			CATALYTIC ACTIVITY: Reaction=[HPr protein]-L-serine + ATP = [HPr protein]-O-phospho-L-serine + ADP + H(+); Xref=Rhea:RHEA:46600, Rhea:RHEA-COMP:11602, Rhea:RHEA-COMP:11603, ChEBI:CHEBI:15378, ChEBI:CHEBI:29999, ChEBI:CHEBI:30616, ChEBI:CHEBI:83421, ChEBI:CHEBI:456216; Evidence={ECO:0000256|ARBA:ARBA00001120, ECO:0000256|HAMAP-Rule:MF_01249}; CATALYTIC ACTIVITY: Reaction=[HPr protein]-O-phospho-L-…	ACT_SITE 138; /evidence="ECO:0000256|HAMAP-Rule:MF_01249"; ACT_SITE 159; /evidence="ECO:0000256|HAMAP-Rule:MF_01249"; ACT_SITE 177; /note="Proton acceptor; for phosphorylation activity. Proton donor; for dephosphorylation activity"; /evidence="ECO:0000256|HAMAP-Rule:MF_01249"; ACT_SITE 243; /evidence="ECO:0000256|HAMAP-Rule:MF_01249"
A0A6S7F9I4	A0A6S7F9I4_9BURK	unreviewed	Putative phosphoenolpyruvate synthase regulatory protein (PEP synthase regulatory protein) (PSRP) (EC 2.7.11.33) (EC 2.7.4.28) (Pyruvate, water dikinase regulatory protein)	ppsR LMG6000_02487	Achromobacter insolitus				Pyruvate, phosphate/water dikinase regulatory protein family, PSRP subfamily		SIMILARITY: Belongs to the pyruvate, phosphate/water dikinase regulatory protein family. PSRP subfamily. {ECO:0000256|HAMAP-Rule:MF_01062}.	2.7.11.33; 2.7.4.28	30,621			CATALYTIC ACTIVITY: Reaction=[pyruvate, water dikinase] + ADP = [pyruvate, water dikinase]-phosphate + AMP + H(+); Xref=Rhea:RHEA:46020, Rhea:RHEA-COMP:11425, Rhea:RHEA-COMP:11426, ChEBI:CHEBI:15378, ChEBI:CHEBI:43176, ChEBI:CHEBI:68546, ChEBI:CHEBI:456215, ChEBI:CHEBI:456216; EC=2.7.11.33; Evidence={ECO:0000256|HAMAP-Rule:MF_01062}; CATALYTIC ACTIVITY: Reaction=[pyruvate, water dikinase]-phospha…
A0A6J5ABC1	A0A6J5ABC1_9BURK	unreviewed	Isocitrate dehydrogenase kinase/phosphatase (IDH kinase/phosphatase) (IDHK/P) (EC 2.7.11.5) (EC 3.1.3.-)	aceK LMG26845_03169	Achromobacter insuavis				AceK family		SIMILARITY: Belongs to the AceK family. {ECO:0000256|HAMAP-Rule:MF_00747}.	2.7.11.5; 3.1.3.-	70,787		BINDING 380; /note="ATP"; /evidence="ECO:0000256|HAMAP-Rule:MF_00747"	CATALYTIC ACTIVITY: Reaction=ATP + L-seryl-[isocitrate dehydrogenase] = ADP + H(+) + O-phospho-L-seryl-[isocitrate dehydrogenase]; Xref=Rhea:RHEA:43540, Rhea:RHEA-COMP:10605, Rhea:RHEA-COMP:10606, ChEBI:CHEBI:15378, ChEBI:CHEBI:29999, ChEBI:CHEBI:30616, ChEBI:CHEBI:83421, ChEBI:CHEBI:456216; EC=2.7.11.5; Evidence={ECO:0000256|HAMAP-Rule:MF_00747};	ACT_SITE 414; /evidence="ECO:0000256|HAMAP-Rule:MF_00747"
A0A6J4ZJV1	A0A6J4ZJV1_9BURK	unreviewed	HPr kinase/phosphorylase (HPrK/P) (EC 2.7.11.-) (EC 2.7.4.-) (HPr(Ser) kinase/phosphorylase)	hprK LMG26845_00897	Achromobacter insuavis		DOMAIN: The Walker A ATP-binding motif also binds Pi and PPi. {ECO:0000256|HAMAP-Rule:MF_01249}.	DOMAIN 3..127; /note="Hpr_kinase_N"; /evidence="ECO:0000259|Pfam:PF02603"; DOMAIN 129..299; /note="Hpr_kinase_C"; /evidence="ECO:0000259|Pfam:PF07475"	HPrK/P family		SIMILARITY: Belongs to the HPrK/P family. {ECO:0000256|ARBA:ARBA00006883, ECO:0000256|HAMAP-Rule:MF_01249}.	2.7.11.-; 2.7.4.-	33,813			CATALYTIC ACTIVITY: Reaction=[HPr protein]-L-serine + ATP = [HPr protein]-O-phospho-L-serine + ADP + H(+); Xref=Rhea:RHEA:46600, Rhea:RHEA-COMP:11602, Rhea:RHEA-COMP:11603, ChEBI:CHEBI:15378, ChEBI:CHEBI:29999, ChEBI:CHEBI:30616, ChEBI:CHEBI:83421, ChEBI:CHEBI:456216; Evidence={ECO:0000256|ARBA:ARBA00001120, ECO:0000256|HAMAP-Rule:MF_01249}; CATALYTIC ACTIVITY: Reaction=[HPr protein]-O-phospho-L-…	ACT_SITE 138; /evidence="ECO:0000256|HAMAP-Rule:MF_01249"; ACT_SITE 159; /evidence="ECO:0000256|HAMAP-Rule:MF_01249"; ACT_SITE 177; /note="Proton acceptor; for phosphorylation activity. Proton donor; for dephosphorylation activity"; /evidence="ECO:0000256|HAMAP-Rule:MF_01249"; ACT_SITE 243; /evidence="ECO:0000256|HAMAP-Rule:MF_01249"
A0A6J5HUU3	A0A6J5HUU3_9BURK	unreviewed	Putative phosphoenolpyruvate synthase regulatory protein (PEP synthase regulatory protein) (PSRP) (EC 2.7.11.33) (EC 2.7.4.28) (Pyruvate, water dikinase regulatory protein)	ppsR LMG26845_03039	Achromobacter insuavis				Pyruvate, phosphate/water dikinase regulatory protein family, PSRP subfamily		SIMILARITY: Belongs to the pyruvate, phosphate/water dikinase regulatory protein family. PSRP subfamily. {ECO:0000256|HAMAP-Rule:MF_01062}.	2.7.11.33; 2.7.4.28	30,680			CATALYTIC ACTIVITY: Reaction=[pyruvate, water dikinase] + ADP = [pyruvate, water dikinase]-phosphate + AMP + H(+); Xref=Rhea:RHEA:46020, Rhea:RHEA-COMP:11425, Rhea:RHEA-COMP:11426, ChEBI:CHEBI:15378, ChEBI:CHEBI:43176, ChEBI:CHEBI:68546, ChEBI:CHEBI:456215, ChEBI:CHEBI:456216; EC=2.7.11.33; Evidence={ECO:0000256|HAMAP-Rule:MF_01062}; CATALYTIC ACTIVITY: Reaction=[pyruvate, water dikinase]-phospha…
F7SYI7	F7SYI7_9BURK	unreviewed	HPr kinase/phosphorylase (HPrK/P) (EC 2.7.11.-) (EC 2.7.4.-) (HPr(Ser) kinase/phosphorylase)	hprK AXXA_08693	Achromobacter insuavis AXX-A		DOMAIN: The Walker A ATP-binding motif also binds Pi and PPi. {ECO:0000256|HAMAP-Rule:MF_01249}.	DOMAIN 3..127; /note="Hpr_kinase_N"; /evidence="ECO:0000259|Pfam:PF02603"; DOMAIN 129..299; /note="Hpr_kinase_C"; /evidence="ECO:0000259|Pfam:PF07475"	HPrK/P family		SIMILARITY: Belongs to the HPrK/P family. {ECO:0000256|ARBA:ARBA00006883, ECO:0000256|HAMAP-Rule:MF_01249}.	2.7.11.-; 2.7.4.-	33,813			CATALYTIC ACTIVITY: Reaction=[HPr protein]-L-serine + ATP = [HPr protein]-O-phospho-L-serine + ADP + H(+); Xref=Rhea:RHEA:46600, Rhea:RHEA-COMP:11602, Rhea:RHEA-COMP:11603, ChEBI:CHEBI:15378, ChEBI:CHEBI:29999, ChEBI:CHEBI:30616, ChEBI:CHEBI:83421, ChEBI:CHEBI:456216; Evidence={ECO:0000256|ARBA:ARBA00001120, ECO:0000256|HAMAP-Rule:MF_01249}; CATALYTIC ACTIVITY: Reaction=[HPr protein]-O-phospho-L-…	ACT_SITE 138; /evidence="ECO:0000256|HAMAP-Rule:MF_01249"; ACT_SITE 159; /evidence="ECO:0000256|HAMAP-Rule:MF_01249"; ACT_SITE 177; /note="Proton acceptor; for phosphorylation activity. Proton donor; for dephosphorylation activity"; /evidence="ECO:0000256|HAMAP-Rule:MF_01249"; ACT_SITE 243; /evidence="ECO:0000256|HAMAP-Rule:MF_01249"
F7SZW6	F7SZW6_9BURK	unreviewed	Isocitrate dehydrogenase kinase/phosphatase (IDH kinase/phosphatase) (IDHK/P) (EC 2.7.11.5) (EC 3.1.3.-)	aceK AXXA_11106	Achromobacter insuavis AXX-A				AceK family		SIMILARITY: Belongs to the AceK family. {ECO:0000256|HAMAP-Rule:MF_00747}.	2.7.11.5; 3.1.3.-	71,423		BINDING 386; /note="ATP"; /evidence="ECO:0000256|HAMAP-Rule:MF_00747"	CATALYTIC ACTIVITY: Reaction=ATP + L-seryl-[isocitrate dehydrogenase] = ADP + H(+) + O-phospho-L-seryl-[isocitrate dehydrogenase]; Xref=Rhea:RHEA:43540, Rhea:RHEA-COMP:10605, Rhea:RHEA-COMP:10606, ChEBI:CHEBI:15378, ChEBI:CHEBI:29999, ChEBI:CHEBI:30616, ChEBI:CHEBI:83421, ChEBI:CHEBI:456216; EC=2.7.11.5; Evidence={ECO:0000256|HAMAP-Rule:MF_00747};	ACT_SITE 420; /evidence="ECO:0000256|HAMAP-Rule:MF_00747"
F7T6F6	F7T6F6_9BURK	unreviewed	Putative phosphoenolpyruvate synthase regulatory protein (PEP synthase regulatory protein) (PSRP) (EC 2.7.11.33) (EC 2.7.4.28) (Pyruvate, water dikinase regulatory protein)	AXXA_22690	Achromobacter insuavis AXX-A				Pyruvate, phosphate/water dikinase regulatory protein family, PSRP subfamily		SIMILARITY: Belongs to the pyruvate, phosphate/water dikinase regulatory protein family. PSRP subfamily. {ECO:0000256|HAMAP-Rule:MF_01062}.	2.7.11.33; 2.7.4.28	30,681			CATALYTIC ACTIVITY: Reaction=[pyruvate, water dikinase] + ADP = [pyruvate, water dikinase]-phosphate + AMP + H(+); Xref=Rhea:RHEA:46020, Rhea:RHEA-COMP:11425, Rhea:RHEA-COMP:11426, ChEBI:CHEBI:15378, ChEBI:CHEBI:43176, ChEBI:CHEBI:68546, ChEBI:CHEBI:456215, ChEBI:CHEBI:456216; EC=2.7.11.33; Evidence={ECO:0000256|HAMAP-Rule:MF_01062}; CATALYTIC ACTIVITY: Reaction=[pyruvate, water dikinase]-phospha…
A0A6S7ARY5	A0A6S7ARY5_9BURK	unreviewed	HPr kinase/phosphorylase (HPrK/P) (EC 2.7.11.-) (EC 2.7.4.-) (HPr(Ser) kinase/phosphorylase)	hprK LMG3441_05762	Achromobacter kerstersii		DOMAIN: The Walker A ATP-binding motif also binds Pi and PPi. {ECO:0000256|HAMAP-Rule:MF_01249}.	DOMAIN 3..127; /note="Hpr_kinase_N"; /evidence="ECO:0000259|Pfam:PF02603"; DOMAIN 129..299; /note="Hpr_kinase_C"; /evidence="ECO:0000259|Pfam:PF07475"	HPrK/P family		SIMILARITY: Belongs to the HPrK/P family. {ECO:0000256|ARBA:ARBA00006883, ECO:0000256|HAMAP-Rule:MF_01249}.	2.7.11.-; 2.7.4.-	33,813			CATALYTIC ACTIVITY: Reaction=[HPr protein]-L-serine + ATP = [HPr protein]-O-phospho-L-serine + ADP + H(+); Xref=Rhea:RHEA:46600, Rhea:RHEA-COMP:11602, Rhea:RHEA-COMP:11603, ChEBI:CHEBI:15378, ChEBI:CHEBI:29999, ChEBI:CHEBI:30616, ChEBI:CHEBI:83421, ChEBI:CHEBI:456216; Evidence={ECO:0000256|ARBA:ARBA00001120, ECO:0000256|HAMAP-Rule:MF_01249}; CATALYTIC ACTIVITY: Reaction=[HPr protein]-O-phospho-L-…	ACT_SITE 138; /evidence="ECO:0000256|HAMAP-Rule:MF_01249"; ACT_SITE 159; /evidence="ECO:0000256|HAMAP-Rule:MF_01249"; ACT_SITE 177; /note="Proton acceptor; for phosphorylation activity. Proton donor; for dephosphorylation activity"; /evidence="ECO:0000256|HAMAP-Rule:MF_01249"; ACT_SITE 243; /evidence="ECO:0000256|HAMAP-Rule:MF_01249"
A0A6S7A798	A0A6S7A798_9BURK	unreviewed	Isocitrate dehydrogenase kinase/phosphatase (IDH kinase/phosphatase) (IDHK/P) (EC 2.7.11.5) (EC 3.1.3.-)	aceK LMG3441_03556	Achromobacter kerstersii				AceK family		SIMILARITY: Belongs to the AceK family. {ECO:0000256|HAMAP-Rule:MF_00747}.	2.7.11.5; 3.1.3.-	73,116		BINDING 384; /note="ATP"; /evidence="ECO:0000256|HAMAP-Rule:MF_00747"	CATALYTIC ACTIVITY: Reaction=ATP + L-seryl-[isocitrate dehydrogenase] = ADP + H(+) + O-phospho-L-seryl-[isocitrate dehydrogenase]; Xref=Rhea:RHEA:43540, Rhea:RHEA-COMP:10605, Rhea:RHEA-COMP:10606, ChEBI:CHEBI:15378, ChEBI:CHEBI:29999, ChEBI:CHEBI:30616, ChEBI:CHEBI:83421, ChEBI:CHEBI:456216; EC=2.7.11.5; Evidence={ECO:0000256|HAMAP-Rule:MF_00747};	ACT_SITE 418; /evidence="ECO:0000256|HAMAP-Rule:MF_00747"
A0A6S7A3C5	A0A6S7A3C5_9BURK	unreviewed	Putative phosphoenolpyruvate synthase regulatory protein (PEP synthase regulatory protein) (PSRP) (EC 2.7.11.33) (EC 2.7.4.28) (Pyruvate, water dikinase regulatory protein)	ppsR LMG3441_00143	Achromobacter kerstersii				Pyruvate, phosphate/water dikinase regulatory protein family, PSRP subfamily		SIMILARITY: Belongs to the pyruvate, phosphate/water dikinase regulatory protein family. PSRP subfamily. {ECO:0000256|HAMAP-Rule:MF_01062}.	2.7.11.33; 2.7.4.28	30,697			CATALYTIC ACTIVITY: Reaction=[pyruvate, water dikinase] + ADP = [pyruvate, water dikinase]-phosphate + AMP + H(+); Xref=Rhea:RHEA:46020, Rhea:RHEA-COMP:11425, Rhea:RHEA-COMP:11426, ChEBI:CHEBI:15378, ChEBI:CHEBI:43176, ChEBI:CHEBI:68546, ChEBI:CHEBI:456215, ChEBI:CHEBI:456216; EC=2.7.11.33; Evidence={ECO:0000256|HAMAP-Rule:MF_01062}; CATALYTIC ACTIVITY: Reaction=[pyruvate, water dikinase]-phospha…
J4QWL8	J4QWL8_9BURK	unreviewed	Putative phosphoenolpyruvate synthase regulatory protein (PEP synthase regulatory protein) (PSRP) (EC 2.7.11.33) (EC 2.7.4.28) (Pyruvate, water dikinase regulatory protein)	QWC_07319	Achromobacter marplatensis				Pyruvate, phosphate/water dikinase regulatory protein family, PSRP subfamily		SIMILARITY: Belongs to the pyruvate, phosphate/water dikinase regulatory protein family. PSRP subfamily. {ECO:0000256|HAMAP-Rule:MF_01062}.	2.7.11.33; 2.7.4.28	30,681			CATALYTIC ACTIVITY: Reaction=[pyruvate, water dikinase] + ADP = [pyruvate, water dikinase]-phosphate + AMP + H(+); Xref=Rhea:RHEA:46020, Rhea:RHEA-COMP:11425, Rhea:RHEA-COMP:11426, ChEBI:CHEBI:15378, ChEBI:CHEBI:43176, ChEBI:CHEBI:68546, ChEBI:CHEBI:456215, ChEBI:CHEBI:456216; EC=2.7.11.33; Evidence={ECO:0000256|HAMAP-Rule:MF_01062}; CATALYTIC ACTIVITY: Reaction=[pyruvate, water dikinase]-phospha…
J4QNW6	J4QNW6_9BURK	unreviewed	Isocitrate dehydrogenase kinase/phosphatase (IDH kinase/phosphatase) (IDHK/P) (EC 2.7.11.5) (EC 3.1.3.-)	aceK QWC_21174	Achromobacter marplatensis				AceK family		SIMILARITY: Belongs to the AceK family. {ECO:0000256|HAMAP-Rule:MF_00747}.	2.7.11.5; 3.1.3.-	72,536		BINDING 382; /note="ATP"; /evidence="ECO:0000256|HAMAP-Rule:MF_00747"	CATALYTIC ACTIVITY: Reaction=ATP + L-seryl-[isocitrate dehydrogenase] = ADP + H(+) + O-phospho-L-seryl-[isocitrate dehydrogenase]; Xref=Rhea:RHEA:43540, Rhea:RHEA-COMP:10605, Rhea:RHEA-COMP:10606, ChEBI:CHEBI:15378, ChEBI:CHEBI:29999, ChEBI:CHEBI:30616, ChEBI:CHEBI:83421, ChEBI:CHEBI:456216; EC=2.7.11.5; Evidence={ECO:0000256|HAMAP-Rule:MF_00747};	ACT_SITE 416; /evidence="ECO:0000256|HAMAP-Rule:MF_00747"
A0A366GCG9	A0A366GCG9_9BURK	unreviewed	Putative phosphoenolpyruvate synthase regulatory protein (PEP synthase regulatory protein) (PSRP) (EC 2.7.11.33) (EC 2.7.4.28) (Pyruvate, water dikinase regulatory protein)	DFP87_101244	Achromobacter marplatensis				Pyruvate, phosphate/water dikinase regulatory protein family, PSRP subfamily		SIMILARITY: Belongs to the pyruvate, phosphate/water dikinase regulatory protein family. PSRP subfamily. {ECO:0000256|HAMAP-Rule:MF_01062}.	2.7.11.33; 2.7.4.28	30,682			CATALYTIC ACTIVITY: Reaction=[pyruvate, water dikinase] + ADP = [pyruvate, water dikinase]-phosphate + AMP + H(+); Xref=Rhea:RHEA:46020, Rhea:RHEA-COMP:11425, Rhea:RHEA-COMP:11426, ChEBI:CHEBI:15378, ChEBI:CHEBI:43176, ChEBI:CHEBI:68546, ChEBI:CHEBI:456215, ChEBI:CHEBI:456216; EC=2.7.11.33; Evidence={ECO:0000256|HAMAP-Rule:MF_01062}; CATALYTIC ACTIVITY: Reaction=[pyruvate, water dikinase]-phospha…
J4YQI3	J4YQI3_9BURK	unreviewed	HPr kinase/phosphorylase (HPrK/P) (EC 2.7.11.-) (EC 2.7.4.-) (HPr(Ser) kinase/phosphorylase)	hprK DFP87_103288 QWC_13927	Achromobacter marplatensis		DOMAIN: The Walker A ATP-binding motif also binds Pi and PPi. {ECO:0000256|HAMAP-Rule:MF_01249}.	DOMAIN 3..127; /note="Hpr_kinase_N"; /evidence="ECO:0000259|Pfam:PF02603"; DOMAIN 129..299; /note="Hpr_kinase_C"; /evidence="ECO:0000259|Pfam:PF07475"	HPrK/P family		SIMILARITY: Belongs to the HPrK/P family. {ECO:0000256|ARBA:ARBA00006883, ECO:0000256|HAMAP-Rule:MF_01249}.	2.7.11.-; 2.7.4.-	33,813			CATALYTIC ACTIVITY: Reaction=[HPr protein]-L-serine + ATP = [HPr protein]-O-phospho-L-serine + ADP + H(+); Xref=Rhea:RHEA:46600, Rhea:RHEA-COMP:11602, Rhea:RHEA-COMP:11603, ChEBI:CHEBI:15378, ChEBI:CHEBI:29999, ChEBI:CHEBI:30616, ChEBI:CHEBI:83421, ChEBI:CHEBI:456216; Evidence={ECO:0000256|ARBA:ARBA00001120, ECO:0000256|HAMAP-Rule:MF_01249}; CATALYTIC ACTIVITY: Reaction=[HPr protein]-O-phospho-L-…	ACT_SITE 138; /evidence="ECO:0000256|HAMAP-Rule:MF_01249"; ACT_SITE 159; /evidence="ECO:0000256|HAMAP-Rule:MF_01249"; ACT_SITE 177; /note="Proton acceptor; for phosphorylation activity. Proton donor; for dephosphorylation activity"; /evidence="ECO:0000256|HAMAP-Rule:MF_01249"; ACT_SITE 243; /evidence="ECO:0000256|HAMAP-Rule:MF_01249"
A0A366G3I5	A0A366G3I5_9BURK	unreviewed	Isocitrate dehydrogenase kinase/phosphatase (IDH kinase/phosphatase) (IDHK/P) (EC 2.7.11.5) (EC 3.1.3.-)	aceK DFP87_103727	Achromobacter marplatensis				AceK family		SIMILARITY: Belongs to the AceK family. {ECO:0000256|HAMAP-Rule:MF_00747}.	2.7.11.5; 3.1.3.-	72,594		BINDING 382; /note="ATP"; /evidence="ECO:0000256|HAMAP-Rule:MF_00747"	CATALYTIC ACTIVITY: Reaction=ATP + L-seryl-[isocitrate dehydrogenase] = ADP + H(+) + O-phospho-L-seryl-[isocitrate dehydrogenase]; Xref=Rhea:RHEA:43540, Rhea:RHEA-COMP:10605, Rhea:RHEA-COMP:10606, ChEBI:CHEBI:15378, ChEBI:CHEBI:29999, ChEBI:CHEBI:30616, ChEBI:CHEBI:83421, ChEBI:CHEBI:456216; EC=2.7.11.5; Evidence={ECO:0000256|HAMAP-Rule:MF_00747};	ACT_SITE 416; /evidence="ECO:0000256|HAMAP-Rule:MF_00747"
A0A6S6Z1W7	A0A6S6Z1W7_9BURK	unreviewed	HPr kinase/phosphorylase (HPrK/P) (EC 2.7.11.-) (EC 2.7.4.-) (HPr(Ser) kinase/phosphorylase)	hprK LMG3415_00301	Achromobacter mucicolens		DOMAIN: The Walker A ATP-binding motif also binds Pi and PPi. {ECO:0000256|HAMAP-Rule:MF_01249}.	DOMAIN 3..127; /note="Hpr_kinase_N"; /evidence="ECO:0000259|Pfam:PF02603"; DOMAIN 129..299; /note="Hpr_kinase_C"; /evidence="ECO:0000259|Pfam:PF07475"	HPrK/P family		SIMILARITY: Belongs to the HPrK/P family. {ECO:0000256|ARBA:ARBA00006883, ECO:0000256|HAMAP-Rule:MF_01249}.	2.7.11.-; 2.7.4.-	33,813			CATALYTIC ACTIVITY: Reaction=[HPr protein]-L-serine + ATP = [HPr protein]-O-phospho-L-serine + ADP + H(+); Xref=Rhea:RHEA:46600, Rhea:RHEA-COMP:11602, Rhea:RHEA-COMP:11603, ChEBI:CHEBI:15378, ChEBI:CHEBI:29999, ChEBI:CHEBI:30616, ChEBI:CHEBI:83421, ChEBI:CHEBI:456216; Evidence={ECO:0000256|ARBA:ARBA00001120, ECO:0000256|HAMAP-Rule:MF_01249}; CATALYTIC ACTIVITY: Reaction=[HPr protein]-O-phospho-L-…	ACT_SITE 138; /evidence="ECO:0000256|HAMAP-Rule:MF_01249"; ACT_SITE 159; /evidence="ECO:0000256|HAMAP-Rule:MF_01249"; ACT_SITE 177; /note="Proton acceptor; for phosphorylation activity. Proton donor; for dephosphorylation activity"; /evidence="ECO:0000256|HAMAP-Rule:MF_01249"; ACT_SITE 243; /evidence="ECO:0000256|HAMAP-Rule:MF_01249"
A0A811H3K2	A0A811H3K2_9BURK	unreviewed	Isocitrate dehydrogenase kinase/phosphatase (IDH kinase/phosphatase) (IDHK/P) (EC 2.7.11.5) (EC 3.1.3.-)	aceK LMG3415_04204	Achromobacter mucicolens				AceK family		SIMILARITY: Belongs to the AceK family. {ECO:0000256|HAMAP-Rule:MF_00747}.	2.7.11.5; 3.1.3.-	71,150		BINDING 382; /note="ATP"; /evidence="ECO:0000256|HAMAP-Rule:MF_00747"	CATALYTIC ACTIVITY: Reaction=ATP + L-seryl-[isocitrate dehydrogenase] = ADP + H(+) + O-phospho-L-seryl-[isocitrate dehydrogenase]; Xref=Rhea:RHEA:43540, Rhea:RHEA-COMP:10605, Rhea:RHEA-COMP:10606, ChEBI:CHEBI:15378, ChEBI:CHEBI:29999, ChEBI:CHEBI:30616, ChEBI:CHEBI:83421, ChEBI:CHEBI:456216; EC=2.7.11.5; Evidence={ECO:0000256|HAMAP-Rule:MF_00747};	ACT_SITE 416; /evidence="ECO:0000256|HAMAP-Rule:MF_00747"
A0A6S7AGZ0	A0A6S7AGZ0_9BURK	unreviewed	Putative phosphoenolpyruvate synthase regulatory protein (PEP synthase regulatory protein) (PSRP) (EC 2.7.11.33) (EC 2.7.4.28) (Pyruvate, water dikinase regulatory protein)	ppsR LMG3415_03565	Achromobacter mucicolens				Pyruvate, phosphate/water dikinase regulatory protein family, PSRP subfamily		SIMILARITY: Belongs to the pyruvate, phosphate/water dikinase regulatory protein family. PSRP subfamily. {ECO:0000256|HAMAP-Rule:MF_01062}.	2.7.11.33; 2.7.4.28	30,649			CATALYTIC ACTIVITY: Reaction=[pyruvate, water dikinase] + ADP = [pyruvate, water dikinase]-phosphate + AMP + H(+); Xref=Rhea:RHEA:46020, Rhea:RHEA-COMP:11425, Rhea:RHEA-COMP:11426, ChEBI:CHEBI:15378, ChEBI:CHEBI:43176, ChEBI:CHEBI:68546, ChEBI:CHEBI:456215, ChEBI:CHEBI:456216; EC=2.7.11.33; Evidence={ECO:0000256|HAMAP-Rule:MF_01062}; CATALYTIC ACTIVITY: Reaction=[pyruvate, water dikinase]-phospha…
A0A7D4E1V9	A0A7D4E1V9_9BURK	unreviewed	HPr kinase/phosphorylase (HPrK/P) (EC 2.7.11.-) (EC 2.7.4.-) (HPr(Ser) kinase/phosphorylase)	hprK FOC84_14490	Achromobacter pestifer		DOMAIN: The Walker A ATP-binding motif also binds Pi and PPi. {ECO:0000256|HAMAP-Rule:MF_01249}.	DOMAIN 3..127; /note="Hpr_kinase_N"; /evidence="ECO:0000259|Pfam:PF02603"; DOMAIN 129..299; /note="Hpr_kinase_C"; /evidence="ECO:0000259|Pfam:PF07475"	HPrK/P family		SIMILARITY: Belongs to the HPrK/P family. {ECO:0000256|ARBA:ARBA00006883, ECO:0000256|HAMAP-Rule:MF_01249}.	2.7.11.-; 2.7.4.-	33,843			CATALYTIC ACTIVITY: Reaction=[HPr protein]-L-serine + ATP = [HPr protein]-O-phospho-L-serine + ADP + H(+); Xref=Rhea:RHEA:46600, Rhea:RHEA-COMP:11602, Rhea:RHEA-COMP:11603, ChEBI:CHEBI:15378, ChEBI:CHEBI:29999, ChEBI:CHEBI:30616, ChEBI:CHEBI:83421, ChEBI:CHEBI:456216; Evidence={ECO:0000256|ARBA:ARBA00001120, ECO:0000256|HAMAP-Rule:MF_01249}; CATALYTIC ACTIVITY: Reaction=[HPr protein]-O-phospho-L-…	ACT_SITE 138; /evidence="ECO:0000256|HAMAP-Rule:MF_01249"; ACT_SITE 159; /evidence="ECO:0000256|HAMAP-Rule:MF_01249"; ACT_SITE 177; /note="Proton acceptor; for phosphorylation activity. Proton donor; for dephosphorylation activity"; /evidence="ECO:0000256|HAMAP-Rule:MF_01249"; ACT_SITE 243; /evidence="ECO:0000256|HAMAP-Rule:MF_01249"
A0A6S6ZX06	A0A6S6ZX06_9BURK	unreviewed	HPr kinase/phosphorylase (HPrK/P) (EC 2.7.11.-) (EC 2.7.4.-) (HPr(Ser) kinase/phosphorylase)	hprK LMG3431_04837	Achromobacter pestifer		DOMAIN: The Walker A ATP-binding motif also binds Pi and PPi. {ECO:0000256|HAMAP-Rule:MF_01249}.	DOMAIN 3..127; /note="Hpr_kinase_N"; /evidence="ECO:0000259|Pfam:PF02603"; DOMAIN 129..299; /note="Hpr_kinase_C"; /evidence="ECO:0000259|Pfam:PF07475"	HPrK/P family		SIMILARITY: Belongs to the HPrK/P family. {ECO:0000256|ARBA:ARBA00006883, ECO:0000256|HAMAP-Rule:MF_01249}.	2.7.11.-; 2.7.4.-	33,813			CATALYTIC ACTIVITY: Reaction=[HPr protein]-L-serine + ATP = [HPr protein]-O-phospho-L-serine + ADP + H(+); Xref=Rhea:RHEA:46600, Rhea:RHEA-COMP:11602, Rhea:RHEA-COMP:11603, ChEBI:CHEBI:15378, ChEBI:CHEBI:29999, ChEBI:CHEBI:30616, ChEBI:CHEBI:83421, ChEBI:CHEBI:456216; Evidence={ECO:0000256|ARBA:ARBA00001120, ECO:0000256|HAMAP-Rule:MF_01249}; CATALYTIC ACTIVITY: Reaction=[HPr protein]-O-phospho-L-…	ACT_SITE 138; /evidence="ECO:0000256|HAMAP-Rule:MF_01249"; ACT_SITE 159; /evidence="ECO:0000256|HAMAP-Rule:MF_01249"; ACT_SITE 177; /note="Proton acceptor; for phosphorylation activity. Proton donor; for dephosphorylation activity"; /evidence="ECO:0000256|HAMAP-Rule:MF_01249"; ACT_SITE 243; /evidence="ECO:0000256|HAMAP-Rule:MF_01249"
A0A7D4E4X8	A0A7D4E4X8_9BURK	unreviewed	Isocitrate dehydrogenase kinase/phosphatase (IDH kinase/phosphatase) (IDHK/P) (EC 2.7.11.5) (EC 3.1.3.-)	aceK FOC84_12235	Achromobacter pestifer				AceK family		SIMILARITY: Belongs to the AceK family. {ECO:0000256|HAMAP-Rule:MF_00747}.	2.7.11.5; 3.1.3.-	70,525		BINDING 374; /note="ATP"; /evidence="ECO:0000256|HAMAP-Rule:MF_00747"	CATALYTIC ACTIVITY: Reaction=ATP + L-seryl-[isocitrate dehydrogenase] = ADP + H(+) + O-phospho-L-seryl-[isocitrate dehydrogenase]; Xref=Rhea:RHEA:43540, Rhea:RHEA-COMP:10605, Rhea:RHEA-COMP:10606, ChEBI:CHEBI:15378, ChEBI:CHEBI:29999, ChEBI:CHEBI:30616, ChEBI:CHEBI:83421, ChEBI:CHEBI:456216; EC=2.7.11.5; Evidence={ECO:0000256|HAMAP-Rule:MF_00747};	ACT_SITE 408; /evidence="ECO:0000256|HAMAP-Rule:MF_00747"
A0A6S6ZAZ9	A0A6S6ZAZ9_9BURK	unreviewed	Isocitrate dehydrogenase kinase/phosphatase (IDH kinase/phosphatase) (IDHK/P) (EC 2.7.11.5) (EC 3.1.3.-)	aceK LMG3431_03540	Achromobacter pestifer				AceK family		SIMILARITY: Belongs to the AceK family. {ECO:0000256|HAMAP-Rule:MF_00747}.	2.7.11.5; 3.1.3.-	72,350		BINDING 382; /note="ATP"; /evidence="ECO:0000256|HAMAP-Rule:MF_00747"	CATALYTIC ACTIVITY: Reaction=ATP + L-seryl-[isocitrate dehydrogenase] = ADP + H(+) + O-phospho-L-seryl-[isocitrate dehydrogenase]; Xref=Rhea:RHEA:43540, Rhea:RHEA-COMP:10605, Rhea:RHEA-COMP:10606, ChEBI:CHEBI:15378, ChEBI:CHEBI:29999, ChEBI:CHEBI:30616, ChEBI:CHEBI:83421, ChEBI:CHEBI:456216; EC=2.7.11.5; Evidence={ECO:0000256|HAMAP-Rule:MF_00747};	ACT_SITE 416; /evidence="ECO:0000256|HAMAP-Rule:MF_00747"
A0A6S6YT80	A0A6S6YT80_9BURK	unreviewed	Putative phosphoenolpyruvate synthase regulatory protein (PEP synthase regulatory protein) (PSRP) (EC 2.7.11.33) (EC 2.7.4.28) (Pyruvate, water dikinase regulatory protein)	ppsR LMG3431_01075	Achromobacter pestifer				Pyruvate, phosphate/water dikinase regulatory protein family, PSRP subfamily		SIMILARITY: Belongs to the pyruvate, phosphate/water dikinase regulatory protein family. PSRP subfamily. {ECO:0000256|HAMAP-Rule:MF_01062}.	2.7.11.33; 2.7.4.28	30,782			CATALYTIC ACTIVITY: Reaction=[pyruvate, water dikinase] + ADP = [pyruvate, water dikinase]-phosphate + AMP + H(+); Xref=Rhea:RHEA:46020, Rhea:RHEA-COMP:11425, Rhea:RHEA-COMP:11426, ChEBI:CHEBI:15378, ChEBI:CHEBI:43176, ChEBI:CHEBI:68546, ChEBI:CHEBI:456215, ChEBI:CHEBI:456216; EC=2.7.11.33; Evidence={ECO:0000256|HAMAP-Rule:MF_01062}; CATALYTIC ACTIVITY: Reaction=[pyruvate, water dikinase]-phospha…
A0A7D4E607	A0A7D4E607_9BURK	unreviewed	Putative phosphoenolpyruvate synthase regulatory protein (PEP synthase regulatory protein) (PSRP) (EC 2.7.11.33) (EC 2.7.4.28) (Pyruvate, water dikinase regulatory protein)	FOC84_31695	Achromobacter pestifer				Pyruvate, phosphate/water dikinase regulatory protein family, PSRP subfamily		SIMILARITY: Belongs to the pyruvate, phosphate/water dikinase regulatory protein family. PSRP subfamily. {ECO:0000256|HAMAP-Rule:MF_01062}.	2.7.11.33; 2.7.4.28	30,621			CATALYTIC ACTIVITY: Reaction=[pyruvate, water dikinase] + ADP = [pyruvate, water dikinase]-phosphate + AMP + H(+); Xref=Rhea:RHEA:46020, Rhea:RHEA-COMP:11425, Rhea:RHEA-COMP:11426, ChEBI:CHEBI:15378, ChEBI:CHEBI:43176, ChEBI:CHEBI:68546, ChEBI:CHEBI:456215, ChEBI:CHEBI:456216; EC=2.7.11.33; Evidence={ECO:0000256|HAMAP-Rule:MF_01062}; CATALYTIC ACTIVITY: Reaction=[pyruvate, water dikinase]-phospha…
A0A6S7DLU4	A0A6S7DLU4_9BURK	unreviewed	Putative phosphoenolpyruvate synthase regulatory protein (PEP synthase regulatory protein) (PSRP) (EC 2.7.11.33) (EC 2.7.4.28) (Pyruvate, water dikinase regulatory protein)	ppsR LMG1861_02224	Achromobacter piechaudii				Pyruvate, phosphate/water dikinase regulatory protein family, PSRP subfamily		SIMILARITY: Belongs to the pyruvate, phosphate/water dikinase regulatory protein family. PSRP subfamily. {ECO:0000256|HAMAP-Rule:MF_01062}.	2.7.11.33; 2.7.4.28	30,554			CATALYTIC ACTIVITY: Reaction=[pyruvate, water dikinase] + ADP = [pyruvate, water dikinase]-phosphate + AMP + H(+); Xref=Rhea:RHEA:46020, Rhea:RHEA-COMP:11425, Rhea:RHEA-COMP:11426, ChEBI:CHEBI:15378, ChEBI:CHEBI:43176, ChEBI:CHEBI:68546, ChEBI:CHEBI:456215, ChEBI:CHEBI:456216; EC=2.7.11.33; Evidence={ECO:0000256|HAMAP-Rule:MF_01062}; CATALYTIC ACTIVITY: Reaction=[pyruvate, water dikinase]-phospha…
A0A6S7CPM0	A0A6S7CPM0_9BURK	unreviewed	Isocitrate dehydrogenase kinase/phosphatase (IDH kinase/phosphatase) (IDHK/P) (EC 2.7.11.5) (EC 3.1.3.-)	aceK LMG1861_01570	Achromobacter piechaudii				AceK family		SIMILARITY: Belongs to the AceK family. {ECO:0000256|HAMAP-Rule:MF_00747}.	2.7.11.5; 3.1.3.-	72,542		BINDING 381; /note="ATP"; /evidence="ECO:0000256|HAMAP-Rule:MF_00747"	CATALYTIC ACTIVITY: Reaction=ATP + L-seryl-[isocitrate dehydrogenase] = ADP + H(+) + O-phospho-L-seryl-[isocitrate dehydrogenase]; Xref=Rhea:RHEA:43540, Rhea:RHEA-COMP:10605, Rhea:RHEA-COMP:10606, ChEBI:CHEBI:15378, ChEBI:CHEBI:29999, ChEBI:CHEBI:30616, ChEBI:CHEBI:83421, ChEBI:CHEBI:456216; EC=2.7.11.5; Evidence={ECO:0000256|HAMAP-Rule:MF_00747};	ACT_SITE 415; /evidence="ECO:0000256|HAMAP-Rule:MF_00747"
A0A6S7DN80	A0A6S7DN80_9BURK	unreviewed	HPr kinase/phosphorylase (HPrK/P) (EC 2.7.11.-) (EC 2.7.4.-) (HPr(Ser) kinase/phosphorylase)	hprK LMG1861_01174	Achromobacter piechaudii		DOMAIN: The Walker A ATP-binding motif also binds Pi and PPi. {ECO:0000256|HAMAP-Rule:MF_01249}.	DOMAIN 3..127; /note="Hpr_kinase_N"; /evidence="ECO:0000259|Pfam:PF02603"; DOMAIN 129..299; /note="Hpr_kinase_C"; /evidence="ECO:0000259|Pfam:PF07475"	HPrK/P family		SIMILARITY: Belongs to the HPrK/P family. {ECO:0000256|ARBA:ARBA00006883, ECO:0000256|HAMAP-Rule:MF_01249}.	2.7.11.-; 2.7.4.-	33,813			CATALYTIC ACTIVITY: Reaction=[HPr protein]-L-serine + ATP = [HPr protein]-O-phospho-L-serine + ADP + H(+); Xref=Rhea:RHEA:46600, Rhea:RHEA-COMP:11602, Rhea:RHEA-COMP:11603, ChEBI:CHEBI:15378, ChEBI:CHEBI:29999, ChEBI:CHEBI:30616, ChEBI:CHEBI:83421, ChEBI:CHEBI:456216; Evidence={ECO:0000256|ARBA:ARBA00001120, ECO:0000256|HAMAP-Rule:MF_01249}; CATALYTIC ACTIVITY: Reaction=[HPr protein]-O-phospho-L-…	ACT_SITE 138; /evidence="ECO:0000256|HAMAP-Rule:MF_01249"; ACT_SITE 159; /evidence="ECO:0000256|HAMAP-Rule:MF_01249"; ACT_SITE 177; /note="Proton acceptor; for phosphorylation activity. Proton donor; for dephosphorylation activity"; /evidence="ECO:0000256|HAMAP-Rule:MF_01249"; ACT_SITE 243; /evidence="ECO:0000256|HAMAP-Rule:MF_01249"
D4XC49	D4XC49_9BURK	unreviewed	Putative phosphoenolpyruvate synthase regulatory protein (PEP synthase regulatory protein) (PSRP) (EC 2.7.11.33) (EC 2.7.4.28) (Pyruvate, water dikinase regulatory protein)	HMPREF0004_3046	Achromobacter piechaudii ATCC 43553				Pyruvate, phosphate/water dikinase regulatory protein family, PSRP subfamily		SIMILARITY: Belongs to the pyruvate, phosphate/water dikinase regulatory protein family. PSRP subfamily. {ECO:0000256|HAMAP-Rule:MF_01062}.	2.7.11.33; 2.7.4.28	30,554			CATALYTIC ACTIVITY: Reaction=[pyruvate, water dikinase] + ADP = [pyruvate, water dikinase]-phosphate + AMP + H(+); Xref=Rhea:RHEA:46020, Rhea:RHEA-COMP:11425, Rhea:RHEA-COMP:11426, ChEBI:CHEBI:15378, ChEBI:CHEBI:43176, ChEBI:CHEBI:68546, ChEBI:CHEBI:456215, ChEBI:CHEBI:456216; EC=2.7.11.33; Evidence={ECO:0000256|HAMAP-Rule:MF_01062}; CATALYTIC ACTIVITY: Reaction=[pyruvate, water dikinase]-phospha…
D4X4L0	D4X4L0_9BURK	unreviewed	HPr kinase/phosphorylase (HPrK/P) (EC 2.7.11.-) (EC 2.7.4.-) (HPr(Ser) kinase/phosphorylase)	hprK HMPREF0004_0407	Achromobacter piechaudii ATCC 43553		DOMAIN: The Walker A ATP-binding motif also binds Pi and PPi. {ECO:0000256|HAMAP-Rule:MF_01249}.	DOMAIN 3..127; /note="Hpr_kinase_N"; /evidence="ECO:0000259|Pfam:PF02603"; DOMAIN 129..299; /note="Hpr_kinase_C"; /evidence="ECO:0000259|Pfam:PF07475"	HPrK/P family		SIMILARITY: Belongs to the HPrK/P family. {ECO:0000256|ARBA:ARBA00006883, ECO:0000256|HAMAP-Rule:MF_01249}.	2.7.11.-; 2.7.4.-	33,813			CATALYTIC ACTIVITY: Reaction=[HPr protein]-L-serine + ATP = [HPr protein]-O-phospho-L-serine + ADP + H(+); Xref=Rhea:RHEA:46600, Rhea:RHEA-COMP:11602, Rhea:RHEA-COMP:11603, ChEBI:CHEBI:15378, ChEBI:CHEBI:29999, ChEBI:CHEBI:30616, ChEBI:CHEBI:83421, ChEBI:CHEBI:456216; Evidence={ECO:0000256|ARBA:ARBA00001120, ECO:0000256|HAMAP-Rule:MF_01249}; CATALYTIC ACTIVITY: Reaction=[HPr protein]-O-phospho-L-…	ACT_SITE 138; /evidence="ECO:0000256|HAMAP-Rule:MF_01249"; ACT_SITE 159; /evidence="ECO:0000256|HAMAP-Rule:MF_01249"; ACT_SITE 177; /note="Proton acceptor; for phosphorylation activity. Proton donor; for dephosphorylation activity"; /evidence="ECO:0000256|HAMAP-Rule:MF_01249"; ACT_SITE 243; /evidence="ECO:0000256|HAMAP-Rule:MF_01249"
D4X5R2	D4X5R2_9BURK	unreviewed	Isocitrate dehydrogenase kinase/phosphatase (IDH kinase/phosphatase) (IDHK/P) (EC 2.7.11.5) (EC 3.1.3.-)	aceK HMPREF0004_0809	Achromobacter piechaudii ATCC 43553				AceK family		SIMILARITY: Belongs to the AceK family. {ECO:0000256|HAMAP-Rule:MF_00747}.	2.7.11.5; 3.1.3.-	72,371		BINDING 379; /note="ATP"; /evidence="ECO:0000256|HAMAP-Rule:MF_00747"	CATALYTIC ACTIVITY: Reaction=ATP + L-seryl-[isocitrate dehydrogenase] = ADP + H(+) + O-phospho-L-seryl-[isocitrate dehydrogenase]; Xref=Rhea:RHEA:43540, Rhea:RHEA-COMP:10605, Rhea:RHEA-COMP:10606, ChEBI:CHEBI:15378, ChEBI:CHEBI:29999, ChEBI:CHEBI:30616, ChEBI:CHEBI:83421, ChEBI:CHEBI:456216; EC=2.7.11.5; Evidence={ECO:0000256|HAMAP-Rule:MF_00747};	ACT_SITE 413; /evidence="ECO:0000256|HAMAP-Rule:MF_00747"
A0A6S7C513	A0A6S7C513_9BURK	unreviewed	Putative phosphoenolpyruvate synthase regulatory protein (PEP synthase regulatory protein) (PSRP) (EC 2.7.11.33) (EC 2.7.4.28) (Pyruvate, water dikinase regulatory protein)	ppsR LMG26788_00757	Achromobacter pulmonis				Pyruvate, phosphate/water dikinase regulatory protein family, PSRP subfamily		SIMILARITY: Belongs to the pyruvate, phosphate/water dikinase regulatory protein family. PSRP subfamily. {ECO:0000256|HAMAP-Rule:MF_01062}.	2.7.11.33; 2.7.4.28	30,691			CATALYTIC ACTIVITY: Reaction=[pyruvate, water dikinase] + ADP = [pyruvate, water dikinase]-phosphate + AMP + H(+); Xref=Rhea:RHEA:46020, Rhea:RHEA-COMP:11425, Rhea:RHEA-COMP:11426, ChEBI:CHEBI:15378, ChEBI:CHEBI:43176, ChEBI:CHEBI:68546, ChEBI:CHEBI:456215, ChEBI:CHEBI:456216; EC=2.7.11.33; Evidence={ECO:0000256|HAMAP-Rule:MF_01062}; CATALYTIC ACTIVITY: Reaction=[pyruvate, water dikinase]-phospha…
A0A2N8KIA5	A0A2N8KIA5_9BURK	unreviewed	Isocitrate dehydrogenase kinase/phosphatase (IDH kinase/phosphatase) (IDHK/P) (EC 2.7.11.5) (EC 3.1.3.-)	aceK C1I89_11750	Achromobacter pulmonis				AceK family		SIMILARITY: Belongs to the AceK family. {ECO:0000256|HAMAP-Rule:MF_00747}.	2.7.11.5; 3.1.3.-	71,076		BINDING 381; /note="ATP"; /evidence="ECO:0000256|HAMAP-Rule:MF_00747"	CATALYTIC ACTIVITY: Reaction=ATP + L-seryl-[isocitrate dehydrogenase] = ADP + H(+) + O-phospho-L-seryl-[isocitrate dehydrogenase]; Xref=Rhea:RHEA:43540, Rhea:RHEA-COMP:10605, Rhea:RHEA-COMP:10606, ChEBI:CHEBI:15378, ChEBI:CHEBI:29999, ChEBI:CHEBI:30616, ChEBI:CHEBI:83421, ChEBI:CHEBI:456216; EC=2.7.11.5; Evidence={ECO:0000256|HAMAP-Rule:MF_00747};	ACT_SITE 415; /evidence="ECO:0000256|HAMAP-Rule:MF_00747"
A0A6S7EJV7	A0A6S7EJV7_9BURK	unreviewed	Isocitrate dehydrogenase kinase/phosphatase (IDH kinase/phosphatase) (IDHK/P) (EC 2.7.11.5) (EC 3.1.3.-)	aceK LMG26788_04896	Achromobacter pulmonis				AceK family		SIMILARITY: Belongs to the AceK family. {ECO:0000256|HAMAP-Rule:MF_00747}.	2.7.11.5; 3.1.3.-	70,823		BINDING 380; /note="ATP"; /evidence="ECO:0000256|HAMAP-Rule:MF_00747"	CATALYTIC ACTIVITY: Reaction=ATP + L-seryl-[isocitrate dehydrogenase] = ADP + H(+) + O-phospho-L-seryl-[isocitrate dehydrogenase]; Xref=Rhea:RHEA:43540, Rhea:RHEA-COMP:10605, Rhea:RHEA-COMP:10606, ChEBI:CHEBI:15378, ChEBI:CHEBI:29999, ChEBI:CHEBI:30616, ChEBI:CHEBI:83421, ChEBI:CHEBI:456216; EC=2.7.11.5; Evidence={ECO:0000256|HAMAP-Rule:MF_00747};	ACT_SITE 414; /evidence="ECO:0000256|HAMAP-Rule:MF_00747"
A0A6S7DBF6	A0A6S7DBF6_9BURK	unreviewed	HPr kinase/phosphorylase (HPrK/P) (EC 2.7.11.-) (EC 2.7.4.-) (HPr(Ser) kinase/phosphorylase)	hprK LMG26788_03561	Achromobacter pulmonis		DOMAIN: The Walker A ATP-binding motif also binds Pi and PPi. {ECO:0000256|HAMAP-Rule:MF_01249}.	DOMAIN 3..127; /note="Hpr_kinase_N"; /evidence="ECO:0000259|Pfam:PF02603"; DOMAIN 129..299; /note="Hpr_kinase_C"; /evidence="ECO:0000259|Pfam:PF07475"	HPrK/P family		SIMILARITY: Belongs to the HPrK/P family. {ECO:0000256|ARBA:ARBA00006883, ECO:0000256|HAMAP-Rule:MF_01249}.	2.7.11.-; 2.7.4.-	33,813			CATALYTIC ACTIVITY: Reaction=[HPr protein]-L-serine + ATP = [HPr protein]-O-phospho-L-serine + ADP + H(+); Xref=Rhea:RHEA:46600, Rhea:RHEA-COMP:11602, Rhea:RHEA-COMP:11603, ChEBI:CHEBI:15378, ChEBI:CHEBI:29999, ChEBI:CHEBI:30616, ChEBI:CHEBI:83421, ChEBI:CHEBI:456216; Evidence={ECO:0000256|ARBA:ARBA00001120, ECO:0000256|HAMAP-Rule:MF_01249}; CATALYTIC ACTIVITY: Reaction=[HPr protein]-O-phospho-L-…	ACT_SITE 138; /evidence="ECO:0000256|HAMAP-Rule:MF_01249"; ACT_SITE 159; /evidence="ECO:0000256|HAMAP-Rule:MF_01249"; ACT_SITE 177; /note="Proton acceptor; for phosphorylation activity. Proton donor; for dephosphorylation activity"; /evidence="ECO:0000256|HAMAP-Rule:MF_01249"; ACT_SITE 243; /evidence="ECO:0000256|HAMAP-Rule:MF_01249"
A0A2N8KCS8	A0A2N8KCS8_9BURK	unreviewed	HPr kinase/phosphorylase (HPrK/P) (EC 2.7.11.-) (EC 2.7.4.-) (HPr(Ser) kinase/phosphorylase)	hprK C1I89_25800	Achromobacter pulmonis		DOMAIN: The Walker A ATP-binding motif also binds Pi and PPi. {ECO:0000256|HAMAP-Rule:MF_01249}.	DOMAIN 3..127; /note="Hpr_kinase_N"; /evidence="ECO:0000259|Pfam:PF02603"; DOMAIN 129..299; /note="Hpr_kinase_C"; /evidence="ECO:0000259|Pfam:PF07475"	HPrK/P family		SIMILARITY: Belongs to the HPrK/P family. {ECO:0000256|ARBA:ARBA00006883, ECO:0000256|HAMAP-Rule:MF_01249}.	2.7.11.-; 2.7.4.-	33,829			CATALYTIC ACTIVITY: Reaction=[HPr protein]-L-serine + ATP = [HPr protein]-O-phospho-L-serine + ADP + H(+); Xref=Rhea:RHEA:46600, Rhea:RHEA-COMP:11602, Rhea:RHEA-COMP:11603, ChEBI:CHEBI:15378, ChEBI:CHEBI:29999, ChEBI:CHEBI:30616, ChEBI:CHEBI:83421, ChEBI:CHEBI:456216; Evidence={ECO:0000256|ARBA:ARBA00001120, ECO:0000256|HAMAP-Rule:MF_01249}; CATALYTIC ACTIVITY: Reaction=[HPr protein]-O-phospho-L-…	ACT_SITE 138; /evidence="ECO:0000256|HAMAP-Rule:MF_01249"; ACT_SITE 159; /evidence="ECO:0000256|HAMAP-Rule:MF_01249"; ACT_SITE 177; /note="Proton acceptor; for phosphorylation activity. Proton donor; for dephosphorylation activity"; /evidence="ECO:0000256|HAMAP-Rule:MF_01249"; ACT_SITE 243; /evidence="ECO:0000256|HAMAP-Rule:MF_01249"
A0A2N8KNI2	A0A2N8KNI2_9BURK	unreviewed	Putative phosphoenolpyruvate synthase regulatory protein (PEP synthase regulatory protein) (PSRP) (EC 2.7.11.33) (EC 2.7.4.28) (Pyruvate, water dikinase regulatory protein)	C1I89_01045	Achromobacter pulmonis				Pyruvate, phosphate/water dikinase regulatory protein family, PSRP subfamily		SIMILARITY: Belongs to the pyruvate, phosphate/water dikinase regulatory protein family. PSRP subfamily. {ECO:0000256|HAMAP-Rule:MF_01062}.	2.7.11.33; 2.7.4.28	30,601			CATALYTIC ACTIVITY: Reaction=[pyruvate, water dikinase] + ADP = [pyruvate, water dikinase]-phosphate + AMP + H(+); Xref=Rhea:RHEA:46020, Rhea:RHEA-COMP:11425, Rhea:RHEA-COMP:11426, ChEBI:CHEBI:15378, ChEBI:CHEBI:43176, ChEBI:CHEBI:68546, ChEBI:CHEBI:456215, ChEBI:CHEBI:456216; EC=2.7.11.33; Evidence={ECO:0000256|HAMAP-Rule:MF_01062}; CATALYTIC ACTIVITY: Reaction=[pyruvate, water dikinase]-phospha…
A0A2M9GZ57	A0A2M9GZ57_9BURK	unreviewed	Isocitrate dehydrogenase kinase/phosphatase (IDH kinase/phosphatase) (IDHK/P) (EC 2.7.11.5) (EC 3.1.3.-)	aceK LMG3328_03170	Achromobacter ruhlandii				AceK family		SIMILARITY: Belongs to the AceK family. {ECO:0000256|HAMAP-Rule:MF_00747}.	2.7.11.5; 3.1.3.-	70,759		BINDING 380; /note="ATP"; /evidence="ECO:0000256|HAMAP-Rule:MF_00747"	CATALYTIC ACTIVITY: Reaction=ATP + L-seryl-[isocitrate dehydrogenase] = ADP + H(+) + O-phospho-L-seryl-[isocitrate dehydrogenase]; Xref=Rhea:RHEA:43540, Rhea:RHEA-COMP:10605, Rhea:RHEA-COMP:10606, ChEBI:CHEBI:15378, ChEBI:CHEBI:29999, ChEBI:CHEBI:30616, ChEBI:CHEBI:83421, ChEBI:CHEBI:456216; EC=2.7.11.5; Evidence={ECO:0000256|HAMAP-Rule:MF_00747};	ACT_SITE 414; /evidence="ECO:0000256|HAMAP-Rule:MF_00747"
A0A6S7EK50	A0A6S7EK50_9BURK	unreviewed	Putative phosphoenolpyruvate synthase regulatory protein (PEP synthase regulatory protein) (PSRP) (EC 2.7.11.33) (EC 2.7.4.28) (Pyruvate, water dikinase regulatory protein)	ppsR HGQ98_01855 LMG3328_05050	Achromobacter ruhlandii				Pyruvate, phosphate/water dikinase regulatory protein family, PSRP subfamily		SIMILARITY: Belongs to the pyruvate, phosphate/water dikinase regulatory protein family. PSRP subfamily. {ECO:0000256|HAMAP-Rule:MF_01062}.	2.7.11.33; 2.7.4.28	30,681			CATALYTIC ACTIVITY: Reaction=[pyruvate, water dikinase] + ADP = [pyruvate, water dikinase]-phosphate + AMP + H(+); Xref=Rhea:RHEA:46020, Rhea:RHEA-COMP:11425, Rhea:RHEA-COMP:11426, ChEBI:CHEBI:15378, ChEBI:CHEBI:43176, ChEBI:CHEBI:68546, ChEBI:CHEBI:456215, ChEBI:CHEBI:456216; EC=2.7.11.33; Evidence={ECO:0000256|HAMAP-Rule:MF_01062}; CATALYTIC ACTIVITY: Reaction=[pyruvate, water dikinase]-phospha…
A0A1D8IH05	A0A1D8IH05_9BURK	unreviewed	HPr kinase/phosphorylase (HPrK/P) (EC 2.7.11.-) (EC 2.7.4.-) (HPr(Ser) kinase/phosphorylase)	hprK HGQ98_01435 LMG3328_02096	Achromobacter ruhlandii		DOMAIN: The Walker A ATP-binding motif also binds Pi and PPi. {ECO:0000256|HAMAP-Rule:MF_01249}.	DOMAIN 3..127; /note="Hpr_kinase_N"; /evidence="ECO:0000259|Pfam:PF02603"; DOMAIN 129..299; /note="Hpr_kinase_C"; /evidence="ECO:0000259|Pfam:PF07475"	HPrK/P family		SIMILARITY: Belongs to the HPrK/P family. {ECO:0000256|ARBA:ARBA00006883, ECO:0000256|HAMAP-Rule:MF_01249}.	2.7.11.-; 2.7.4.-	33,813			CATALYTIC ACTIVITY: Reaction=[HPr protein]-L-serine + ATP = [HPr protein]-O-phospho-L-serine + ADP + H(+); Xref=Rhea:RHEA:46600, Rhea:RHEA-COMP:11602, Rhea:RHEA-COMP:11603, ChEBI:CHEBI:15378, ChEBI:CHEBI:29999, ChEBI:CHEBI:30616, ChEBI:CHEBI:83421, ChEBI:CHEBI:456216; Evidence={ECO:0000256|ARBA:ARBA00001120, ECO:0000256|HAMAP-Rule:MF_01249}; CATALYTIC ACTIVITY: Reaction=[HPr protein]-O-phospho-L-…	ACT_SITE 138; /evidence="ECO:0000256|HAMAP-Rule:MF_01249"; ACT_SITE 159; /evidence="ECO:0000256|HAMAP-Rule:MF_01249"; ACT_SITE 177; /note="Proton acceptor; for phosphorylation activity. Proton donor; for dephosphorylation activity"; /evidence="ECO:0000256|HAMAP-Rule:MF_01249"; ACT_SITE 243; /evidence="ECO:0000256|HAMAP-Rule:MF_01249"
A0A848NI86	A0A848NI86_9BURK	unreviewed	Isocitrate dehydrogenase kinase/phosphatase (IDH kinase/phosphatase) (IDHK/P) (EC 2.7.11.5) (EC 3.1.3.-)	aceK HGQ98_10595	Achromobacter ruhlandii				AceK family		SIMILARITY: Belongs to the AceK family. {ECO:0000256|HAMAP-Rule:MF_00747}.	2.7.11.5; 3.1.3.-	70,738		BINDING 380; /note="ATP"; /evidence="ECO:0000256|HAMAP-Rule:MF_00747"	CATALYTIC ACTIVITY: Reaction=ATP + L-seryl-[isocitrate dehydrogenase] = ADP + H(+) + O-phospho-L-seryl-[isocitrate dehydrogenase]; Xref=Rhea:RHEA:43540, Rhea:RHEA-COMP:10605, Rhea:RHEA-COMP:10606, ChEBI:CHEBI:15378, ChEBI:CHEBI:29999, ChEBI:CHEBI:30616, ChEBI:CHEBI:83421, ChEBI:CHEBI:456216; EC=2.7.11.5; Evidence={ECO:0000256|HAMAP-Rule:MF_00747};	ACT_SITE 414; /evidence="ECO:0000256|HAMAP-Rule:MF_00747"
A0A5N8A2E6	A0A5N8A2E6_9BURK	unreviewed	Putative phosphoenolpyruvate synthase regulatory protein (PEP synthase regulatory protein) (PSRP) (EC 2.7.11.33) (EC 2.7.4.28) (Pyruvate, water dikinase regulatory protein)	E2603_22650	Achromobacter sp.				Pyruvate, phosphate/water dikinase regulatory protein family, PSRP subfamily		SIMILARITY: Belongs to the pyruvate, phosphate/water dikinase regulatory protein family. PSRP subfamily. {ECO:0000256|HAMAP-Rule:MF_01062}.	2.7.11.33; 2.7.4.28	30,567			CATALYTIC ACTIVITY: Reaction=[pyruvate, water dikinase] + ADP = [pyruvate, water dikinase]-phosphate + AMP + H(+); Xref=Rhea:RHEA:46020, Rhea:RHEA-COMP:11425, Rhea:RHEA-COMP:11426, ChEBI:CHEBI:15378, ChEBI:CHEBI:43176, ChEBI:CHEBI:68546, ChEBI:CHEBI:456215, ChEBI:CHEBI:456216; EC=2.7.11.33; Evidence={ECO:0000256|HAMAP-Rule:MF_01062}; CATALYTIC ACTIVITY: Reaction=[pyruvate, water dikinase]-phospha…
A0A0M7L230	A0A0M7L230_9BURK	unreviewed	Putative phosphoenolpyruvate synthase regulatory protein (PEP synthase regulatory protein) (PSRP) (EC 2.7.11.33) (EC 2.7.4.28) (Pyruvate, water dikinase regulatory protein)	ydiA ERS370003_03602	Achromobacter sp.				Pyruvate, phosphate/water dikinase regulatory protein family, PSRP subfamily		SIMILARITY: Belongs to the pyruvate, phosphate/water dikinase regulatory protein family. PSRP subfamily. {ECO:0000256|HAMAP-Rule:MF_01062}.	2.7.11.33; 2.7.4.28	30,680			CATALYTIC ACTIVITY: Reaction=[pyruvate, water dikinase] + ADP = [pyruvate, water dikinase]-phosphate + AMP + H(+); Xref=Rhea:RHEA:46020, Rhea:RHEA-COMP:11425, Rhea:RHEA-COMP:11426, ChEBI:CHEBI:15378, ChEBI:CHEBI:43176, ChEBI:CHEBI:68546, ChEBI:CHEBI:456215, ChEBI:CHEBI:456216; EC=2.7.11.33; Evidence={ECO:0000256|HAMAP-Rule:MF_01062}; CATALYTIC ACTIVITY: Reaction=[pyruvate, water dikinase]-phospha…
A0A3C1Y3T0	A0A3C1Y3T0_9BURK	unreviewed	Putative phosphoenolpyruvate synthase regulatory protein (PEP synthase regulatory protein) (PSRP) (EC 2.7.11.33) (EC 2.7.4.28) (Pyruvate, water dikinase regulatory protein)	DCR74_21985	Achromobacter sp.				Pyruvate, phosphate/water dikinase regulatory protein family, PSRP subfamily		SIMILARITY: Belongs to the pyruvate, phosphate/water dikinase regulatory protein family. PSRP subfamily. {ECO:0000256|HAMAP-Rule:MF_01062}.	2.7.11.33; 2.7.4.28	30,663			CATALYTIC ACTIVITY: Reaction=[pyruvate, water dikinase] + ADP = [pyruvate, water dikinase]-phosphate + AMP + H(+); Xref=Rhea:RHEA:46020, Rhea:RHEA-COMP:11425, Rhea:RHEA-COMP:11426, ChEBI:CHEBI:15378, ChEBI:CHEBI:43176, ChEBI:CHEBI:68546, ChEBI:CHEBI:456215, ChEBI:CHEBI:456216; EC=2.7.11.33; Evidence={ECO:0000256|HAMAP-Rule:MF_01062}; CATALYTIC ACTIVITY: Reaction=[pyruvate, water dikinase]-phospha…
A0A5N7ZMK1	A0A5N7ZMK1_9BURK	unreviewed	HPr kinase/phosphorylase (HPrK/P) (EC 2.7.11.-) (EC 2.7.4.-) (HPr(Ser) kinase/phosphorylase)	hprK E2603_11065	Achromobacter sp.		DOMAIN: The Walker A ATP-binding motif also binds Pi and PPi. {ECO:0000256|HAMAP-Rule:MF_01249}.	DOMAIN 3..127; /note="Hpr_kinase_N"; /evidence="ECO:0000259|Pfam:PF02603"; DOMAIN 129..299; /note="Hpr_kinase_C"; /evidence="ECO:0000259|Pfam:PF07475"	HPrK/P family		SIMILARITY: Belongs to the HPrK/P family. {ECO:0000256|ARBA:ARBA00006883, ECO:0000256|HAMAP-Rule:MF_01249}.	2.7.11.-; 2.7.4.-	33,843			CATALYTIC ACTIVITY: Reaction=[HPr protein]-L-serine + ATP = [HPr protein]-O-phospho-L-serine + ADP + H(+); Xref=Rhea:RHEA:46600, Rhea:RHEA-COMP:11602, Rhea:RHEA-COMP:11603, ChEBI:CHEBI:15378, ChEBI:CHEBI:29999, ChEBI:CHEBI:30616, ChEBI:CHEBI:83421, ChEBI:CHEBI:456216; Evidence={ECO:0000256|ARBA:ARBA00001120, ECO:0000256|HAMAP-Rule:MF_01249}; CATALYTIC ACTIVITY: Reaction=[HPr protein]-O-phospho-L-…	ACT_SITE 138; /evidence="ECO:0000256|HAMAP-Rule:MF_01249"; ACT_SITE 159; /evidence="ECO:0000256|HAMAP-Rule:MF_01249"; ACT_SITE 177; /note="Proton acceptor; for phosphorylation activity. Proton donor; for dephosphorylation activity"; /evidence="ECO:0000256|HAMAP-Rule:MF_01249"; ACT_SITE 243; /evidence="ECO:0000256|HAMAP-Rule:MF_01249"
A0A0M7NNU2	A0A0M7NNU2_9BURK	unreviewed	Isocitrate dehydrogenase kinase/phosphatase (IDH kinase/phosphatase) (IDHK/P) (EC 2.7.11.5) (EC 3.1.3.-)	aceK ERS370003_05297	Achromobacter sp.				AceK family		SIMILARITY: Belongs to the AceK family. {ECO:0000256|HAMAP-Rule:MF_00747}.	2.7.11.5; 3.1.3.-	70,787		BINDING 380; /note="ATP"; /evidence="ECO:0000256|HAMAP-Rule:MF_00747"	CATALYTIC ACTIVITY: Reaction=ATP + L-seryl-[isocitrate dehydrogenase] = ADP + H(+) + O-phospho-L-seryl-[isocitrate dehydrogenase]; Xref=Rhea:RHEA:43540, Rhea:RHEA-COMP:10605, Rhea:RHEA-COMP:10606, ChEBI:CHEBI:15378, ChEBI:CHEBI:29999, ChEBI:CHEBI:30616, ChEBI:CHEBI:83421, ChEBI:CHEBI:456216; EC=2.7.11.5; Evidence={ECO:0000256|HAMAP-Rule:MF_00747};	ACT_SITE 414; /evidence="ECO:0000256|HAMAP-Rule:MF_00747"
A0A0M7IP05	A0A0M7IP05_9BURK	unreviewed	HPr kinase/phosphorylase (HPrK/P) (EC 2.7.11.-) (EC 2.7.4.-) (HPr(Ser) kinase/phosphorylase)	hprK DCR74_20880 ERS370003_05967	Achromobacter sp.		DOMAIN: The Walker A ATP-binding motif also binds Pi and PPi. {ECO:0000256|HAMAP-Rule:MF_01249}.	DOMAIN 3..127; /note="Hpr_kinase_N"; /evidence="ECO:0000259|Pfam:PF02603"; DOMAIN 129..299; /note="Hpr_kinase_C"; /evidence="ECO:0000259|Pfam:PF07475"	HPrK/P family		SIMILARITY: Belongs to the HPrK/P family. {ECO:0000256|ARBA:ARBA00006883, ECO:0000256|HAMAP-Rule:MF_01249}.	2.7.11.-; 2.7.4.-	33,813			CATALYTIC ACTIVITY: Reaction=[HPr protein]-L-serine + ATP = [HPr protein]-O-phospho-L-serine + ADP + H(+); Xref=Rhea:RHEA:46600, Rhea:RHEA-COMP:11602, Rhea:RHEA-COMP:11603, ChEBI:CHEBI:15378, ChEBI:CHEBI:29999, ChEBI:CHEBI:30616, ChEBI:CHEBI:83421, ChEBI:CHEBI:456216; Evidence={ECO:0000256|ARBA:ARBA00001120, ECO:0000256|HAMAP-Rule:MF_01249}; CATALYTIC ACTIVITY: Reaction=[HPr protein]-O-phospho-L-…	ACT_SITE 138; /evidence="ECO:0000256|HAMAP-Rule:MF_01249"; ACT_SITE 159; /evidence="ECO:0000256|HAMAP-Rule:MF_01249"; ACT_SITE 177; /note="Proton acceptor; for phosphorylation activity. Proton donor; for dephosphorylation activity"; /evidence="ECO:0000256|HAMAP-Rule:MF_01249"; ACT_SITE 243; /evidence="ECO:0000256|HAMAP-Rule:MF_01249"
A0A5N7ZG57	A0A5N7ZG57_9BURK	unreviewed	Bifunctional isocitrate dehydrogenase kinase/phosphatase (EC 2.7.11.5) (EC 3.1.3.-) (Fragment)	aceK E2603_02550	Achromobacter sp.							2.7.11.5; 3.1.3.-	60,514
A0A2I8DCG9	A0A2I8DCG9_9BURK	unreviewed	HPr kinase/phosphorylase (HPrK/P) (EC 2.7.11.-) (EC 2.7.4.-) (HPr(Ser) kinase/phosphorylase)	hprK C2U31_03035	Achromobacter sp. AONIH1		DOMAIN: The Walker A ATP-binding motif also binds Pi and PPi. {ECO:0000256|HAMAP-Rule:MF_01249}.	DOMAIN 3..127; /note="Hpr_kinase_N"; /evidence="ECO:0000259|Pfam:PF02603"; DOMAIN 129..299; /note="Hpr_kinase_C"; /evidence="ECO:0000259|Pfam:PF07475"	HPrK/P family		SIMILARITY: Belongs to the HPrK/P family. {ECO:0000256|ARBA:ARBA00006883, ECO:0000256|HAMAP-Rule:MF_01249}.	2.7.11.-; 2.7.4.-	33,797			CATALYTIC ACTIVITY: Reaction=[HPr protein]-L-serine + ATP = [HPr protein]-O-phospho-L-serine + ADP + H(+); Xref=Rhea:RHEA:46600, Rhea:RHEA-COMP:11602, Rhea:RHEA-COMP:11603, ChEBI:CHEBI:15378, ChEBI:CHEBI:29999, ChEBI:CHEBI:30616, ChEBI:CHEBI:83421, ChEBI:CHEBI:456216; Evidence={ECO:0000256|ARBA:ARBA00001120, ECO:0000256|HAMAP-Rule:MF_01249}; CATALYTIC ACTIVITY: Reaction=[HPr protein]-O-phospho-L-…	ACT_SITE 138; /evidence="ECO:0000256|HAMAP-Rule:MF_01249"; ACT_SITE 159; /evidence="ECO:0000256|HAMAP-Rule:MF_01249"; ACT_SITE 177; /note="Proton acceptor; for phosphorylation activity. Proton donor; for dephosphorylation activity"; /evidence="ECO:0000256|HAMAP-Rule:MF_01249"; ACT_SITE 243; /evidence="ECO:0000256|HAMAP-Rule:MF_01249"
A0A2I8DKC0	A0A2I8DKC0_9BURK	unreviewed	Putative phosphoenolpyruvate synthase regulatory protein (PEP synthase regulatory protein) (PSRP) (EC 2.7.11.33) (EC 2.7.4.28) (Pyruvate, water dikinase regulatory protein)	C2U31_18375	Achromobacter sp. AONIH1				Pyruvate, phosphate/water dikinase regulatory protein family, PSRP subfamily		SIMILARITY: Belongs to the pyruvate, phosphate/water dikinase regulatory protein family. PSRP subfamily. {ECO:0000256|HAMAP-Rule:MF_01062}.	2.7.11.33; 2.7.4.28	30,622			CATALYTIC ACTIVITY: Reaction=[pyruvate, water dikinase] + ADP = [pyruvate, water dikinase]-phosphate + AMP + H(+); Xref=Rhea:RHEA:46020, Rhea:RHEA-COMP:11425, Rhea:RHEA-COMP:11426, ChEBI:CHEBI:15378, ChEBI:CHEBI:43176, ChEBI:CHEBI:68546, ChEBI:CHEBI:456215, ChEBI:CHEBI:456216; EC=2.7.11.33; Evidence={ECO:0000256|HAMAP-Rule:MF_01062}; CATALYTIC ACTIVITY: Reaction=[pyruvate, water dikinase]-phospha…
A0A2I8DDR3	A0A2I8DDR3_9BURK	unreviewed	Isocitrate dehydrogenase kinase/phosphatase (IDH kinase/phosphatase) (IDHK/P) (EC 2.7.11.5) (EC 3.1.3.-)	aceK C2U31_05520	Achromobacter sp. AONIH1				AceK family		SIMILARITY: Belongs to the AceK family. {ECO:0000256|HAMAP-Rule:MF_00747}.	2.7.11.5; 3.1.3.-	72,898		BINDING 391; /note="ATP"; /evidence="ECO:0000256|HAMAP-Rule:MF_00747"	CATALYTIC ACTIVITY: Reaction=ATP + L-seryl-[isocitrate dehydrogenase] = ADP + H(+) + O-phospho-L-seryl-[isocitrate dehydrogenase]; Xref=Rhea:RHEA:43540, Rhea:RHEA-COMP:10605, Rhea:RHEA-COMP:10606, ChEBI:CHEBI:15378, ChEBI:CHEBI:29999, ChEBI:CHEBI:30616, ChEBI:CHEBI:83421, ChEBI:CHEBI:456216; EC=2.7.11.5; Evidence={ECO:0000256|HAMAP-Rule:MF_00747};	ACT_SITE 425; /evidence="ECO:0000256|HAMAP-Rule:MF_00747"
A0A7X9W5H8	A0A7X9W5H8_9BURK	unreviewed	Putative phosphoenolpyruvate synthase regulatory protein (PEP synthase regulatory protein) (PSRP) (EC 2.7.11.33) (EC 2.7.4.28) (Pyruvate, water dikinase regulatory protein)	HG262_24545	Achromobacter sp. Bel				Pyruvate, phosphate/water dikinase regulatory protein family, PSRP subfamily		SIMILARITY: Belongs to the pyruvate, phosphate/water dikinase regulatory protein family. PSRP subfamily. {ECO:0000256|HAMAP-Rule:MF_01062}.	2.7.11.33; 2.7.4.28	30,681			CATALYTIC ACTIVITY: Reaction=[pyruvate, water dikinase] + ADP = [pyruvate, water dikinase]-phosphate + AMP + H(+); Xref=Rhea:RHEA:46020, Rhea:RHEA-COMP:11425, Rhea:RHEA-COMP:11426, ChEBI:CHEBI:15378, ChEBI:CHEBI:43176, ChEBI:CHEBI:68546, ChEBI:CHEBI:456215, ChEBI:CHEBI:456216; EC=2.7.11.33; Evidence={ECO:0000256|HAMAP-Rule:MF_01062}; CATALYTIC ACTIVITY: Reaction=[pyruvate, water dikinase]-phospha…
A0A7X9W4H9	A0A7X9W4H9_9BURK	unreviewed	Isocitrate dehydrogenase kinase/phosphatase (IDH kinase/phosphatase) (IDHK/P) (EC 2.7.11.5) (EC 3.1.3.-)	aceK HG262_20560	Achromobacter sp. Bel				AceK family		SIMILARITY: Belongs to the AceK family. {ECO:0000256|HAMAP-Rule:MF_00747}.	2.7.11.5; 3.1.3.-	72,603		BINDING 382; /note="ATP"; /evidence="ECO:0000256|HAMAP-Rule:MF_00747"	CATALYTIC ACTIVITY: Reaction=ATP + L-seryl-[isocitrate dehydrogenase] = ADP + H(+) + O-phospho-L-seryl-[isocitrate dehydrogenase]; Xref=Rhea:RHEA:43540, Rhea:RHEA-COMP:10605, Rhea:RHEA-COMP:10606, ChEBI:CHEBI:15378, ChEBI:CHEBI:29999, ChEBI:CHEBI:30616, ChEBI:CHEBI:83421, ChEBI:CHEBI:456216; EC=2.7.11.5; Evidence={ECO:0000256|HAMAP-Rule:MF_00747};	ACT_SITE 416; /evidence="ECO:0000256|HAMAP-Rule:MF_00747"
A0A7X9W1L9	A0A7X9W1L9_9BURK	unreviewed	HPr kinase/phosphorylase (HPrK/P) (EC 2.7.11.-) (EC 2.7.4.-) (HPr(Ser) kinase/phosphorylase)	hprK HG262_14175	Achromobacter sp. Bel		DOMAIN: The Walker A ATP-binding motif also binds Pi and PPi. {ECO:0000256|HAMAP-Rule:MF_01249}.	DOMAIN 3..127; /note="Hpr_kinase_N"; /evidence="ECO:0000259|Pfam:PF02603"; DOMAIN 129..299; /note="Hpr_kinase_C"; /evidence="ECO:0000259|Pfam:PF07475"	HPrK/P family		SIMILARITY: Belongs to the HPrK/P family. {ECO:0000256|ARBA:ARBA00006883, ECO:0000256|HAMAP-Rule:MF_01249}.	2.7.11.-; 2.7.4.-	33,813			CATALYTIC ACTIVITY: Reaction=[HPr protein]-L-serine + ATP = [HPr protein]-O-phospho-L-serine + ADP + H(+); Xref=Rhea:RHEA:46600, Rhea:RHEA-COMP:11602, Rhea:RHEA-COMP:11603, ChEBI:CHEBI:15378, ChEBI:CHEBI:29999, ChEBI:CHEBI:30616, ChEBI:CHEBI:83421, ChEBI:CHEBI:456216; Evidence={ECO:0000256|ARBA:ARBA00001120, ECO:0000256|HAMAP-Rule:MF_01249}; CATALYTIC ACTIVITY: Reaction=[HPr protein]-O-phospho-L-…	ACT_SITE 138; /evidence="ECO:0000256|HAMAP-Rule:MF_01249"; ACT_SITE 159; /evidence="ECO:0000256|HAMAP-Rule:MF_01249"; ACT_SITE 177; /note="Proton acceptor; for phosphorylation activity. Proton donor; for dephosphorylation activity"; /evidence="ECO:0000256|HAMAP-Rule:MF_01249"; ACT_SITE 243; /evidence="ECO:0000256|HAMAP-Rule:MF_01249"
A0A0L8ER52	A0A0L8ER52_9BURK	unreviewed	Putative phosphoenolpyruvate synthase regulatory protein (PEP synthase regulatory protein) (PSRP) (EC 2.7.11.33) (EC 2.7.4.28) (Pyruvate, water dikinase regulatory protein)	AD428_11500	Achromobacter sp. DMS1				Pyruvate, phosphate/water dikinase regulatory protein family, PSRP subfamily		SIMILARITY: Belongs to the pyruvate, phosphate/water dikinase regulatory protein family. PSRP subfamily. {ECO:0000256|HAMAP-Rule:MF_01062}.	2.7.11.33; 2.7.4.28	30,461			CATALYTIC ACTIVITY: Reaction=[pyruvate, water dikinase] + ADP = [pyruvate, water dikinase]-phosphate + AMP + H(+); Xref=Rhea:RHEA:46020, Rhea:RHEA-COMP:11425, Rhea:RHEA-COMP:11426, ChEBI:CHEBI:15378, ChEBI:CHEBI:43176, ChEBI:CHEBI:68546, ChEBI:CHEBI:456215, ChEBI:CHEBI:456216; EC=2.7.11.33; Evidence={ECO:0000256|HAMAP-Rule:MF_01062}; CATALYTIC ACTIVITY: Reaction=[pyruvate, water dikinase]-phospha…
A0A0L8EVD4	A0A0L8EVD4_9BURK	unreviewed	Isocitrate dehydrogenase kinase/phosphatase (IDH kinase/phosphatase) (IDHK/P) (EC 2.7.11.5) (EC 3.1.3.-)	aceK AD428_00855	Achromobacter sp. DMS1				AceK family		SIMILARITY: Belongs to the AceK family. {ECO:0000256|HAMAP-Rule:MF_00747}.	2.7.11.5; 3.1.3.-	70,474		BINDING 371; /note="ATP"; /evidence="ECO:0000256|HAMAP-Rule:MF_00747"	CATALYTIC ACTIVITY: Reaction=ATP + L-seryl-[isocitrate dehydrogenase] = ADP + H(+) + O-phospho-L-seryl-[isocitrate dehydrogenase]; Xref=Rhea:RHEA:43540, Rhea:RHEA-COMP:10605, Rhea:RHEA-COMP:10606, ChEBI:CHEBI:15378, ChEBI:CHEBI:29999, ChEBI:CHEBI:30616, ChEBI:CHEBI:83421, ChEBI:CHEBI:456216; EC=2.7.11.5; Evidence={ECO:0000256|HAMAP-Rule:MF_00747};	ACT_SITE 405; /evidence="ECO:0000256|HAMAP-Rule:MF_00747"
A0A0L8EPB4	A0A0L8EPB4_9BURK	unreviewed	HPr kinase/phosphorylase (HPrK/P) (EC 2.7.11.-) (EC 2.7.4.-) (HPr(Ser) kinase/phosphorylase)	hprK AD428_14925	Achromobacter sp. DMS1		DOMAIN: The Walker A ATP-binding motif also binds Pi and PPi. {ECO:0000256|HAMAP-Rule:MF_01249}.	DOMAIN 3..127; /note="Hpr_kinase_N"; /evidence="ECO:0000259|Pfam:PF02603"; DOMAIN 129..299; /note="Hpr_kinase_C"; /evidence="ECO:0000259|Pfam:PF07475"	HPrK/P family		SIMILARITY: Belongs to the HPrK/P family. {ECO:0000256|ARBA:ARBA00006883, ECO:0000256|HAMAP-Rule:MF_01249}.	2.7.11.-; 2.7.4.-	33,797			CATALYTIC ACTIVITY: Reaction=[HPr protein]-L-serine + ATP = [HPr protein]-O-phospho-L-serine + ADP + H(+); Xref=Rhea:RHEA:46600, Rhea:RHEA-COMP:11602, Rhea:RHEA-COMP:11603, ChEBI:CHEBI:15378, ChEBI:CHEBI:29999, ChEBI:CHEBI:30616, ChEBI:CHEBI:83421, ChEBI:CHEBI:456216; Evidence={ECO:0000256|ARBA:ARBA00001120, ECO:0000256|HAMAP-Rule:MF_01249}; CATALYTIC ACTIVITY: Reaction=[HPr protein]-O-phospho-L-…	ACT_SITE 138; /evidence="ECO:0000256|HAMAP-Rule:MF_01249"; ACT_SITE 159; /evidence="ECO:0000256|HAMAP-Rule:MF_01249"; ACT_SITE 177; /note="Proton acceptor; for phosphorylation activity. Proton donor; for dephosphorylation activity"; /evidence="ECO:0000256|HAMAP-Rule:MF_01249"; ACT_SITE 243; /evidence="ECO:0000256|HAMAP-Rule:MF_01249"
A0A246QAX0	A0A246QAX0_9BURK	unreviewed	HPr kinase/phosphorylase (HPrK/P) (EC 2.7.11.-) (EC 2.7.4.-) (HPr(Ser) kinase/phosphorylase)	hprK CEY04_08415	Achromobacter sp. HZ28		DOMAIN: The Walker A ATP-binding motif also binds Pi and PPi. {ECO:0000256|HAMAP-Rule:MF_01249}.	DOMAIN 3..127; /note="Hpr_kinase_N"; /evidence="ECO:0000259|Pfam:PF02603"; DOMAIN 129..299; /note="Hpr_kinase_C"; /evidence="ECO:0000259|Pfam:PF07475"	HPrK/P family		SIMILARITY: Belongs to the HPrK/P family. {ECO:0000256|ARBA:ARBA00006883, ECO:0000256|HAMAP-Rule:MF_01249}.	2.7.11.-; 2.7.4.-	33,804			CATALYTIC ACTIVITY: Reaction=[HPr protein]-L-serine + ATP = [HPr protein]-O-phospho-L-serine + ADP + H(+); Xref=Rhea:RHEA:46600, Rhea:RHEA-COMP:11602, Rhea:RHEA-COMP:11603, ChEBI:CHEBI:15378, ChEBI:CHEBI:29999, ChEBI:CHEBI:30616, ChEBI:CHEBI:83421, ChEBI:CHEBI:456216; Evidence={ECO:0000256|ARBA:ARBA00001120, ECO:0000256|HAMAP-Rule:MF_01249}; CATALYTIC ACTIVITY: Reaction=[HPr protein]-O-phospho-L-…	ACT_SITE 138; /evidence="ECO:0000256|HAMAP-Rule:MF_01249"; ACT_SITE 159; /evidence="ECO:0000256|HAMAP-Rule:MF_01249"; ACT_SITE 177; /note="Proton acceptor; for phosphorylation activity. Proton donor; for dephosphorylation activity"; /evidence="ECO:0000256|HAMAP-Rule:MF_01249"; ACT_SITE 243; /evidence="ECO:0000256|HAMAP-Rule:MF_01249"
A0A246QCS7	A0A246QCS7_9BURK	unreviewed	Putative phosphoenolpyruvate synthase regulatory protein (PEP synthase regulatory protein) (PSRP) (EC 2.7.11.33) (EC 2.7.4.28) (Pyruvate, water dikinase regulatory protein)	CEY04_00855	Achromobacter sp. HZ28				Pyruvate, phosphate/water dikinase regulatory protein family, PSRP subfamily		SIMILARITY: Belongs to the pyruvate, phosphate/water dikinase regulatory protein family. PSRP subfamily. {ECO:0000256|HAMAP-Rule:MF_01062}.	2.7.11.33; 2.7.4.28	30,951			CATALYTIC ACTIVITY: Reaction=[pyruvate, water dikinase] + ADP = [pyruvate, water dikinase]-phosphate + AMP + H(+); Xref=Rhea:RHEA:46020, Rhea:RHEA-COMP:11425, Rhea:RHEA-COMP:11426, ChEBI:CHEBI:15378, ChEBI:CHEBI:43176, ChEBI:CHEBI:68546, ChEBI:CHEBI:456215, ChEBI:CHEBI:456216; EC=2.7.11.33; Evidence={ECO:0000256|HAMAP-Rule:MF_01062}; CATALYTIC ACTIVITY: Reaction=[pyruvate, water dikinase]-phospha…
A0A8G1TYK2	A0A8G1TYK2_9BURK	unreviewed	Bifunctional isocitrate dehydrogenase kinase/phosphatase (EC 2.7.11.5) (EC 3.1.3.-)	DXK93_08525	Achromobacter sp. K91							2.7.11.5; 3.1.3.-	70,626
A0A854Q4D6	A0A854Q4D6_9BURK	unreviewed	Putative phosphoenolpyruvate synthase regulatory protein (PEP synthase regulatory protein) (PSRP) (EC 2.7.11.33) (EC 2.7.4.28) (Pyruvate, water dikinase regulatory protein)	BMR85_010640	Achromobacter sp. KAs 3-5				Pyruvate, phosphate/water dikinase regulatory protein family, PSRP subfamily		SIMILARITY: Belongs to the pyruvate, phosphate/water dikinase regulatory protein family. PSRP subfamily. {ECO:0000256|HAMAP-Rule:MF_01062}.	2.7.11.33; 2.7.4.28	30,649			CATALYTIC ACTIVITY: Reaction=[pyruvate, water dikinase] + ADP = [pyruvate, water dikinase]-phosphate + AMP + H(+); Xref=Rhea:RHEA:46020, Rhea:RHEA-COMP:11425, Rhea:RHEA-COMP:11426, ChEBI:CHEBI:15378, ChEBI:CHEBI:43176, ChEBI:CHEBI:68546, ChEBI:CHEBI:456215, ChEBI:CHEBI:456216; EC=2.7.11.33; Evidence={ECO:0000256|HAMAP-Rule:MF_01062}; CATALYTIC ACTIVITY: Reaction=[pyruvate, water dikinase]-phospha…
A0A854PQL3	A0A854PQL3_9BURK	unreviewed	Isocitrate dehydrogenase kinase/phosphatase (IDH kinase/phosphatase) (IDHK/P) (EC 2.7.11.5) (EC 3.1.3.-)	aceK BMR85_023560	Achromobacter sp. KAs 3-5				AceK family		SIMILARITY: Belongs to the AceK family. {ECO:0000256|HAMAP-Rule:MF_00747}.	2.7.11.5; 3.1.3.-	71,248		BINDING 382; /note="ATP"; /evidence="ECO:0000256|HAMAP-Rule:MF_00747"	CATALYTIC ACTIVITY: Reaction=ATP + L-seryl-[isocitrate dehydrogenase] = ADP + H(+) + O-phospho-L-seryl-[isocitrate dehydrogenase]; Xref=Rhea:RHEA:43540, Rhea:RHEA-COMP:10605, Rhea:RHEA-COMP:10606, ChEBI:CHEBI:15378, ChEBI:CHEBI:29999, ChEBI:CHEBI:30616, ChEBI:CHEBI:83421, ChEBI:CHEBI:456216; EC=2.7.11.5; Evidence={ECO:0000256|HAMAP-Rule:MF_00747};	ACT_SITE 416; /evidence="ECO:0000256|HAMAP-Rule:MF_00747"
A0A854PR04	A0A854PR04_9BURK	unreviewed	HPr kinase/phosphorylase (HPrK/P) (EC 2.7.11.-) (EC 2.7.4.-) (HPr(Ser) kinase/phosphorylase)	hprK BMR85_023690	Achromobacter sp. KAs 3-5		DOMAIN: The Walker A ATP-binding motif also binds Pi and PPi. {ECO:0000256|HAMAP-Rule:MF_01249}.	DOMAIN 3..127; /note="Hpr_kinase_N"; /evidence="ECO:0000259|Pfam:PF02603"; DOMAIN 129..299; /note="Hpr_kinase_C"; /evidence="ECO:0000259|Pfam:PF07475"	HPrK/P family		SIMILARITY: Belongs to the HPrK/P family. {ECO:0000256|ARBA:ARBA00006883, ECO:0000256|HAMAP-Rule:MF_01249}.	2.7.11.-; 2.7.4.-	33,813			CATALYTIC ACTIVITY: Reaction=[HPr protein]-L-serine + ATP = [HPr protein]-O-phospho-L-serine + ADP + H(+); Xref=Rhea:RHEA:46600, Rhea:RHEA-COMP:11602, Rhea:RHEA-COMP:11603, ChEBI:CHEBI:15378, ChEBI:CHEBI:29999, ChEBI:CHEBI:30616, ChEBI:CHEBI:83421, ChEBI:CHEBI:456216; Evidence={ECO:0000256|ARBA:ARBA00001120, ECO:0000256|HAMAP-Rule:MF_01249}; CATALYTIC ACTIVITY: Reaction=[HPr protein]-O-phospho-L-…	ACT_SITE 138; /evidence="ECO:0000256|HAMAP-Rule:MF_01249"; ACT_SITE 159; /evidence="ECO:0000256|HAMAP-Rule:MF_01249"; ACT_SITE 177; /note="Proton acceptor; for phosphorylation activity. Proton donor; for dephosphorylation activity"; /evidence="ECO:0000256|HAMAP-Rule:MF_01249"; ACT_SITE 243; /evidence="ECO:0000256|HAMAP-Rule:MF_01249"
A0A1N7QGG3	A0A1N7QGG3_9BURK	unreviewed	HPr kinase/phosphorylase (HPrK/P) (EC 2.7.11.-) (EC 2.7.4.-) (HPr(Ser) kinase/phosphorylase)	hprK SAMN05428937_2213	Achromobacter sp. MFA1 R4		DOMAIN: The Walker A ATP-binding motif also binds Pi and PPi. {ECO:0000256|HAMAP-Rule:MF_01249}.	DOMAIN 3..127; /note="Hpr_kinase_N"; /evidence="ECO:0000259|Pfam:PF02603"; DOMAIN 129..299; /note="Hpr_kinase_C"; /evidence="ECO:0000259|Pfam:PF07475"	HPrK/P family		SIMILARITY: Belongs to the HPrK/P family. {ECO:0000256|ARBA:ARBA00006883, ECO:0000256|HAMAP-Rule:MF_01249}.	2.7.11.-; 2.7.4.-	33,813			CATALYTIC ACTIVITY: Reaction=[HPr protein]-L-serine + ATP = [HPr protein]-O-phospho-L-serine + ADP + H(+); Xref=Rhea:RHEA:46600, Rhea:RHEA-COMP:11602, Rhea:RHEA-COMP:11603, ChEBI:CHEBI:15378, ChEBI:CHEBI:29999, ChEBI:CHEBI:30616, ChEBI:CHEBI:83421, ChEBI:CHEBI:456216; Evidence={ECO:0000256|ARBA:ARBA00001120, ECO:0000256|HAMAP-Rule:MF_01249}; CATALYTIC ACTIVITY: Reaction=[HPr protein]-O-phospho-L-…	ACT_SITE 138; /evidence="ECO:0000256|HAMAP-Rule:MF_01249"; ACT_SITE 159; /evidence="ECO:0000256|HAMAP-Rule:MF_01249"; ACT_SITE 177; /note="Proton acceptor; for phosphorylation activity. Proton donor; for dephosphorylation activity"; /evidence="ECO:0000256|HAMAP-Rule:MF_01249"; ACT_SITE 243; /evidence="ECO:0000256|HAMAP-Rule:MF_01249"
A0A1N7Q8U8	A0A1N7Q8U8_9BURK	unreviewed	Isocitrate dehydrogenase kinase/phosphatase (IDH kinase/phosphatase) (IDHK/P) (EC 2.7.11.5) (EC 3.1.3.-)	aceK SAMN05428937_1778	Achromobacter sp. MFA1 R4				AceK family		SIMILARITY: Belongs to the AceK family. {ECO:0000256|HAMAP-Rule:MF_00747}.	2.7.11.5; 3.1.3.-	71,359		BINDING 385; /note="ATP"; /evidence="ECO:0000256|HAMAP-Rule:MF_00747"	CATALYTIC ACTIVITY: Reaction=ATP + L-seryl-[isocitrate dehydrogenase] = ADP + H(+) + O-phospho-L-seryl-[isocitrate dehydrogenase]; Xref=Rhea:RHEA:43540, Rhea:RHEA-COMP:10605, Rhea:RHEA-COMP:10606, ChEBI:CHEBI:15378, ChEBI:CHEBI:29999, ChEBI:CHEBI:30616, ChEBI:CHEBI:83421, ChEBI:CHEBI:456216; EC=2.7.11.5; Evidence={ECO:0000256|HAMAP-Rule:MF_00747};	ACT_SITE 419; /evidence="ECO:0000256|HAMAP-Rule:MF_00747"
A0A1N7RAW6	A0A1N7RAW6_9BURK	unreviewed	Putative phosphoenolpyruvate synthase regulatory protein (PEP synthase regulatory protein) (PSRP) (EC 2.7.11.33) (EC 2.7.4.28) (Pyruvate, water dikinase regulatory protein)	SAMN05428937_5279	Achromobacter sp. MFA1 R4				Pyruvate, phosphate/water dikinase regulatory protein family, PSRP subfamily		SIMILARITY: Belongs to the pyruvate, phosphate/water dikinase regulatory protein family. PSRP subfamily. {ECO:0000256|HAMAP-Rule:MF_01062}.	2.7.11.33; 2.7.4.28	30,620			CATALYTIC ACTIVITY: Reaction=[pyruvate, water dikinase] + ADP = [pyruvate, water dikinase]-phosphate + AMP + H(+); Xref=Rhea:RHEA:46020, Rhea:RHEA-COMP:11425, Rhea:RHEA-COMP:11426, ChEBI:CHEBI:15378, ChEBI:CHEBI:43176, ChEBI:CHEBI:68546, ChEBI:CHEBI:456215, ChEBI:CHEBI:456216; EC=2.7.11.33; Evidence={ECO:0000256|HAMAP-Rule:MF_01062}; CATALYTIC ACTIVITY: Reaction=[pyruvate, water dikinase]-phospha…
A0A2S8VJK1	A0A2S8VJK1_9BURK	unreviewed	HPr kinase/phosphorylase (HPrK/P) (EC 2.7.11.-) (EC 2.7.4.-) (HPr(Ser) kinase/phosphorylase)	hprK CQ050_06120	Achromobacter sp. MYb9		DOMAIN: The Walker A ATP-binding motif also binds Pi and PPi. {ECO:0000256|HAMAP-Rule:MF_01249}.	DOMAIN 3..127; /note="Hpr_kinase_N"; /evidence="ECO:0000259|Pfam:PF02603"; DOMAIN 129..299; /note="Hpr_kinase_C"; /evidence="ECO:0000259|Pfam:PF07475"	HPrK/P family		SIMILARITY: Belongs to the HPrK/P family. {ECO:0000256|ARBA:ARBA00006883, ECO:0000256|HAMAP-Rule:MF_01249}.	2.7.11.-; 2.7.4.-	33,813			CATALYTIC ACTIVITY: Reaction=[HPr protein]-L-serine + ATP = [HPr protein]-O-phospho-L-serine + ADP + H(+); Xref=Rhea:RHEA:46600, Rhea:RHEA-COMP:11602, Rhea:RHEA-COMP:11603, ChEBI:CHEBI:15378, ChEBI:CHEBI:29999, ChEBI:CHEBI:30616, ChEBI:CHEBI:83421, ChEBI:CHEBI:456216; Evidence={ECO:0000256|ARBA:ARBA00001120, ECO:0000256|HAMAP-Rule:MF_01249}; CATALYTIC ACTIVITY: Reaction=[HPr protein]-O-phospho-L-…	ACT_SITE 138; /evidence="ECO:0000256|HAMAP-Rule:MF_01249"; ACT_SITE 159; /evidence="ECO:0000256|HAMAP-Rule:MF_01249"; ACT_SITE 177; /note="Proton acceptor; for phosphorylation activity. Proton donor; for dephosphorylation activity"; /evidence="ECO:0000256|HAMAP-Rule:MF_01249"; ACT_SITE 243; /evidence="ECO:0000256|HAMAP-Rule:MF_01249"
A0A2S8V3E0	A0A2S8V3E0_9BURK	unreviewed	Putative phosphoenolpyruvate synthase regulatory protein (PEP synthase regulatory protein) (PSRP) (EC 2.7.11.33) (EC 2.7.4.28) (Pyruvate, water dikinase regulatory protein)	CQ050_25875	Achromobacter sp. MYb9				Pyruvate, phosphate/water dikinase regulatory protein family, PSRP subfamily		SIMILARITY: Belongs to the pyruvate, phosphate/water dikinase regulatory protein family. PSRP subfamily. {ECO:0000256|HAMAP-Rule:MF_01062}.	2.7.11.33; 2.7.4.28	30,681			CATALYTIC ACTIVITY: Reaction=[pyruvate, water dikinase] + ADP = [pyruvate, water dikinase]-phosphate + AMP + H(+); Xref=Rhea:RHEA:46020, Rhea:RHEA-COMP:11425, Rhea:RHEA-COMP:11426, ChEBI:CHEBI:15378, ChEBI:CHEBI:43176, ChEBI:CHEBI:68546, ChEBI:CHEBI:456215, ChEBI:CHEBI:456216; EC=2.7.11.33; Evidence={ECO:0000256|HAMAP-Rule:MF_01062}; CATALYTIC ACTIVITY: Reaction=[pyruvate, water dikinase]-phospha…
A0A2S8V5H7	A0A2S8V5H7_9BURK	unreviewed	Isocitrate dehydrogenase kinase/phosphatase (IDH kinase/phosphatase) (IDHK/P) (EC 2.7.11.5) (EC 3.1.3.-)	aceK CQ050_24385	Achromobacter sp. MYb9				AceK family		SIMILARITY: Belongs to the AceK family. {ECO:0000256|HAMAP-Rule:MF_00747}.	2.7.11.5; 3.1.3.-	72,246		BINDING 388; /note="ATP"; /evidence="ECO:0000256|HAMAP-Rule:MF_00747"	CATALYTIC ACTIVITY: Reaction=ATP + L-seryl-[isocitrate dehydrogenase] = ADP + H(+) + O-phospho-L-seryl-[isocitrate dehydrogenase]; Xref=Rhea:RHEA:43540, Rhea:RHEA-COMP:10605, Rhea:RHEA-COMP:10606, ChEBI:CHEBI:15378, ChEBI:CHEBI:29999, ChEBI:CHEBI:30616, ChEBI:CHEBI:83421, ChEBI:CHEBI:456216; EC=2.7.11.5; Evidence={ECO:0000256|HAMAP-Rule:MF_00747};	ACT_SITE 422; /evidence="ECO:0000256|HAMAP-Rule:MF_00747"
A0A0Q8BTA1	A0A0Q8BTA1_9BURK	unreviewed	Isocitrate dehydrogenase kinase/phosphatase (IDH kinase/phosphatase) (IDHK/P) (EC 2.7.11.5) (EC 3.1.3.-)	aceK ASD71_15895	Achromobacter sp. Root565				AceK family		SIMILARITY: Belongs to the AceK family. {ECO:0000256|HAMAP-Rule:MF_00747}.	2.7.11.5; 3.1.3.-	71,644		BINDING 386; /note="ATP"; /evidence="ECO:0000256|HAMAP-Rule:MF_00747"	CATALYTIC ACTIVITY: Reaction=ATP + L-seryl-[isocitrate dehydrogenase] = ADP + H(+) + O-phospho-L-seryl-[isocitrate dehydrogenase]; Xref=Rhea:RHEA:43540, Rhea:RHEA-COMP:10605, Rhea:RHEA-COMP:10606, ChEBI:CHEBI:15378, ChEBI:CHEBI:29999, ChEBI:CHEBI:30616, ChEBI:CHEBI:83421, ChEBI:CHEBI:456216; EC=2.7.11.5; Evidence={ECO:0000256|HAMAP-Rule:MF_00747};	ACT_SITE 420; /evidence="ECO:0000256|HAMAP-Rule:MF_00747"
A0A0Q8BR60	A0A0Q8BR60_9BURK	unreviewed	HPr kinase/phosphorylase (HPrK/P) (EC 2.7.11.-) (EC 2.7.4.-) (HPr(Ser) kinase/phosphorylase)	hprK ASD71_04465	Achromobacter sp. Root565		DOMAIN: The Walker A ATP-binding motif also binds Pi and PPi. {ECO:0000256|HAMAP-Rule:MF_01249}.	DOMAIN 3..127; /note="Hpr_kinase_N"; /evidence="ECO:0000259|Pfam:PF02603"; DOMAIN 129..299; /note="Hpr_kinase_C"; /evidence="ECO:0000259|Pfam:PF07475"	HPrK/P family		SIMILARITY: Belongs to the HPrK/P family. {ECO:0000256|ARBA:ARBA00006883, ECO:0000256|HAMAP-Rule:MF_01249}.	2.7.11.-; 2.7.4.-	33,813			CATALYTIC ACTIVITY: Reaction=[HPr protein]-L-serine + ATP = [HPr protein]-O-phospho-L-serine + ADP + H(+); Xref=Rhea:RHEA:46600, Rhea:RHEA-COMP:11602, Rhea:RHEA-COMP:11603, ChEBI:CHEBI:15378, ChEBI:CHEBI:29999, ChEBI:CHEBI:30616, ChEBI:CHEBI:83421, ChEBI:CHEBI:456216; Evidence={ECO:0000256|ARBA:ARBA00001120, ECO:0000256|HAMAP-Rule:MF_01249}; CATALYTIC ACTIVITY: Reaction=[HPr protein]-O-phospho-L-…	ACT_SITE 138; /evidence="ECO:0000256|HAMAP-Rule:MF_01249"; ACT_SITE 159; /evidence="ECO:0000256|HAMAP-Rule:MF_01249"; ACT_SITE 177; /note="Proton acceptor; for phosphorylation activity. Proton donor; for dephosphorylation activity"; /evidence="ECO:0000256|HAMAP-Rule:MF_01249"; ACT_SITE 243; /evidence="ECO:0000256|HAMAP-Rule:MF_01249"
A0A0Q8BMX7	A0A0Q8BMX7_9BURK	unreviewed	Putative phosphoenolpyruvate synthase regulatory protein (PEP synthase regulatory protein) (PSRP) (EC 2.7.11.33) (EC 2.7.4.28) (Pyruvate, water dikinase regulatory protein)	ASD71_23615	Achromobacter sp. Root565				Pyruvate, phosphate/water dikinase regulatory protein family, PSRP subfamily		SIMILARITY: Belongs to the pyruvate, phosphate/water dikinase regulatory protein family. PSRP subfamily. {ECO:0000256|HAMAP-Rule:MF_01062}.	2.7.11.33; 2.7.4.28	30,679			CATALYTIC ACTIVITY: Reaction=[pyruvate, water dikinase] + ADP = [pyruvate, water dikinase]-phosphate + AMP + H(+); Xref=Rhea:RHEA:46020, Rhea:RHEA-COMP:11425, Rhea:RHEA-COMP:11426, ChEBI:CHEBI:15378, ChEBI:CHEBI:43176, ChEBI:CHEBI:68546, ChEBI:CHEBI:456215, ChEBI:CHEBI:456216; EC=2.7.11.33; Evidence={ECO:0000256|HAMAP-Rule:MF_01062}; CATALYTIC ACTIVITY: Reaction=[pyruvate, water dikinase]-phospha…
A0A0Q8WXF4	A0A0Q8WXF4_9BURK	unreviewed	HPr kinase/phosphorylase (HPrK/P) (EC 2.7.11.-) (EC 2.7.4.-) (HPr(Ser) kinase/phosphorylase)	hprK ASE30_11145	Achromobacter sp. Root83		DOMAIN: The Walker A ATP-binding motif also binds Pi and PPi. {ECO:0000256|HAMAP-Rule:MF_01249}.	DOMAIN 3..127; /note="Hpr_kinase_N"; /evidence="ECO:0000259|Pfam:PF02603"; DOMAIN 129..299; /note="Hpr_kinase_C"; /evidence="ECO:0000259|Pfam:PF07475"	HPrK/P family		SIMILARITY: Belongs to the HPrK/P family. {ECO:0000256|ARBA:ARBA00006883, ECO:0000256|HAMAP-Rule:MF_01249}.	2.7.11.-; 2.7.4.-	33,827			CATALYTIC ACTIVITY: Reaction=[HPr protein]-L-serine + ATP = [HPr protein]-O-phospho-L-serine + ADP + H(+); Xref=Rhea:RHEA:46600, Rhea:RHEA-COMP:11602, Rhea:RHEA-COMP:11603, ChEBI:CHEBI:15378, ChEBI:CHEBI:29999, ChEBI:CHEBI:30616, ChEBI:CHEBI:83421, ChEBI:CHEBI:456216; Evidence={ECO:0000256|ARBA:ARBA00001120, ECO:0000256|HAMAP-Rule:MF_01249}; CATALYTIC ACTIVITY: Reaction=[HPr protein]-O-phospho-L-…	ACT_SITE 138; /evidence="ECO:0000256|HAMAP-Rule:MF_01249"; ACT_SITE 159; /evidence="ECO:0000256|HAMAP-Rule:MF_01249"; ACT_SITE 177; /note="Proton acceptor; for phosphorylation activity. Proton donor; for dephosphorylation activity"; /evidence="ECO:0000256|HAMAP-Rule:MF_01249"; ACT_SITE 243; /evidence="ECO:0000256|HAMAP-Rule:MF_01249"
A0A0Q8XFP8	A0A0Q8XFP8_9BURK	unreviewed	Putative phosphoenolpyruvate synthase regulatory protein (PEP synthase regulatory protein) (PSRP) (EC 2.7.11.33) (EC 2.7.4.28) (Pyruvate, water dikinase regulatory protein)	ASE30_27355	Achromobacter sp. Root83				Pyruvate, phosphate/water dikinase regulatory protein family, PSRP subfamily		SIMILARITY: Belongs to the pyruvate, phosphate/water dikinase regulatory protein family. PSRP subfamily. {ECO:0000256|HAMAP-Rule:MF_01062}.	2.7.11.33; 2.7.4.28	30,653			CATALYTIC ACTIVITY: Reaction=[pyruvate, water dikinase] + ADP = [pyruvate, water dikinase]-phosphate + AMP + H(+); Xref=Rhea:RHEA:46020, Rhea:RHEA-COMP:11425, Rhea:RHEA-COMP:11426, ChEBI:CHEBI:15378, ChEBI:CHEBI:43176, ChEBI:CHEBI:68546, ChEBI:CHEBI:456215, ChEBI:CHEBI:456216; EC=2.7.11.33; Evidence={ECO:0000256|HAMAP-Rule:MF_01062}; CATALYTIC ACTIVITY: Reaction=[pyruvate, water dikinase]-phospha…
A0A0Q8WZU1	A0A0Q8WZU1_9BURK	unreviewed	Isocitrate dehydrogenase kinase/phosphatase (IDH kinase/phosphatase) (IDHK/P) (EC 2.7.11.5) (EC 3.1.3.-)	aceK ASE30_13115	Achromobacter sp. Root83				AceK family		SIMILARITY: Belongs to the AceK family. {ECO:0000256|HAMAP-Rule:MF_00747}.	2.7.11.5; 3.1.3.-	71,144		BINDING 380; /note="ATP"; /evidence="ECO:0000256|HAMAP-Rule:MF_00747"	CATALYTIC ACTIVITY: Reaction=ATP + L-seryl-[isocitrate dehydrogenase] = ADP + H(+) + O-phospho-L-seryl-[isocitrate dehydrogenase]; Xref=Rhea:RHEA:43540, Rhea:RHEA-COMP:10605, Rhea:RHEA-COMP:10606, ChEBI:CHEBI:15378, ChEBI:CHEBI:29999, ChEBI:CHEBI:30616, ChEBI:CHEBI:83421, ChEBI:CHEBI:456216; EC=2.7.11.5; Evidence={ECO:0000256|HAMAP-Rule:MF_00747};	ACT_SITE 414; /evidence="ECO:0000256|HAMAP-Rule:MF_00747"
A0A095VKX8	A0A095VKX8_9BURK	unreviewed	Isocitrate dehydrogenase kinase/phosphatase (IDH kinase/phosphatase) (IDHK/P) (EC 2.7.11.5) (EC 3.1.3.-)	aceK JL37_00820	Achromobacter sp. RTa				AceK family		SIMILARITY: Belongs to the AceK family. {ECO:0000256|HAMAP-Rule:MF_00747}.	2.7.11.5; 3.1.3.-	71,950		BINDING 391; /note="ATP"; /evidence="ECO:0000256|HAMAP-Rule:MF_00747"	CATALYTIC ACTIVITY: Reaction=ATP + L-seryl-[isocitrate dehydrogenase] = ADP + H(+) + O-phospho-L-seryl-[isocitrate dehydrogenase]; Xref=Rhea:RHEA:43540, Rhea:RHEA-COMP:10605, Rhea:RHEA-COMP:10606, ChEBI:CHEBI:15378, ChEBI:CHEBI:29999, ChEBI:CHEBI:30616, ChEBI:CHEBI:83421, ChEBI:CHEBI:456216; EC=2.7.11.5; Evidence={ECO:0000256|HAMAP-Rule:MF_00747};	ACT_SITE 425; /evidence="ECO:0000256|HAMAP-Rule:MF_00747"
A0A095WU48	A0A095WU48_9BURK	unreviewed	HPr kinase/phosphorylase (HPrK/P) (EC 2.7.11.-) (EC 2.7.4.-) (HPr(Ser) kinase/phosphorylase)	hprK JL37_23090	Achromobacter sp. RTa		DOMAIN: The Walker A ATP-binding motif also binds Pi and PPi. {ECO:0000256|HAMAP-Rule:MF_01249}.	DOMAIN 3..127; /note="Hpr_kinase_N"; /evidence="ECO:0000259|Pfam:PF02603"; DOMAIN 129..299; /note="Hpr_kinase_C"; /evidence="ECO:0000259|Pfam:PF07475"	HPrK/P family		SIMILARITY: Belongs to the HPrK/P family. {ECO:0000256|ARBA:ARBA00006883, ECO:0000256|HAMAP-Rule:MF_01249}.	2.7.11.-; 2.7.4.-	33,843			CATALYTIC ACTIVITY: Reaction=[HPr protein]-L-serine + ATP = [HPr protein]-O-phospho-L-serine + ADP + H(+); Xref=Rhea:RHEA:46600, Rhea:RHEA-COMP:11602, Rhea:RHEA-COMP:11603, ChEBI:CHEBI:15378, ChEBI:CHEBI:29999, ChEBI:CHEBI:30616, ChEBI:CHEBI:83421, ChEBI:CHEBI:456216; Evidence={ECO:0000256|ARBA:ARBA00001120, ECO:0000256|HAMAP-Rule:MF_01249}; CATALYTIC ACTIVITY: Reaction=[HPr protein]-O-phospho-L-…	ACT_SITE 138; /evidence="ECO:0000256|HAMAP-Rule:MF_01249"; ACT_SITE 159; /evidence="ECO:0000256|HAMAP-Rule:MF_01249"; ACT_SITE 177; /note="Proton acceptor; for phosphorylation activity. Proton donor; for dephosphorylation activity"; /evidence="ECO:0000256|HAMAP-Rule:MF_01249"; ACT_SITE 243; /evidence="ECO:0000256|HAMAP-Rule:MF_01249"
A0A095VAG5	A0A095VAG5_9BURK	unreviewed	Putative phosphoenolpyruvate synthase regulatory protein (PEP synthase regulatory protein) (PSRP) (EC 2.7.11.33) (EC 2.7.4.28) (Pyruvate, water dikinase regulatory protein)	JL37_06770	Achromobacter sp. RTa				Pyruvate, phosphate/water dikinase regulatory protein family, PSRP subfamily		SIMILARITY: Belongs to the pyruvate, phosphate/water dikinase regulatory protein family. PSRP subfamily. {ECO:0000256|HAMAP-Rule:MF_01062}.	2.7.11.33; 2.7.4.28	30,582			CATALYTIC ACTIVITY: Reaction=[pyruvate, water dikinase] + ADP = [pyruvate, water dikinase]-phosphate + AMP + H(+); Xref=Rhea:RHEA:46020, Rhea:RHEA-COMP:11425, Rhea:RHEA-COMP:11426, ChEBI:CHEBI:15378, ChEBI:CHEBI:43176, ChEBI:CHEBI:68546, ChEBI:CHEBI:456215, ChEBI:CHEBI:456216; EC=2.7.11.33; Evidence={ECO:0000256|HAMAP-Rule:MF_01062}; CATALYTIC ACTIVITY: Reaction=[pyruvate, water dikinase]-phospha…
A0A8B5UXV0	A0A8B5UXV0_9BURK	unreviewed	Isocitrate dehydrogenase kinase/phosphatase (IDH kinase/phosphatase) (IDHK/P) (EC 2.7.11.5) (EC 3.1.3.-)	aceK FBY20_2107	Achromobacter sp. SLBN-14				AceK family		SIMILARITY: Belongs to the AceK family. {ECO:0000256|HAMAP-Rule:MF_00747}.	2.7.11.5; 3.1.3.-	71,203		BINDING 382; /note="ATP"; /evidence="ECO:0000256|HAMAP-Rule:MF_00747"	CATALYTIC ACTIVITY: Reaction=ATP + L-seryl-[isocitrate dehydrogenase] = ADP + H(+) + O-phospho-L-seryl-[isocitrate dehydrogenase]; Xref=Rhea:RHEA:43540, Rhea:RHEA-COMP:10605, Rhea:RHEA-COMP:10606, ChEBI:CHEBI:15378, ChEBI:CHEBI:29999, ChEBI:CHEBI:30616, ChEBI:CHEBI:83421, ChEBI:CHEBI:456216; EC=2.7.11.5; Evidence={ECO:0000256|HAMAP-Rule:MF_00747};	ACT_SITE 416; /evidence="ECO:0000256|HAMAP-Rule:MF_00747"
A0A8B5UUT4	A0A8B5UUT4_9BURK	unreviewed	HPr kinase/phosphorylase (HPrK/P) (EC 2.7.11.-) (EC 2.7.4.-) (HPr(Ser) kinase/phosphorylase)	hprK FBY20_2526	Achromobacter sp. SLBN-14		DOMAIN: The Walker A ATP-binding motif also binds Pi and PPi. {ECO:0000256|HAMAP-Rule:MF_01249}.	DOMAIN 3..127; /note="Hpr_kinase_N"; /evidence="ECO:0000259|Pfam:PF02603"; DOMAIN 129..299; /note="Hpr_kinase_C"; /evidence="ECO:0000259|Pfam:PF07475"	HPrK/P family		SIMILARITY: Belongs to the HPrK/P family. {ECO:0000256|ARBA:ARBA00006883, ECO:0000256|HAMAP-Rule:MF_01249}.	2.7.11.-; 2.7.4.-	33,813			CATALYTIC ACTIVITY: Reaction=[HPr protein]-L-serine + ATP = [HPr protein]-O-phospho-L-serine + ADP + H(+); Xref=Rhea:RHEA:46600, Rhea:RHEA-COMP:11602, Rhea:RHEA-COMP:11603, ChEBI:CHEBI:15378, ChEBI:CHEBI:29999, ChEBI:CHEBI:30616, ChEBI:CHEBI:83421, ChEBI:CHEBI:456216; Evidence={ECO:0000256|ARBA:ARBA00001120, ECO:0000256|HAMAP-Rule:MF_01249}; CATALYTIC ACTIVITY: Reaction=[HPr protein]-O-phospho-L-…	ACT_SITE 138; /evidence="ECO:0000256|HAMAP-Rule:MF_01249"; ACT_SITE 159; /evidence="ECO:0000256|HAMAP-Rule:MF_01249"; ACT_SITE 177; /note="Proton acceptor; for phosphorylation activity. Proton donor; for dephosphorylation activity"; /evidence="ECO:0000256|HAMAP-Rule:MF_01249"; ACT_SITE 243; /evidence="ECO:0000256|HAMAP-Rule:MF_01249"
A0A8B5V2E1	A0A8B5V2E1_9BURK	unreviewed	Putative phosphoenolpyruvate synthase regulatory protein (PEP synthase regulatory protein) (PSRP) (EC 2.7.11.33) (EC 2.7.4.28) (Pyruvate, water dikinase regulatory protein)	FBY20_5489	Achromobacter sp. SLBN-14				Pyruvate, phosphate/water dikinase regulatory protein family, PSRP subfamily		SIMILARITY: Belongs to the pyruvate, phosphate/water dikinase regulatory protein family. PSRP subfamily. {ECO:0000256|HAMAP-Rule:MF_01062}.	2.7.11.33; 2.7.4.28	30,649			CATALYTIC ACTIVITY: Reaction=[pyruvate, water dikinase] + ADP = [pyruvate, water dikinase]-phosphate + AMP + H(+); Xref=Rhea:RHEA:46020, Rhea:RHEA-COMP:11425, Rhea:RHEA-COMP:11426, ChEBI:CHEBI:15378, ChEBI:CHEBI:43176, ChEBI:CHEBI:68546, ChEBI:CHEBI:456215, ChEBI:CHEBI:456216; EC=2.7.11.33; Evidence={ECO:0000256|HAMAP-Rule:MF_01062}; CATALYTIC ACTIVITY: Reaction=[pyruvate, water dikinase]-phospha…
A0A0L0RCL9	A0A0L0RCL9_9BURK	unreviewed	HPr kinase/phosphorylase (HPrK/P) (EC 2.7.11.-) (EC 2.7.4.-) (HPr(Ser) kinase/phosphorylase)	hprK C4E15_05435 CLM73_27210 ELS24_29120 NCTC13519_01985	Achromobacter spanius		DOMAIN: The Walker A ATP-binding motif also binds Pi and PPi. {ECO:0000256|HAMAP-Rule:MF_01249}.	DOMAIN 3..127; /note="Hpr_kinase_N"; /evidence="ECO:0000259|Pfam:PF02603"; DOMAIN 129..299; /note="Hpr_kinase_C"; /evidence="ECO:0000259|Pfam:PF07475"	HPrK/P family		SIMILARITY: Belongs to the HPrK/P family. {ECO:0000256|ARBA:ARBA00006883, ECO:0000256|HAMAP-Rule:MF_01249}.	2.7.11.-; 2.7.4.-	33,813			CATALYTIC ACTIVITY: Reaction=[HPr protein]-L-serine + ATP = [HPr protein]-O-phospho-L-serine + ADP + H(+); Xref=Rhea:RHEA:46600, Rhea:RHEA-COMP:11602, Rhea:RHEA-COMP:11603, ChEBI:CHEBI:15378, ChEBI:CHEBI:29999, ChEBI:CHEBI:30616, ChEBI:CHEBI:83421, ChEBI:CHEBI:456216; Evidence={ECO:0000256|ARBA:ARBA00001120, ECO:0000256|HAMAP-Rule:MF_01249}; CATALYTIC ACTIVITY: Reaction=[HPr protein]-O-phospho-L-…	ACT_SITE 138; /evidence="ECO:0000256|HAMAP-Rule:MF_01249"; ACT_SITE 159; /evidence="ECO:0000256|HAMAP-Rule:MF_01249"; ACT_SITE 177; /note="Proton acceptor; for phosphorylation activity. Proton donor; for dephosphorylation activity"; /evidence="ECO:0000256|HAMAP-Rule:MF_01249"; ACT_SITE 243; /evidence="ECO:0000256|HAMAP-Rule:MF_01249"
A0A3Q9KKP3	A0A3Q9KKP3_9BURK	unreviewed	Putative phosphoenolpyruvate synthase regulatory protein (PEP synthase regulatory protein) (PSRP) (EC 2.7.11.33) (EC 2.7.4.28) (Pyruvate, water dikinase regulatory protein)	ELS24_12955	Achromobacter spanius				Pyruvate, phosphate/water dikinase regulatory protein family, PSRP subfamily		SIMILARITY: Belongs to the pyruvate, phosphate/water dikinase regulatory protein family. PSRP subfamily. {ECO:0000256|HAMAP-Rule:MF_01062}.	2.7.11.33; 2.7.4.28	30,640			CATALYTIC ACTIVITY: Reaction=[pyruvate, water dikinase] + ADP = [pyruvate, water dikinase]-phosphate + AMP + H(+); Xref=Rhea:RHEA:46020, Rhea:RHEA-COMP:11425, Rhea:RHEA-COMP:11426, ChEBI:CHEBI:15378, ChEBI:CHEBI:43176, ChEBI:CHEBI:68546, ChEBI:CHEBI:456215, ChEBI:CHEBI:456216; EC=2.7.11.33; Evidence={ECO:0000256|HAMAP-Rule:MF_01062}; CATALYTIC ACTIVITY: Reaction=[pyruvate, water dikinase]-phospha…
A0A2S5GNN6	A0A2S5GNN6_9BURK	unreviewed	Isocitrate dehydrogenase kinase/phosphatase (IDH kinase/phosphatase) (IDHK/P) (EC 2.7.11.5) (EC 3.1.3.-)	aceK C4E15_19830	Achromobacter spanius				AceK family		SIMILARITY: Belongs to the AceK family. {ECO:0000256|HAMAP-Rule:MF_00747}.	2.7.11.5; 3.1.3.-	72,790		BINDING 384; /note="ATP"; /evidence="ECO:0000256|HAMAP-Rule:MF_00747"	CATALYTIC ACTIVITY: Reaction=ATP + L-seryl-[isocitrate dehydrogenase] = ADP + H(+) + O-phospho-L-seryl-[isocitrate dehydrogenase]; Xref=Rhea:RHEA:43540, Rhea:RHEA-COMP:10605, Rhea:RHEA-COMP:10606, ChEBI:CHEBI:15378, ChEBI:CHEBI:29999, ChEBI:CHEBI:30616, ChEBI:CHEBI:83421, ChEBI:CHEBI:456216; EC=2.7.11.5; Evidence={ECO:0000256|HAMAP-Rule:MF_00747};	ACT_SITE 418; /evidence="ECO:0000256|HAMAP-Rule:MF_00747"
A0A3Q9KG65	A0A3Q9KG65_9BURK	unreviewed	Isocitrate dehydrogenase kinase/phosphatase (IDH kinase/phosphatase) (IDHK/P) (EC 2.7.11.5) (EC 3.1.3.-)	aceK ELS24_00520	Achromobacter spanius				AceK family		SIMILARITY: Belongs to the AceK family. {ECO:0000256|HAMAP-Rule:MF_00747}.	2.7.11.5; 3.1.3.-	73,570		BINDING 392; /note="ATP"; /evidence="ECO:0000256|HAMAP-Rule:MF_00747"	CATALYTIC ACTIVITY: Reaction=ATP + L-seryl-[isocitrate dehydrogenase] = ADP + H(+) + O-phospho-L-seryl-[isocitrate dehydrogenase]; Xref=Rhea:RHEA:43540, Rhea:RHEA-COMP:10605, Rhea:RHEA-COMP:10606, ChEBI:CHEBI:15378, ChEBI:CHEBI:29999, ChEBI:CHEBI:30616, ChEBI:CHEBI:83421, ChEBI:CHEBI:456216; EC=2.7.11.5; Evidence={ECO:0000256|HAMAP-Rule:MF_00747};	ACT_SITE 426; /evidence="ECO:0000256|HAMAP-Rule:MF_00747"
A0A448C5J9	A0A448C5J9_9BURK	unreviewed	Isocitrate dehydrogenase kinase/phosphatase (IDH kinase/phosphatase) (IDHK/P) (EC 2.7.11.5) (EC 3.1.3.-)	aceK NCTC13519_02436	Achromobacter spanius				AceK family		SIMILARITY: Belongs to the AceK family. {ECO:0000256|HAMAP-Rule:MF_00747}.	2.7.11.5; 3.1.3.-	73,444		BINDING 390; /note="ATP"; /evidence="ECO:0000256|HAMAP-Rule:MF_00747"	CATALYTIC ACTIVITY: Reaction=ATP + L-seryl-[isocitrate dehydrogenase] = ADP + H(+) + O-phospho-L-seryl-[isocitrate dehydrogenase]; Xref=Rhea:RHEA:43540, Rhea:RHEA-COMP:10605, Rhea:RHEA-COMP:10606, ChEBI:CHEBI:15378, ChEBI:CHEBI:29999, ChEBI:CHEBI:30616, ChEBI:CHEBI:83421, ChEBI:CHEBI:456216; EC=2.7.11.5; Evidence={ECO:0000256|HAMAP-Rule:MF_00747};	ACT_SITE 424; /evidence="ECO:0000256|HAMAP-Rule:MF_00747"
A0A2S0I6S6	A0A2S0I6S6_9BURK	unreviewed	Putative phosphoenolpyruvate synthase regulatory protein (PEP synthase regulatory protein) (PSRP) (EC 2.7.11.33) (EC 2.7.4.28) (Pyruvate, water dikinase regulatory protein)	CLM73_11555	Achromobacter spanius				Pyruvate, phosphate/water dikinase regulatory protein family, PSRP subfamily		SIMILARITY: Belongs to the pyruvate, phosphate/water dikinase regulatory protein family. PSRP subfamily. {ECO:0000256|HAMAP-Rule:MF_01062}.	2.7.11.33; 2.7.4.28	30,679			CATALYTIC ACTIVITY: Reaction=[pyruvate, water dikinase] + ADP = [pyruvate, water dikinase]-phosphate + AMP + H(+); Xref=Rhea:RHEA:46020, Rhea:RHEA-COMP:11425, Rhea:RHEA-COMP:11426, ChEBI:CHEBI:15378, ChEBI:CHEBI:43176, ChEBI:CHEBI:68546, ChEBI:CHEBI:456215, ChEBI:CHEBI:456216; EC=2.7.11.33; Evidence={ECO:0000256|HAMAP-Rule:MF_01062}; CATALYTIC ACTIVITY: Reaction=[pyruvate, water dikinase]-phospha…
A0A2S5GJA8	A0A2S5GJA8_9BURK	unreviewed	Putative phosphoenolpyruvate synthase regulatory protein (PEP synthase regulatory protein) (PSRP) (EC 2.7.11.33) (EC 2.7.4.28) (Pyruvate, water dikinase regulatory protein)	C4E15_27735	Achromobacter spanius				Pyruvate, phosphate/water dikinase regulatory protein family, PSRP subfamily		SIMILARITY: Belongs to the pyruvate, phosphate/water dikinase regulatory protein family. PSRP subfamily. {ECO:0000256|HAMAP-Rule:MF_01062}.	2.7.11.33; 2.7.4.28	30,683			CATALYTIC ACTIVITY: Reaction=[pyruvate, water dikinase] + ADP = [pyruvate, water dikinase]-phosphate + AMP + H(+); Xref=Rhea:RHEA:46020, Rhea:RHEA-COMP:11425, Rhea:RHEA-COMP:11426, ChEBI:CHEBI:15378, ChEBI:CHEBI:43176, ChEBI:CHEBI:68546, ChEBI:CHEBI:456215, ChEBI:CHEBI:456216; EC=2.7.11.33; Evidence={ECO:0000256|HAMAP-Rule:MF_01062}; CATALYTIC ACTIVITY: Reaction=[pyruvate, water dikinase]-phospha…
A0A3S4MQ46	A0A3S4MQ46_9BURK	unreviewed	Putative phosphoenolpyruvate synthase regulatory protein (PEP synthase regulatory protein) (PSRP) (EC 2.7.11.33) (EC 2.7.4.28) (Pyruvate, water dikinase regulatory protein)	ydiA NCTC13519_00086	Achromobacter spanius				Pyruvate, phosphate/water dikinase regulatory protein family, PSRP subfamily		SIMILARITY: Belongs to the pyruvate, phosphate/water dikinase regulatory protein family. PSRP subfamily. {ECO:0000256|HAMAP-Rule:MF_01062}.	2.7.11.33; 2.7.4.28	30,669			CATALYTIC ACTIVITY: Reaction=[pyruvate, water dikinase] + ADP = [pyruvate, water dikinase]-phosphate + AMP + H(+); Xref=Rhea:RHEA:46020, Rhea:RHEA-COMP:11425, Rhea:RHEA-COMP:11426, ChEBI:CHEBI:15378, ChEBI:CHEBI:43176, ChEBI:CHEBI:68546, ChEBI:CHEBI:456215, ChEBI:CHEBI:456216; EC=2.7.11.33; Evidence={ECO:0000256|HAMAP-Rule:MF_01062}; CATALYTIC ACTIVITY: Reaction=[pyruvate, water dikinase]-phospha…
A0A2S0I1R8	A0A2S0I1R8_9BURK	unreviewed	Isocitrate dehydrogenase kinase/phosphatase (IDH kinase/phosphatase) (IDHK/P) (EC 2.7.11.5) (EC 3.1.3.-)	aceK CLM73_00535	Achromobacter spanius				AceK family		SIMILARITY: Belongs to the AceK family. {ECO:0000256|HAMAP-Rule:MF_00747}.	2.7.11.5; 3.1.3.-	71,971		BINDING 390; /note="ATP"; /evidence="ECO:0000256|HAMAP-Rule:MF_00747"	CATALYTIC ACTIVITY: Reaction=ATP + L-seryl-[isocitrate dehydrogenase] = ADP + H(+) + O-phospho-L-seryl-[isocitrate dehydrogenase]; Xref=Rhea:RHEA:43540, Rhea:RHEA-COMP:10605, Rhea:RHEA-COMP:10606, ChEBI:CHEBI:15378, ChEBI:CHEBI:29999, ChEBI:CHEBI:30616, ChEBI:CHEBI:83421, ChEBI:CHEBI:456216; EC=2.7.11.5; Evidence={ECO:0000256|HAMAP-Rule:MF_00747};	ACT_SITE 424; /evidence="ECO:0000256|HAMAP-Rule:MF_00747"
A0A446CC75	A0A446CC75_9BURK	unreviewed	HPr kinase/phosphorylase (HPrK/P) (EC 2.7.11.-) (EC 2.7.4.-) (HPr(Ser) kinase/phosphorylase)	hprK AVE30378_01617	Achromobacter veterisilvae		DOMAIN: The Walker A ATP-binding motif also binds Pi and PPi. {ECO:0000256|HAMAP-Rule:MF_01249}.	DOMAIN 3..127; /note="Hpr_kinase_N"; /evidence="ECO:0000259|Pfam:PF02603"; DOMAIN 129..299; /note="Hpr_kinase_C"; /evidence="ECO:0000259|Pfam:PF07475"	HPrK/P family		SIMILARITY: Belongs to the HPrK/P family. {ECO:0000256|ARBA:ARBA00006883, ECO:0000256|HAMAP-Rule:MF_01249}.	2.7.11.-; 2.7.4.-	33,843			CATALYTIC ACTIVITY: Reaction=[HPr protein]-L-serine + ATP = [HPr protein]-O-phospho-L-serine + ADP + H(+); Xref=Rhea:RHEA:46600, Rhea:RHEA-COMP:11602, Rhea:RHEA-COMP:11603, ChEBI:CHEBI:15378, ChEBI:CHEBI:29999, ChEBI:CHEBI:30616, ChEBI:CHEBI:83421, ChEBI:CHEBI:456216; Evidence={ECO:0000256|ARBA:ARBA00001120, ECO:0000256|HAMAP-Rule:MF_01249}; CATALYTIC ACTIVITY: Reaction=[HPr protein]-O-phospho-L-…	ACT_SITE 138; /evidence="ECO:0000256|HAMAP-Rule:MF_01249"; ACT_SITE 159; /evidence="ECO:0000256|HAMAP-Rule:MF_01249"; ACT_SITE 177; /note="Proton acceptor; for phosphorylation activity. Proton donor; for dephosphorylation activity"; /evidence="ECO:0000256|HAMAP-Rule:MF_01249"; ACT_SITE 243; /evidence="ECO:0000256|HAMAP-Rule:MF_01249"
A0A446C3V7	A0A446C3V7_9BURK	unreviewed	Putative phosphoenolpyruvate synthase regulatory protein (PEP synthase regulatory protein) (PSRP) (EC 2.7.11.33) (EC 2.7.4.28) (Pyruvate, water dikinase regulatory protein)	ppsR AVE30378_00308	Achromobacter veterisilvae				Pyruvate, phosphate/water dikinase regulatory protein family, PSRP subfamily		SIMILARITY: Belongs to the pyruvate, phosphate/water dikinase regulatory protein family. PSRP subfamily. {ECO:0000256|HAMAP-Rule:MF_01062}.	2.7.11.33; 2.7.4.28	30,554			CATALYTIC ACTIVITY: Reaction=[pyruvate, water dikinase] + ADP = [pyruvate, water dikinase]-phosphate + AMP + H(+); Xref=Rhea:RHEA:46020, Rhea:RHEA-COMP:11425, Rhea:RHEA-COMP:11426, ChEBI:CHEBI:15378, ChEBI:CHEBI:43176, ChEBI:CHEBI:68546, ChEBI:CHEBI:456215, ChEBI:CHEBI:456216; EC=2.7.11.33; Evidence={ECO:0000256|HAMAP-Rule:MF_01062}; CATALYTIC ACTIVITY: Reaction=[pyruvate, water dikinase]-phospha…
A0A446CYK4	A0A446CYK4_9BURK	unreviewed	Isocitrate dehydrogenase kinase/phosphatase (IDH kinase/phosphatase) (IDHK/P) (EC 2.7.11.5) (EC 3.1.3.-)	aceK AVE30378_05414	Achromobacter veterisilvae				AceK family		SIMILARITY: Belongs to the AceK family. {ECO:0000256|HAMAP-Rule:MF_00747}.	2.7.11.5; 3.1.3.-	70,845		BINDING 378; /note="ATP"; /evidence="ECO:0000256|HAMAP-Rule:MF_00747"	CATALYTIC ACTIVITY: Reaction=ATP + L-seryl-[isocitrate dehydrogenase] = ADP + H(+) + O-phospho-L-seryl-[isocitrate dehydrogenase]; Xref=Rhea:RHEA:43540, Rhea:RHEA-COMP:10605, Rhea:RHEA-COMP:10606, ChEBI:CHEBI:15378, ChEBI:CHEBI:29999, ChEBI:CHEBI:30616, ChEBI:CHEBI:83421, ChEBI:CHEBI:456216; EC=2.7.11.5; Evidence={ECO:0000256|HAMAP-Rule:MF_00747};	ACT_SITE 412; /evidence="ECO:0000256|HAMAP-Rule:MF_00747"
E3HTM3	E3HTM3_ACHXA	unreviewed	Putative phosphoenolpyruvate synthase regulatory protein (PEP synthase regulatory protein) (PSRP) (EC 2.7.11.33) (EC 2.7.4.28) (Pyruvate, water dikinase regulatory protein)	AXYL_02819	Achromobacter xylosoxidans (strain A8)				Pyruvate, phosphate/water dikinase regulatory protein family, PSRP subfamily		SIMILARITY: Belongs to the pyruvate, phosphate/water dikinase regulatory protein family. PSRP subfamily. {ECO:0000256|HAMAP-Rule:MF_01062}.	2.7.11.33; 2.7.4.28	30,606			CATALYTIC ACTIVITY: Reaction=[pyruvate, water dikinase] + ADP = [pyruvate, water dikinase]-phosphate + AMP + H(+); Xref=Rhea:RHEA:46020, Rhea:RHEA-COMP:11425, Rhea:RHEA-COMP:11426, ChEBI:CHEBI:15378, ChEBI:CHEBI:43176, ChEBI:CHEBI:68546, ChEBI:CHEBI:456215, ChEBI:CHEBI:456216; EC=2.7.11.33; Evidence={ECO:0000256|HAMAP-Rule:MF_01062}; CATALYTIC ACTIVITY: Reaction=[pyruvate, water dikinase]-phospha…
E3HMT0	E3HMT0_ACHXA	unreviewed	HPr kinase/phosphorylase (HPrK/P) (EC 2.7.11.-) (EC 2.7.4.-) (HPr(Ser) kinase/phosphorylase)	hprK AXYL_06144	Achromobacter xylosoxidans (strain A8)		DOMAIN: The Walker A ATP-binding motif also binds Pi and PPi. {ECO:0000256|HAMAP-Rule:MF_01249}.	DOMAIN 3..127; /note="Hpr_kinase_N"; /evidence="ECO:0000259|Pfam:PF02603"; DOMAIN 129..299; /note="Hpr_kinase_C"; /evidence="ECO:0000259|Pfam:PF07475"	HPrK/P family		SIMILARITY: Belongs to the HPrK/P family. {ECO:0000256|ARBA:ARBA00006883, ECO:0000256|HAMAP-Rule:MF_01249}.	2.7.11.-; 2.7.4.-	33,843			CATALYTIC ACTIVITY: Reaction=[HPr protein]-L-serine + ATP = [HPr protein]-O-phospho-L-serine + ADP + H(+); Xref=Rhea:RHEA:46600, Rhea:RHEA-COMP:11602, Rhea:RHEA-COMP:11603, ChEBI:CHEBI:15378, ChEBI:CHEBI:29999, ChEBI:CHEBI:30616, ChEBI:CHEBI:83421, ChEBI:CHEBI:456216; Evidence={ECO:0000256|ARBA:ARBA00001120, ECO:0000256|HAMAP-Rule:MF_01249}; CATALYTIC ACTIVITY: Reaction=[HPr protein]-O-phospho-L-…	ACT_SITE 138; /evidence="ECO:0000256|HAMAP-Rule:MF_01249"; ACT_SITE 159; /evidence="ECO:0000256|HAMAP-Rule:MF_01249"; ACT_SITE 177; /note="Proton acceptor; for phosphorylation activity. Proton donor; for dephosphorylation activity"; /evidence="ECO:0000256|HAMAP-Rule:MF_01249"; ACT_SITE 243; /evidence="ECO:0000256|HAMAP-Rule:MF_01249"
E3HP97	E3HP97_ACHXA	unreviewed	Isocitrate dehydrogenase kinase/phosphatase (IDH kinase/phosphatase) (IDHK/P) (EC 2.7.11.5) (EC 3.1.3.-)	aceK AXYL_00114	Achromobacter xylosoxidans (strain A8)				AceK family		SIMILARITY: Belongs to the AceK family. {ECO:0000256|HAMAP-Rule:MF_00747}.	2.7.11.5; 3.1.3.-	70,552		BINDING 374; /note="ATP"; /evidence="ECO:0000256|HAMAP-Rule:MF_00747"	CATALYTIC ACTIVITY: Reaction=ATP + L-seryl-[isocitrate dehydrogenase] = ADP + H(+) + O-phospho-L-seryl-[isocitrate dehydrogenase]; Xref=Rhea:RHEA:43540, Rhea:RHEA-COMP:10605, Rhea:RHEA-COMP:10606, ChEBI:CHEBI:15378, ChEBI:CHEBI:29999, ChEBI:CHEBI:30616, ChEBI:CHEBI:83421, ChEBI:CHEBI:456216; EC=2.7.11.5; Evidence={ECO:0000256|HAMAP-Rule:MF_00747};	ACT_SITE 408; /evidence="ECO:0000256|HAMAP-Rule:MF_00747"
A0A1G5RT28	A0A1G5RT28_9FIRM	unreviewed	Putative pyruvate, phosphate dikinase regulatory protein (PPDK regulatory protein) (EC 2.7.11.32) (EC 2.7.4.27)	SAMN03080599_00591	Acidaminobacter hydrogenoformans DSM 2784				Pyruvate, phosphate/water dikinase regulatory protein family, PDRP subfamily		SIMILARITY: Belongs to the pyruvate, phosphate/water dikinase regulatory protein family. PDRP subfamily. {ECO:0000256|HAMAP-Rule:MF_00921}.	2.7.11.32; 2.7.4.27	30,576			CATALYTIC ACTIVITY: Reaction=ADP + N(tele)-phospho-L-histidyl/L-threonyl-[pyruvate, phosphate dikinase] = AMP + H(+) + N(tele)-phospho-L-histidyl/O-phospho-L-threonyl-[pyruvate, phosphate dikinase]; Xref=Rhea:RHEA:43692, Rhea:RHEA-COMP:10650, Rhea:RHEA-COMP:10651, ChEBI:CHEBI:15378, ChEBI:CHEBI:30013, ChEBI:CHEBI:61977, ChEBI:CHEBI:83586, ChEBI:CHEBI:456215, ChEBI:CHEBI:456216; EC=2.7.11.32; Evid…
A0A845LT65	A0A845LT65_9FIRM	unreviewed	Putative pyruvate, phosphate dikinase regulatory protein (PPDK regulatory protein) (EC 2.7.11.32) (EC 2.7.4.27)	ppsR GT601_04500	Acidaminobacter sp.				Pyruvate, phosphate/water dikinase regulatory protein family, PDRP subfamily		SIMILARITY: Belongs to the pyruvate, phosphate/water dikinase regulatory protein family. PDRP subfamily. {ECO:0000256|HAMAP-Rule:MF_00921}.	2.7.11.32; 2.7.4.27	30,482			CATALYTIC ACTIVITY: Reaction=ADP + N(tele)-phospho-L-histidyl/L-threonyl-[pyruvate, phosphate dikinase] = AMP + H(+) + N(tele)-phospho-L-histidyl/O-phospho-L-threonyl-[pyruvate, phosphate dikinase]; Xref=Rhea:RHEA:43692, Rhea:RHEA-COMP:10650, Rhea:RHEA-COMP:10651, ChEBI:CHEBI:15378, ChEBI:CHEBI:30013, ChEBI:CHEBI:61977, ChEBI:CHEBI:83586, ChEBI:CHEBI:456215, ChEBI:CHEBI:456216; EC=2.7.11.32; Evid…
A0A359EU94	A0A359EU94_9FIRM	unreviewed	Putative pyruvate, phosphate dikinase regulatory protein (PPDK regulatory protein) (EC 2.7.11.32) (EC 2.7.4.27)	DEG55_01965	Acidaminococcaceae bacterium				Pyruvate, phosphate/water dikinase regulatory protein family, PDRP subfamily		SIMILARITY: Belongs to the pyruvate, phosphate/water dikinase regulatory protein family. PDRP subfamily. {ECO:0000256|HAMAP-Rule:MF_00921}.	2.7.11.32; 2.7.4.27	30,529			CATALYTIC ACTIVITY: Reaction=ADP + N(tele)-phospho-L-histidyl/L-threonyl-[pyruvate, phosphate dikinase] = AMP + H(+) + N(tele)-phospho-L-histidyl/O-phospho-L-threonyl-[pyruvate, phosphate dikinase]; Xref=Rhea:RHEA:43692, Rhea:RHEA-COMP:10650, Rhea:RHEA-COMP:10651, ChEBI:CHEBI:15378, ChEBI:CHEBI:30013, ChEBI:CHEBI:61977, ChEBI:CHEBI:83586, ChEBI:CHEBI:456215, ChEBI:CHEBI:456216; EC=2.7.11.32; Evid…
A0A351E914	A0A351E914_9FIRM	unreviewed	Putative pyruvate, phosphate dikinase regulatory protein (PPDK regulatory protein) (EC 2.7.11.32) (EC 2.7.4.27)	DCY37_05465	Acidaminococcaceae bacterium				Pyruvate, phosphate/water dikinase regulatory protein family, PDRP subfamily		SIMILARITY: Belongs to the pyruvate, phosphate/water dikinase regulatory protein family. PDRP subfamily. {ECO:0000256|HAMAP-Rule:MF_00921}.	2.7.11.32; 2.7.4.27	34,783			CATALYTIC ACTIVITY: Reaction=ADP + N(tele)-phospho-L-histidyl/L-threonyl-[pyruvate, phosphate dikinase] = AMP + H(+) + N(tele)-phospho-L-histidyl/O-phospho-L-threonyl-[pyruvate, phosphate dikinase]; Xref=Rhea:RHEA:43692, Rhea:RHEA-COMP:10650, Rhea:RHEA-COMP:10651, ChEBI:CHEBI:15378, ChEBI:CHEBI:30013, ChEBI:CHEBI:61977, ChEBI:CHEBI:83586, ChEBI:CHEBI:456215, ChEBI:CHEBI:456216; EC=2.7.11.32; Evid…
A0A1H2WES9	A0A1H2WES9_ACIFE	unreviewed	Putative pyruvate, phosphate dikinase regulatory protein (PPDK regulatory protein) (EC 2.7.11.32) (EC 2.7.4.27)	SAMN05216495_10618	Acidaminococcus fermentans				Pyruvate, phosphate/water dikinase regulatory protein family, PDRP subfamily		SIMILARITY: Belongs to the pyruvate, phosphate/water dikinase regulatory protein family. PDRP subfamily. {ECO:0000256|HAMAP-Rule:MF_00921}.	2.7.11.32; 2.7.4.27	28,614			CATALYTIC ACTIVITY: Reaction=ADP + N(tele)-phospho-L-histidyl/L-threonyl-[pyruvate, phosphate dikinase] = AMP + H(+) + N(tele)-phospho-L-histidyl/O-phospho-L-threonyl-[pyruvate, phosphate dikinase]; Xref=Rhea:RHEA:43692, Rhea:RHEA-COMP:10650, Rhea:RHEA-COMP:10651, ChEBI:CHEBI:15378, ChEBI:CHEBI:30013, ChEBI:CHEBI:61977, ChEBI:CHEBI:83586, ChEBI:CHEBI:456215, ChEBI:CHEBI:456216; EC=2.7.11.32; Evid…
A0A6N7VJA3	A0A6N7VJA3_ACIFE	unreviewed	Putative pyruvate, phosphate dikinase regulatory protein (PPDK regulatory protein) (EC 2.7.11.32) (EC 2.7.4.27)	FX155_03915	Acidaminococcus fermentans				Pyruvate, phosphate/water dikinase regulatory protein family, PDRP subfamily		SIMILARITY: Belongs to the pyruvate, phosphate/water dikinase regulatory protein family. PDRP subfamily. {ECO:0000256|HAMAP-Rule:MF_00921}.	2.7.11.32; 2.7.4.27	30,567			CATALYTIC ACTIVITY: Reaction=ADP + N(tele)-phospho-L-histidyl/L-threonyl-[pyruvate, phosphate dikinase] = AMP + H(+) + N(tele)-phospho-L-histidyl/O-phospho-L-threonyl-[pyruvate, phosphate dikinase]; Xref=Rhea:RHEA:43692, Rhea:RHEA-COMP:10650, Rhea:RHEA-COMP:10651, ChEBI:CHEBI:15378, ChEBI:CHEBI:30013, ChEBI:CHEBI:61977, ChEBI:CHEBI:83586, ChEBI:CHEBI:456215, ChEBI:CHEBI:456216; EC=2.7.11.32; Evid…
D2RM35	D2RM35_ACIFV	unreviewed	Putative pyruvate, phosphate dikinase regulatory protein (PPDK regulatory protein) (EC 2.7.11.32) (EC 2.7.4.27)	Acfer_1783	Acidaminococcus fermentans (strain ATCC 25085 / DSM 20731 / CCUG 9996 / CIP 106432 / VR4)				Pyruvate, phosphate/water dikinase regulatory protein family, PDRP subfamily		SIMILARITY: Belongs to the pyruvate, phosphate/water dikinase regulatory protein family. PDRP subfamily. {ECO:0000256|HAMAP-Rule:MF_00921}.	2.7.11.32; 2.7.4.27	30,648			CATALYTIC ACTIVITY: Reaction=ADP + N(tele)-phospho-L-histidyl/L-threonyl-[pyruvate, phosphate dikinase] = AMP + H(+) + N(tele)-phospho-L-histidyl/O-phospho-L-threonyl-[pyruvate, phosphate dikinase]; Xref=Rhea:RHEA:43692, Rhea:RHEA-COMP:10650, Rhea:RHEA-COMP:10651, ChEBI:CHEBI:15378, ChEBI:CHEBI:30013, ChEBI:CHEBI:61977, ChEBI:CHEBI:83586, ChEBI:CHEBI:456215, ChEBI:CHEBI:456216; EC=2.7.11.32; Evid…
C0WBT5	C0WBT5_9FIRM	unreviewed	Putative pyruvate, phosphate dikinase regulatory protein (PPDK regulatory protein) (EC 2.7.11.32) (EC 2.7.4.27)	ACDG_00926	Acidaminococcus intestini				Pyruvate, phosphate/water dikinase regulatory protein family, PDRP subfamily		SIMILARITY: Belongs to the pyruvate, phosphate/water dikinase regulatory protein family. PDRP subfamily. {ECO:0000256|HAMAP-Rule:MF_00921}.	2.7.11.32; 2.7.4.27	31,710			CATALYTIC ACTIVITY: Reaction=ADP + N(tele)-phospho-L-histidyl/L-threonyl-[pyruvate, phosphate dikinase] = AMP + H(+) + N(tele)-phospho-L-histidyl/O-phospho-L-threonyl-[pyruvate, phosphate dikinase]; Xref=Rhea:RHEA:43692, Rhea:RHEA-COMP:10650, Rhea:RHEA-COMP:10651, ChEBI:CHEBI:15378, ChEBI:CHEBI:30013, ChEBI:CHEBI:61977, ChEBI:CHEBI:83586, ChEBI:CHEBI:456215, ChEBI:CHEBI:456216; EC=2.7.11.32; Evid…
G4Q5R9	G4Q5R9_ACIIR	unreviewed	Putative pyruvate, phosphate dikinase regulatory protein (PPDK regulatory protein) (EC 2.7.11.32) (EC 2.7.4.27)	Acin_2166	Acidaminococcus intestini (strain RyC-MR95)				Pyruvate, phosphate/water dikinase regulatory protein family, PDRP subfamily		SIMILARITY: Belongs to the pyruvate, phosphate/water dikinase regulatory protein family. PDRP subfamily. {ECO:0000256|HAMAP-Rule:MF_00921}.	2.7.11.32; 2.7.4.27	31,710			CATALYTIC ACTIVITY: Reaction=ADP + N(tele)-phospho-L-histidyl/L-threonyl-[pyruvate, phosphate dikinase] = AMP + H(+) + N(tele)-phospho-L-histidyl/O-phospho-L-threonyl-[pyruvate, phosphate dikinase]; Xref=Rhea:RHEA:43692, Rhea:RHEA-COMP:10650, Rhea:RHEA-COMP:10651, ChEBI:CHEBI:15378, ChEBI:CHEBI:30013, ChEBI:CHEBI:61977, ChEBI:CHEBI:83586, ChEBI:CHEBI:456215, ChEBI:CHEBI:456216; EC=2.7.11.32; Evid…
A0A415EJK7	A0A415EJK7_9FIRM	unreviewed	Putative pyruvate, phosphate dikinase regulatory protein (PPDK regulatory protein) (EC 2.7.11.32) (EC 2.7.4.27)	DW089_06465	Acidaminococcus sp. AM05-11				Pyruvate, phosphate/water dikinase regulatory protein family, PDRP subfamily		SIMILARITY: Belongs to the pyruvate, phosphate/water dikinase regulatory protein family. PDRP subfamily. {ECO:0000256|HAMAP-Rule:MF_00921}.	2.7.11.32; 2.7.4.27	30,779			CATALYTIC ACTIVITY: Reaction=ADP + N(tele)-phospho-L-histidyl/L-threonyl-[pyruvate, phosphate dikinase] = AMP + H(+) + N(tele)-phospho-L-histidyl/O-phospho-L-threonyl-[pyruvate, phosphate dikinase]; Xref=Rhea:RHEA:43692, Rhea:RHEA-COMP:10650, Rhea:RHEA-COMP:10651, ChEBI:CHEBI:15378, ChEBI:CHEBI:30013, ChEBI:CHEBI:61977, ChEBI:CHEBI:83586, ChEBI:CHEBI:456215, ChEBI:CHEBI:456216; EC=2.7.11.32; Evid…
A0A3A5R7B6	A0A3A5R7B6_9FIRM	unreviewed	Putative pyruvate, phosphate dikinase regulatory protein (PPDK regulatory protein) (EC 2.7.11.32) (EC 2.7.4.27)	DW817_07080	Acidaminococcus sp. AM33-14BH				Pyruvate, phosphate/water dikinase regulatory protein family, PDRP subfamily		SIMILARITY: Belongs to the pyruvate, phosphate/water dikinase regulatory protein family. PDRP subfamily. {ECO:0000256|HAMAP-Rule:MF_00921}.	2.7.11.32; 2.7.4.27	31,710			CATALYTIC ACTIVITY: Reaction=ADP + N(tele)-phospho-L-histidyl/L-threonyl-[pyruvate, phosphate dikinase] = AMP + H(+) + N(tele)-phospho-L-histidyl/O-phospho-L-threonyl-[pyruvate, phosphate dikinase]; Xref=Rhea:RHEA:43692, Rhea:RHEA-COMP:10650, Rhea:RHEA-COMP:10651, ChEBI:CHEBI:15378, ChEBI:CHEBI:30013, ChEBI:CHEBI:61977, ChEBI:CHEBI:83586, ChEBI:CHEBI:456215, ChEBI:CHEBI:456216; EC=2.7.11.32; Evid…
R7LY33	R7LY33_9FIRM	unreviewed	Putative pyruvate, phosphate dikinase regulatory protein (PPDK regulatory protein) (EC 2.7.11.32) (EC 2.7.4.27)	BN701_01086	Acidaminococcus sp. CAG:542				Pyruvate, phosphate/water dikinase regulatory protein family, PDRP subfamily		SIMILARITY: Belongs to the pyruvate, phosphate/water dikinase regulatory protein family. PDRP subfamily. {ECO:0000256|HAMAP-Rule:MF_00921}.	2.7.11.32; 2.7.4.27	28,434			CATALYTIC ACTIVITY: Reaction=ADP + N(tele)-phospho-L-histidyl/L-threonyl-[pyruvate, phosphate dikinase] = AMP + H(+) + N(tele)-phospho-L-histidyl/O-phospho-L-threonyl-[pyruvate, phosphate dikinase]; Xref=Rhea:RHEA:43692, Rhea:RHEA-COMP:10650, Rhea:RHEA-COMP:10651, ChEBI:CHEBI:15378, ChEBI:CHEBI:30013, ChEBI:CHEBI:61977, ChEBI:CHEBI:83586, ChEBI:CHEBI:456215, ChEBI:CHEBI:456216; EC=2.7.11.32; Evid…
R7K9N8	R7K9N8_9FIRM	unreviewed	HPr kinase/phosphorylase (HPrK/P) (EC 2.7.11.-) (EC 2.7.4.-) (HPr(Ser) kinase/phosphorylase)	hprK BN810_00570	Acidaminococcus sp. CAG:917		DOMAIN: The Walker A ATP-binding motif also binds Pi and PPi. {ECO:0000256|HAMAP-Rule:MF_01249}.	DOMAIN 16..137; /note="Hpr_kinase_N"; /evidence="ECO:0000259|Pfam:PF02603"; DOMAIN 141..302; /note="Hpr_kinase_C"; /evidence="ECO:0000259|Pfam:PF07475"	HPrK/P family		SIMILARITY: Belongs to the HPrK/P family. {ECO:0000256|ARBA:ARBA00006883, ECO:0000256|HAMAP-Rule:MF_01249}.	2.7.11.-; 2.7.4.-	34,748			CATALYTIC ACTIVITY: Reaction=[HPr protein]-L-serine + ATP = [HPr protein]-O-phospho-L-serine + ADP + H(+); Xref=Rhea:RHEA:46600, Rhea:RHEA-COMP:11602, Rhea:RHEA-COMP:11603, ChEBI:CHEBI:15378, ChEBI:CHEBI:29999, ChEBI:CHEBI:30616, ChEBI:CHEBI:83421, ChEBI:CHEBI:456216; Evidence={ECO:0000256|ARBA:ARBA00001120, ECO:0000256|HAMAP-Rule:MF_01249}; CATALYTIC ACTIVITY: Reaction=[HPr protein]-O-phospho-L-…	ACT_SITE 148; /evidence="ECO:0000256|HAMAP-Rule:MF_01249"; ACT_SITE 169; /evidence="ECO:0000256|HAMAP-Rule:MF_01249"; ACT_SITE 187; /note="Proton acceptor; for phosphorylation activity. Proton donor; for dephosphorylation activity"; /evidence="ECO:0000256|HAMAP-Rule:MF_01249"; ACT_SITE 250; /evidence="ECO:0000256|HAMAP-Rule:MF_01249"
A0A162TRW0	A0A162TRW0_9BACL	unreviewed	Putative pyruvate, phosphate dikinase regulatory protein (PPDK regulatory protein) (EC 2.7.11.32) (EC 2.7.4.27)	AYW79_09315 B2M26_01785	Acidibacillus ferrooxidans				Pyruvate, phosphate/water dikinase regulatory protein family, PDRP subfamily		SIMILARITY: Belongs to the pyruvate, phosphate/water dikinase regulatory protein family. PDRP subfamily. {ECO:0000256|HAMAP-Rule:MF_00921}.	2.7.11.32; 2.7.4.27	30,779			CATALYTIC ACTIVITY: Reaction=ADP + N(tele)-phospho-L-histidyl/L-threonyl-[pyruvate, phosphate dikinase] = AMP + H(+) + N(tele)-phospho-L-histidyl/O-phospho-L-threonyl-[pyruvate, phosphate dikinase]; Xref=Rhea:RHEA:43692, Rhea:RHEA-COMP:10650, Rhea:RHEA-COMP:10651, ChEBI:CHEBI:15378, ChEBI:CHEBI:30013, ChEBI:CHEBI:61977, ChEBI:CHEBI:83586, ChEBI:CHEBI:456215, ChEBI:CHEBI:456216; EC=2.7.11.32; Evid…
A0A162SUW6	A0A162SUW6_9BACL	unreviewed	HPr kinase/phosphorylase (HPrK/P) (EC 2.7.11.-) (EC 2.7.4.-) (HPr(Ser) kinase/phosphorylase)	hprK AYW79_02205 B2M26_00295	Acidibacillus ferrooxidans		DOMAIN: The Walker A ATP-binding motif also binds Pi and PPi. {ECO:0000256|HAMAP-Rule:MF_01249}.	DOMAIN 5..129; /note="Hpr_kinase_N"; /evidence="ECO:0000259|Pfam:PF02603"; DOMAIN 132..300; /note="Hpr_kinase_C"; /evidence="ECO:0000259|Pfam:PF07475"	HPrK/P family		SIMILARITY: Belongs to the HPrK/P family. {ECO:0000256|ARBA:ARBA00006883, ECO:0000256|HAMAP-Rule:MF_01249}.	2.7.11.-; 2.7.4.-	34,505			CATALYTIC ACTIVITY: Reaction=[HPr protein]-L-serine + ATP = [HPr protein]-O-phospho-L-serine + ADP + H(+); Xref=Rhea:RHEA:46600, Rhea:RHEA-COMP:11602, Rhea:RHEA-COMP:11603, ChEBI:CHEBI:15378, ChEBI:CHEBI:29999, ChEBI:CHEBI:30616, ChEBI:CHEBI:83421, ChEBI:CHEBI:456216; Evidence={ECO:0000256|ARBA:ARBA00001120, ECO:0000256|HAMAP-Rule:MF_01249}; CATALYTIC ACTIVITY: Reaction=[HPr protein]-O-phospho-L-…	ACT_SITE 140; /evidence="ECO:0000256|HAMAP-Rule:MF_01249"; ACT_SITE 161; /evidence="ECO:0000256|HAMAP-Rule:MF_01249"; ACT_SITE 179; /note="Proton acceptor; for phosphorylation activity. Proton donor; for dephosphorylation activity"; /evidence="ECO:0000256|HAMAP-Rule:MF_01249"; ACT_SITE 245; /evidence="ECO:0000256|HAMAP-Rule:MF_01249"
A0A101XTQ6	A0A101XTQ6_9BACL	unreviewed	Putative pyruvate, phosphate dikinase regulatory protein (PPDK regulatory protein) (EC 2.7.11.32) (EC 2.7.4.27)	ATW55_05965	Acidibacillus ferrooxidans				Pyruvate, phosphate/water dikinase regulatory protein family, PDRP subfamily		SIMILARITY: Belongs to the pyruvate, phosphate/water dikinase regulatory protein family. PDRP subfamily. {ECO:0000256|HAMAP-Rule:MF_00921}.	2.7.11.32; 2.7.4.27	30,801			CATALYTIC ACTIVITY: Reaction=ADP + N(tele)-phospho-L-histidyl/L-threonyl-[pyruvate, phosphate dikinase] = AMP + H(+) + N(tele)-phospho-L-histidyl/O-phospho-L-threonyl-[pyruvate, phosphate dikinase]; Xref=Rhea:RHEA:43692, Rhea:RHEA-COMP:10650, Rhea:RHEA-COMP:10651, ChEBI:CHEBI:15378, ChEBI:CHEBI:30013, ChEBI:CHEBI:61977, ChEBI:CHEBI:83586, ChEBI:CHEBI:456215, ChEBI:CHEBI:456216; EC=2.7.11.32; Evid…
A0A124IVV9	A0A124IVV9_9BACL	unreviewed	HPr kinase/phosphorylase (HPrK/P) (EC 2.7.11.-) (EC 2.7.4.-) (HPr(Ser) kinase/phosphorylase)	hprK ATW55_03000	Acidibacillus ferrooxidans		DOMAIN: The Walker A ATP-binding motif also binds Pi and PPi. {ECO:0000256|HAMAP-Rule:MF_01249}.	DOMAIN 5..129; /note="Hpr_kinase_N"; /evidence="ECO:0000259|Pfam:PF02603"; DOMAIN 132..300; /note="Hpr_kinase_C"; /evidence="ECO:0000259|Pfam:PF07475"	HPrK/P family		SIMILARITY: Belongs to the HPrK/P family. {ECO:0000256|ARBA:ARBA00006883, ECO:0000256|HAMAP-Rule:MF_01249}.	2.7.11.-; 2.7.4.-	34,416			CATALYTIC ACTIVITY: Reaction=[HPr protein]-L-serine + ATP = [HPr protein]-O-phospho-L-serine + ADP + H(+); Xref=Rhea:RHEA:46600, Rhea:RHEA-COMP:11602, Rhea:RHEA-COMP:11603, ChEBI:CHEBI:15378, ChEBI:CHEBI:29999, ChEBI:CHEBI:30616, ChEBI:CHEBI:83421, ChEBI:CHEBI:456216; Evidence={ECO:0000256|ARBA:ARBA00001120, ECO:0000256|HAMAP-Rule:MF_01249}; CATALYTIC ACTIVITY: Reaction=[HPr protein]-O-phospho-L-…	ACT_SITE 140; /evidence="ECO:0000256|HAMAP-Rule:MF_01249"; ACT_SITE 161; /evidence="ECO:0000256|HAMAP-Rule:MF_01249"; ACT_SITE 179; /note="Proton acceptor; for phosphorylation activity. Proton donor; for dephosphorylation activity"; /evidence="ECO:0000256|HAMAP-Rule:MF_01249"; ACT_SITE 245; /evidence="ECO:0000256|HAMAP-Rule:MF_01249"
A0A2U3D8R5	A0A2U3D8R5_9BACL	unreviewed	HPr kinase/phosphorylase (HPrK/P) (EC 2.7.11.-) (EC 2.7.4.-) (HPr(Ser) kinase/phosphorylase)	hprK BM613_07535	Acidibacillus sulfuroxidans		DOMAIN: The Walker A ATP-binding motif also binds Pi and PPi. {ECO:0000256|HAMAP-Rule:MF_01249}.	DOMAIN 5..129; /note="Hpr_kinase_N"; /evidence="ECO:0000259|Pfam:PF02603"; DOMAIN 132..300; /note="Hpr_kinase_C"; /evidence="ECO:0000259|Pfam:PF07475"	HPrK/P family		SIMILARITY: Belongs to the HPrK/P family. {ECO:0000256|ARBA:ARBA00006883, ECO:0000256|HAMAP-Rule:MF_01249}.	2.7.11.-; 2.7.4.-	34,346			CATALYTIC ACTIVITY: Reaction=[HPr protein]-L-serine + ATP = [HPr protein]-O-phospho-L-serine + ADP + H(+); Xref=Rhea:RHEA:46600, Rhea:RHEA-COMP:11602, Rhea:RHEA-COMP:11603, ChEBI:CHEBI:15378, ChEBI:CHEBI:29999, ChEBI:CHEBI:30616, ChEBI:CHEBI:83421, ChEBI:CHEBI:456216; Evidence={ECO:0000256|ARBA:ARBA00001120, ECO:0000256|HAMAP-Rule:MF_01249}; CATALYTIC ACTIVITY: Reaction=[HPr protein]-O-phospho-L-…	ACT_SITE 140; /evidence="ECO:0000256|HAMAP-Rule:MF_01249"; ACT_SITE 161; /evidence="ECO:0000256|HAMAP-Rule:MF_01249"; ACT_SITE 179; /note="Proton acceptor; for phosphorylation activity. Proton donor; for dephosphorylation activity"; /evidence="ECO:0000256|HAMAP-Rule:MF_01249"; ACT_SITE 245; /evidence="ECO:0000256|HAMAP-Rule:MF_01249"
A0A2U3D6F9	A0A2U3D6F9_9BACL	unreviewed	Putative pyruvate, phosphate dikinase regulatory protein (PPDK regulatory protein) (EC 2.7.11.32) (EC 2.7.4.27)	BM613_11480	Acidibacillus sulfuroxidans				Pyruvate, phosphate/water dikinase regulatory protein family, PDRP subfamily		SIMILARITY: Belongs to the pyruvate, phosphate/water dikinase regulatory protein family. PDRP subfamily. {ECO:0000256|HAMAP-Rule:MF_00921}.	2.7.11.32; 2.7.4.27	30,713			CATALYTIC ACTIVITY: Reaction=ADP + N(tele)-phospho-L-histidyl/L-threonyl-[pyruvate, phosphate dikinase] = AMP + H(+) + N(tele)-phospho-L-histidyl/O-phospho-L-threonyl-[pyruvate, phosphate dikinase]; Xref=Rhea:RHEA:43692, Rhea:RHEA-COMP:10650, Rhea:RHEA-COMP:10651, ChEBI:CHEBI:15378, ChEBI:CHEBI:30013, ChEBI:CHEBI:61977, ChEBI:CHEBI:83586, ChEBI:CHEBI:456215, ChEBI:CHEBI:456216; EC=2.7.11.32; Evid…
A0A2D7VNC9	A0A2D7VNC9_9GAMM	unreviewed	Putative phosphoenolpyruvate synthase regulatory protein (PEP synthase regulatory protein) (PSRP) (EC 2.7.11.33) (EC 2.7.4.28) (Pyruvate, water dikinase regulatory protein)	CL386_09375	Acidiferrobacter sp.				Pyruvate, phosphate/water dikinase regulatory protein family, PSRP subfamily		SIMILARITY: Belongs to the pyruvate, phosphate/water dikinase regulatory protein family. PSRP subfamily. {ECO:0000256|HAMAP-Rule:MF_01062}.	2.7.11.33; 2.7.4.28	31,127			CATALYTIC ACTIVITY: Reaction=[pyruvate, water dikinase] + ADP = [pyruvate, water dikinase]-phosphate + AMP + H(+); Xref=Rhea:RHEA:46020, Rhea:RHEA-COMP:11425, Rhea:RHEA-COMP:11426, ChEBI:CHEBI:15378, ChEBI:CHEBI:43176, ChEBI:CHEBI:68546, ChEBI:CHEBI:456215, ChEBI:CHEBI:456216; EC=2.7.11.33; Evidence={ECO:0000256|HAMAP-Rule:MF_01062}; CATALYTIC ACTIVITY: Reaction=[pyruvate, water dikinase]-phospha…
A0A2Z3QXD8	A0A2Z3QXD8_9GAMM	unreviewed	HPr kinase/phosphorylase (HPrK/P) (EC 2.7.11.-) (EC 2.7.4.-) (HPr(Ser) kinase/phosphorylase)	hprK C4901_02980	Acidiferrobacter sp. SPIII_3		DOMAIN: The Walker A ATP-binding motif also binds Pi and PPi. {ECO:0000256|HAMAP-Rule:MF_01249}.	DOMAIN 12..134; /note="Hpr_kinase_N"; /evidence="ECO:0000259|Pfam:PF02603"; DOMAIN 137..307; /note="Hpr_kinase_C"; /evidence="ECO:0000259|Pfam:PF07475"	HPrK/P family		SIMILARITY: Belongs to the HPrK/P family. {ECO:0000256|ARBA:ARBA00006883, ECO:0000256|HAMAP-Rule:MF_01249}.	2.7.11.-; 2.7.4.-	34,558			CATALYTIC ACTIVITY: Reaction=[HPr protein]-L-serine + ATP = [HPr protein]-O-phospho-L-serine + ADP + H(+); Xref=Rhea:RHEA:46600, Rhea:RHEA-COMP:11602, Rhea:RHEA-COMP:11603, ChEBI:CHEBI:15378, ChEBI:CHEBI:29999, ChEBI:CHEBI:30616, ChEBI:CHEBI:83421, ChEBI:CHEBI:456216; Evidence={ECO:0000256|ARBA:ARBA00001120, ECO:0000256|HAMAP-Rule:MF_01249}; CATALYTIC ACTIVITY: Reaction=[HPr protein]-O-phospho-L-…	ACT_SITE 145; /evidence="ECO:0000256|HAMAP-Rule:MF_01249"; ACT_SITE 166; /evidence="ECO:0000256|HAMAP-Rule:MF_01249"; ACT_SITE 184; /note="Proton acceptor; for phosphorylation activity. Proton donor; for dephosphorylation activity"; /evidence="ECO:0000256|HAMAP-Rule:MF_01249"; ACT_SITE 252; /evidence="ECO:0000256|HAMAP-Rule:MF_01249"
A0A1C2FXY8	A0A1C2FXY8_9GAMM	unreviewed	HPr kinase/phosphorylase (HPrK/P) (EC 2.7.11.-) (EC 2.7.4.-) (HPr(Ser) kinase/phosphorylase)	hprK A9R16_03750 C4900_13215	Acidiferrobacter thiooxydans		DOMAIN: The Walker A ATP-binding motif also binds Pi and PPi. {ECO:0000256|HAMAP-Rule:MF_01249}.	DOMAIN 12..134; /note="Hpr_kinase_N"; /evidence="ECO:0000259|Pfam:PF02603"; DOMAIN 137..307; /note="Hpr_kinase_C"; /evidence="ECO:0000259|Pfam:PF07475"	HPrK/P family		SIMILARITY: Belongs to the HPrK/P family. {ECO:0000256|ARBA:ARBA00006883, ECO:0000256|HAMAP-Rule:MF_01249}.	2.7.11.-; 2.7.4.-	34,627			CATALYTIC ACTIVITY: Reaction=[HPr protein]-L-serine + ATP = [HPr protein]-O-phospho-L-serine + ADP + H(+); Xref=Rhea:RHEA:46600, Rhea:RHEA-COMP:11602, Rhea:RHEA-COMP:11603, ChEBI:CHEBI:15378, ChEBI:CHEBI:29999, ChEBI:CHEBI:30616, ChEBI:CHEBI:83421, ChEBI:CHEBI:456216; Evidence={ECO:0000256|ARBA:ARBA00001120, ECO:0000256|HAMAP-Rule:MF_01249}; CATALYTIC ACTIVITY: Reaction=[HPr protein]-O-phospho-L-…	ACT_SITE 145; /evidence="ECO:0000256|HAMAP-Rule:MF_01249"; ACT_SITE 166; /evidence="ECO:0000256|HAMAP-Rule:MF_01249"; ACT_SITE 184; /note="Proton acceptor; for phosphorylation activity. Proton donor; for dephosphorylation activity"; /evidence="ECO:0000256|HAMAP-Rule:MF_01249"; ACT_SITE 252; /evidence="ECO:0000256|HAMAP-Rule:MF_01249"
A0A2E9IBT8	A0A2E9IBT8_9GAMM	unreviewed	Putative phosphoenolpyruvate synthase regulatory protein (PEP synthase regulatory protein) (PSRP) (EC 2.7.11.33) (EC 2.7.4.28) (Pyruvate, water dikinase regulatory protein)	CL393_01400	Acidiferrobacteraceae bacterium				Pyruvate, phosphate/water dikinase regulatory protein family, PSRP subfamily		SIMILARITY: Belongs to the pyruvate, phosphate/water dikinase regulatory protein family. PSRP subfamily. {ECO:0000256|HAMAP-Rule:MF_01062}.	2.7.11.33; 2.7.4.28	31,622			CATALYTIC ACTIVITY: Reaction=[pyruvate, water dikinase] + ADP = [pyruvate, water dikinase]-phosphate + AMP + H(+); Xref=Rhea:RHEA:46020, Rhea:RHEA-COMP:11425, Rhea:RHEA-COMP:11426, ChEBI:CHEBI:15378, ChEBI:CHEBI:43176, ChEBI:CHEBI:68546, ChEBI:CHEBI:456215, ChEBI:CHEBI:456216; EC=2.7.11.33; Evidence={ECO:0000256|HAMAP-Rule:MF_01062}; CATALYTIC ACTIVITY: Reaction=[pyruvate, water dikinase]-phospha…
A0A2E4SKK1	A0A2E4SKK1_9GAMM	unreviewed	Putative phosphoenolpyruvate synthase regulatory protein (PEP synthase regulatory protein) (PSRP) (EC 2.7.11.33) (EC 2.7.4.28) (Pyruvate, water dikinase regulatory protein)	CL399_02060	Acidiferrobacteraceae bacterium				Pyruvate, phosphate/water dikinase regulatory protein family, PSRP subfamily		SIMILARITY: Belongs to the pyruvate, phosphate/water dikinase regulatory protein family. PSRP subfamily. {ECO:0000256|HAMAP-Rule:MF_01062}.	2.7.11.33; 2.7.4.28	30,769			CATALYTIC ACTIVITY: Reaction=[pyruvate, water dikinase] + ADP = [pyruvate, water dikinase]-phosphate + AMP + H(+); Xref=Rhea:RHEA:46020, Rhea:RHEA-COMP:11425, Rhea:RHEA-COMP:11426, ChEBI:CHEBI:15378, ChEBI:CHEBI:43176, ChEBI:CHEBI:68546, ChEBI:CHEBI:456215, ChEBI:CHEBI:456216; EC=2.7.11.33; Evidence={ECO:0000256|HAMAP-Rule:MF_01062}; CATALYTIC ACTIVITY: Reaction=[pyruvate, water dikinase]-phospha…
A0A7C1UNR4	A0A7C1UNR4_9GAMM	unreviewed	HPr kinase/phosphorylase (HPrK/P) (EC 2.7.11.-) (EC 2.7.4.-) (HPr(Ser) kinase/phosphorylase)	hprK ENI80_12720	Acidiferrobacteraceae bacterium		DOMAIN: The Walker A ATP-binding motif also binds Pi and PPi. {ECO:0000256|HAMAP-Rule:MF_01249}.	DOMAIN 20..135; /note="Hpr_kinase_N"; /evidence="ECO:0000259|Pfam:PF02603"; DOMAIN 138..308; /note="Hpr_kinase_C"; /evidence="ECO:0000259|Pfam:PF07475"	HPrK/P family		SIMILARITY: Belongs to the HPrK/P family. {ECO:0000256|ARBA:ARBA00006883, ECO:0000256|HAMAP-Rule:MF_01249}.	2.7.11.-; 2.7.4.-	36,883			CATALYTIC ACTIVITY: Reaction=[HPr protein]-L-serine + ATP = [HPr protein]-O-phospho-L-serine + ADP + H(+); Xref=Rhea:RHEA:46600, Rhea:RHEA-COMP:11602, Rhea:RHEA-COMP:11603, ChEBI:CHEBI:15378, ChEBI:CHEBI:29999, ChEBI:CHEBI:30616, ChEBI:CHEBI:83421, ChEBI:CHEBI:456216; Evidence={ECO:0000256|ARBA:ARBA00001120, ECO:0000256|HAMAP-Rule:MF_01249}; CATALYTIC ACTIVITY: Reaction=[HPr protein]-O-phospho-L-…	ACT_SITE 146; /evidence="ECO:0000256|HAMAP-Rule:MF_01249"; ACT_SITE 167; /evidence="ECO:0000256|HAMAP-Rule:MF_01249"; ACT_SITE 185; /note="Proton acceptor; for phosphorylation activity. Proton donor; for dephosphorylation activity"; /evidence="ECO:0000256|HAMAP-Rule:MF_01249"; ACT_SITE 253; /evidence="ECO:0000256|HAMAP-Rule:MF_01249"
A0A2E9RAE0	A0A2E9RAE0_9GAMM	unreviewed	Putative phosphoenolpyruvate synthase regulatory protein (PEP synthase regulatory protein) (PSRP) (EC 2.7.11.33) (EC 2.7.4.28) (Pyruvate, water dikinase regulatory protein)	CL392_04085	Acidiferrobacteraceae bacterium				Pyruvate, phosphate/water dikinase regulatory protein family, PSRP subfamily		SIMILARITY: Belongs to the pyruvate, phosphate/water dikinase regulatory protein family. PSRP subfamily. {ECO:0000256|HAMAP-Rule:MF_01062}.	2.7.11.33; 2.7.4.28	30,928			CATALYTIC ACTIVITY: Reaction=[pyruvate, water dikinase] + ADP = [pyruvate, water dikinase]-phosphate + AMP + H(+); Xref=Rhea:RHEA:46020, Rhea:RHEA-COMP:11425, Rhea:RHEA-COMP:11426, ChEBI:CHEBI:15378, ChEBI:CHEBI:43176, ChEBI:CHEBI:68546, ChEBI:CHEBI:456215, ChEBI:CHEBI:456216; EC=2.7.11.33; Evidence={ECO:0000256|HAMAP-Rule:MF_01062}; CATALYTIC ACTIVITY: Reaction=[pyruvate, water dikinase]-phospha…
A0A2E8A0T2	A0A2E8A0T2_9GAMM	unreviewed	Putative phosphoenolpyruvate synthase regulatory protein (PEP synthase regulatory protein) (PSRP) (EC 2.7.11.33) (EC 2.7.4.28) (Pyruvate, water dikinase regulatory protein)	CL396_09240	Acidiferrobacteraceae bacterium				Pyruvate, phosphate/water dikinase regulatory protein family, PSRP subfamily		SIMILARITY: Belongs to the pyruvate, phosphate/water dikinase regulatory protein family. PSRP subfamily. {ECO:0000256|HAMAP-Rule:MF_01062}.	2.7.11.33; 2.7.4.28	30,923			CATALYTIC ACTIVITY: Reaction=[pyruvate, water dikinase] + ADP = [pyruvate, water dikinase]-phosphate + AMP + H(+); Xref=Rhea:RHEA:46020, Rhea:RHEA-COMP:11425, Rhea:RHEA-COMP:11426, ChEBI:CHEBI:15378, ChEBI:CHEBI:43176, ChEBI:CHEBI:68546, ChEBI:CHEBI:456215, ChEBI:CHEBI:456216; EC=2.7.11.33; Evidence={ECO:0000256|HAMAP-Rule:MF_01062}; CATALYTIC ACTIVITY: Reaction=[pyruvate, water dikinase]-phospha…
A0A2E4IM75	A0A2E4IM75_9GAMM	unreviewed	Putative phosphoenolpyruvate synthase regulatory protein (PEP synthase regulatory protein) (PSRP) (EC 2.7.11.33) (EC 2.7.4.28) (Pyruvate, water dikinase regulatory protein)	CL401_05530	Acidiferrobacteraceae bacterium				Pyruvate, phosphate/water dikinase regulatory protein family, PSRP subfamily		SIMILARITY: Belongs to the pyruvate, phosphate/water dikinase regulatory protein family. PSRP subfamily. {ECO:0000256|HAMAP-Rule:MF_01062}.	2.7.11.33; 2.7.4.28	31,051			CATALYTIC ACTIVITY: Reaction=[pyruvate, water dikinase] + ADP = [pyruvate, water dikinase]-phosphate + AMP + H(+); Xref=Rhea:RHEA:46020, Rhea:RHEA-COMP:11425, Rhea:RHEA-COMP:11426, ChEBI:CHEBI:15378, ChEBI:CHEBI:43176, ChEBI:CHEBI:68546, ChEBI:CHEBI:456215, ChEBI:CHEBI:456216; EC=2.7.11.33; Evidence={ECO:0000256|HAMAP-Rule:MF_01062}; CATALYTIC ACTIVITY: Reaction=[pyruvate, water dikinase]-phospha…
A0A2E8CJQ2	A0A2E8CJQ2_9GAMM	unreviewed	Putative phosphoenolpyruvate synthase regulatory protein (PEP synthase regulatory protein) (PSRP) (EC 2.7.11.33) (EC 2.7.4.28) (Pyruvate, water dikinase regulatory protein)	CL395_05265	Acidiferrobacteraceae bacterium				Pyruvate, phosphate/water dikinase regulatory protein family, PSRP subfamily		SIMILARITY: Belongs to the pyruvate, phosphate/water dikinase regulatory protein family. PSRP subfamily. {ECO:0000256|HAMAP-Rule:MF_01062}.	2.7.11.33; 2.7.4.28	31,126			CATALYTIC ACTIVITY: Reaction=[pyruvate, water dikinase] + ADP = [pyruvate, water dikinase]-phosphate + AMP + H(+); Xref=Rhea:RHEA:46020, Rhea:RHEA-COMP:11425, Rhea:RHEA-COMP:11426, ChEBI:CHEBI:15378, ChEBI:CHEBI:43176, ChEBI:CHEBI:68546, ChEBI:CHEBI:456215, ChEBI:CHEBI:456216; EC=2.7.11.33; Evidence={ECO:0000256|HAMAP-Rule:MF_01062}; CATALYTIC ACTIVITY: Reaction=[pyruvate, water dikinase]-phospha…
A0A2E4SLS1	A0A2E4SLS1_9GAMM	unreviewed	Putative phosphoenolpyruvate synthase regulatory protein (PEP synthase regulatory protein) (PSRP) (EC 2.7.11.33) (EC 2.7.4.28) (Pyruvate, water dikinase regulatory protein)	CL399_04190	Acidiferrobacteraceae bacterium				Pyruvate, phosphate/water dikinase regulatory protein family, PSRP subfamily		SIMILARITY: Belongs to the pyruvate, phosphate/water dikinase regulatory protein family. PSRP subfamily. {ECO:0000256|HAMAP-Rule:MF_01062}.	2.7.11.33; 2.7.4.28	31,038			CATALYTIC ACTIVITY: Reaction=[pyruvate, water dikinase] + ADP = [pyruvate, water dikinase]-phosphate + AMP + H(+); Xref=Rhea:RHEA:46020, Rhea:RHEA-COMP:11425, Rhea:RHEA-COMP:11426, ChEBI:CHEBI:15378, ChEBI:CHEBI:43176, ChEBI:CHEBI:68546, ChEBI:CHEBI:456215, ChEBI:CHEBI:456216; EC=2.7.11.33; Evidence={ECO:0000256|HAMAP-Rule:MF_01062}; CATALYTIC ACTIVITY: Reaction=[pyruvate, water dikinase]-phospha…
A0A2E8MLV3	A0A2E8MLV3_9GAMM	unreviewed	Putative phosphoenolpyruvate synthase regulatory protein (PEP synthase regulatory protein) (PSRP) (EC 2.7.11.33) (EC 2.7.4.28) (Pyruvate, water dikinase regulatory protein)	CL394_10490	Acidiferrobacteraceae bacterium				Pyruvate, phosphate/water dikinase regulatory protein family, PSRP subfamily		SIMILARITY: Belongs to the pyruvate, phosphate/water dikinase regulatory protein family. PSRP subfamily. {ECO:0000256|HAMAP-Rule:MF_01062}.	2.7.11.33; 2.7.4.28	30,811			CATALYTIC ACTIVITY: Reaction=[pyruvate, water dikinase] + ADP = [pyruvate, water dikinase]-phosphate + AMP + H(+); Xref=Rhea:RHEA:46020, Rhea:RHEA-COMP:11425, Rhea:RHEA-COMP:11426, ChEBI:CHEBI:15378, ChEBI:CHEBI:43176, ChEBI:CHEBI:68546, ChEBI:CHEBI:456215, ChEBI:CHEBI:456216; EC=2.7.11.33; Evidence={ECO:0000256|HAMAP-Rule:MF_01062}; CATALYTIC ACTIVITY: Reaction=[pyruvate, water dikinase]-phospha…
A0A2E1WHE6	A0A2E1WHE6_9GAMM	unreviewed	Putative phosphoenolpyruvate synthase regulatory protein (PEP synthase regulatory protein) (PSRP) (EC 2.7.11.33) (EC 2.7.4.28) (Pyruvate, water dikinase regulatory protein)	CL391_01150	Acidiferrobacteraceae bacterium				Pyruvate, phosphate/water dikinase regulatory protein family, PSRP subfamily		SIMILARITY: Belongs to the pyruvate, phosphate/water dikinase regulatory protein family. PSRP subfamily. {ECO:0000256|HAMAP-Rule:MF_01062}.	2.7.11.33; 2.7.4.28	31,127			CATALYTIC ACTIVITY: Reaction=[pyruvate, water dikinase] + ADP = [pyruvate, water dikinase]-phosphate + AMP + H(+); Xref=Rhea:RHEA:46020, Rhea:RHEA-COMP:11425, Rhea:RHEA-COMP:11426, ChEBI:CHEBI:15378, ChEBI:CHEBI:43176, ChEBI:CHEBI:68546, ChEBI:CHEBI:456215, ChEBI:CHEBI:456216; EC=2.7.11.33; Evidence={ECO:0000256|HAMAP-Rule:MF_01062}; CATALYTIC ACTIVITY: Reaction=[pyruvate, water dikinase]-phospha…
A0A2D6CPC2	A0A2D6CPC2_9GAMM	unreviewed	Putative phosphoenolpyruvate synthase regulatory protein (PEP synthase regulatory protein) (PSRP) (EC 2.7.11.33) (EC 2.7.4.28) (Pyruvate, water dikinase regulatory protein)	CL389_07935	Acidiferrobacteraceae bacterium				Pyruvate, phosphate/water dikinase regulatory protein family, PSRP subfamily		SIMILARITY: Belongs to the pyruvate, phosphate/water dikinase regulatory protein family. PSRP subfamily. {ECO:0000256|HAMAP-Rule:MF_01062}.	2.7.11.33; 2.7.4.28	30,968			CATALYTIC ACTIVITY: Reaction=[pyruvate, water dikinase] + ADP = [pyruvate, water dikinase]-phosphate + AMP + H(+); Xref=Rhea:RHEA:46020, Rhea:RHEA-COMP:11425, Rhea:RHEA-COMP:11426, ChEBI:CHEBI:15378, ChEBI:CHEBI:43176, ChEBI:CHEBI:68546, ChEBI:CHEBI:456215, ChEBI:CHEBI:456216; EC=2.7.11.33; Evidence={ECO:0000256|HAMAP-Rule:MF_01062}; CATALYTIC ACTIVITY: Reaction=[pyruvate, water dikinase]-phospha…
[truncated: 35,783 more rows]

## Sheet: Table S2 - Reviewed Kinases
Entry	Entry name	Status	Protein names	Gene names	Organism	Involvement in disease	Domain [CC]	Domain [FT]	Protein families	Motif	Sequence similarities	EC number	Mass	Pathway	Binding site	Catalytic activity	Active site	Interacts with	Mutagenesis	Post-translational modification
[truncated: 879 more rows]

[truncated: 1 more sheets: Table S3 - Final List]
